# Supplementary material for: GutMIND: A multi-cohort machine learning framework for integrative characteristics of the microbiota-gut-brain axis in neuropsychiatric disorders
Source: Gut Microbes. 2026 Feb 16;18(1):2630563. doi: 10.1080/19490976.2026.2630563 (PMC12915850; doi:10.1080/19490976.2026.2630563)
Supplement: Table.zip [file KGMI_A_2630563_SM9430.zip]

Archive with 28 entries (27 files):
- Table/
- __MACOSX/._Table
- Table/sTable7.xlsx
- __MACOSX/Table/._sTable7.xlsx
- Table/sTable6.xlsx
- __MACOSX/Table/._sTable6.xlsx
- Table/.DS_Store
- __MACOSX/Table/._.DS_Store
- Table/sTable1.xlsx
- __MACOSX/Table/._sTable1.xlsx
- Table/sTable3.xlsx
- __MACOSX/Table/._sTable3.xlsx
- Table/.~sTable1.xlsx
- __MACOSX/Table/._.~sTable1.xlsx
- Table/sTable10.xlsx
- __MACOSX/Table/._sTable10.xlsx
- Table/sTable2.xlsx
- __MACOSX/Table/._sTable2.xlsx
- Table/.~sTable7.xlsx
- __MACOSX/Table/._.~sTable7.xlsx
- Table/sTable9.xlsx
- __MACOSX/Table/._sTable9.xlsx
- Table/sTable5.xlsx
- __MACOSX/Table/._sTable5.xlsx
- Table/sTable4.xlsx
- __MACOSX/Table/._sTable4.xlsx
- Table/sTable8.xlsx
- __MACOSX/Table/._sTable8.xlsx
