# Supplementary material for: GutMIND: A multi-cohort machine learning framework for integrative characteristics of the microbiota-gut-brain axis in neuropsychiatric disorders
Source: Gut Microbes. 2026 Feb 16;18(1):2630563. doi: 10.1080/19490976.2026.2630563 (PMC12915850; doi:10.1080/19490976.2026.2630563)
Supplement: Table.zip [file KGMI_A_2630563_SM9430.zip › Table/sTable7.xlsx]

## Sheet: Sheet1
Table S7 Comparison of the MGBA-HI between case and healthy control groups.
Index	Dataset	Scope	Disease	N_Disease	N_Health	Median_Disease	Median_Health	Median_Diff	Cliffs_Delta	P_Value	P_Signif
MGBA-HI	High Quality	Disease	AD	113	1191	-0.062	0.206	-0.269	-0.232	4.45226e-05	****
MGBA-HI	High Quality	Disease	ASD	179	1191	-0.179	0.206	-0.385	-0.429	1.82264e-20	****
MGBA-HI	High Quality	Disease	BD	102	1191	-0.242	0.206	-0.448	-0.51	1.12132e-17	****
MGBA-HI	High Quality	Disease	DD	16	1191	-0.251	0.206	-0.458	-0.464	0.00140064	**
MGBA-HI	High Quality	Disease	MDD	179	1191	-0.188	0.206	-0.394	-0.406	1.77793e-18	****
MGBA-HI	High Quality	Disease	PD	753	1191	-0.298	0.206	-0.505	-0.528	9.84381e-86	****
MGBA-HI	High Quality	Disease	SAD	25	1191	-0.059	0.206	-0.265	-0.223	0.0562111	+
MGBA-HI	High Quality	Disease	SCZ	176	1191	-0.125	0.206	-0.331	-0.351	5.51279e-14	****
MGBA-HI	High Quality	Overall	Overall	1543	1191	-0.216	0.206	-0.422	-0.454	3.5835e-92	****
MGBA-HI	Platform Expanded	Disease	ASD	60	156	0.038	0.053	-0.016	-0.111	0.205816	ns
MGBA-HI	Platform Expanded	Disease	PD	54	156	-0.242	0.053	-0.295	-0.339	0.000205889	***
MGBA-HI	Platform Expanded	Disease	SCZ	130	156	-0.057	0.053	-0.11	-0.2	0.00365003	**
MGBA-HI	Platform Expanded	Overall	Overall	244	156	-0.063	0.053	-0.116	-0.209	0.000424982	***
MGBA-HI	Disease Expanded	Disease	ADS	14	133	0.26	0.225	0.035	-0.05	0.758959	ns
MGBA-HI	Disease Expanded	Disease	AN	77	133	-0.048	0.225	-0.273	-0.278	0.000812006	***
MGBA-HI	Disease Expanded	Disease	CD	9	133	-0.008	0.225	-0.233	-0.235	0.241115	ns
MGBA-HI	Disease Expanded	Disease	FEP	26	133	0.339	0.225	0.114	0.174	0.163073	ns
MGBA-HI	Disease Expanded	Disease	MS	69	133	0.114	0.225	-0.111	-0.144	0.0949181	+
MGBA-HI	Disease Expanded	Disease	OCD	30	133	-0.014	0.225	-0.239	-0.345	0.00319425	**
MGBA-HI	Disease Expanded	Overall	Overall	225	133	0.088	0.225	-0.137	-0.178	0.00499932	**
Shannon	High Quality	Disease	AD	113	1191	3.872	3.514	0.358	0.382	1.86557e-11	****
Shannon	High Quality	Disease	ASD	179	1191	3.159	3.514	-0.355	-0.308	2.77577e-11	****
Shannon	High Quality	Disease	BD	102	1191	3.198	3.514	-0.316	-0.326	4.60271e-08	****
Shannon	High Quality	Disease	DD	16	1191	3.409	3.514	-0.105	-0.205	0.158836	ns
Shannon	High Quality	Disease	MDD	179	1191	3.517	3.514	0.003	0.031	0.50981	ns
Shannon	High Quality	Disease	PD	753	1191	3.689	3.514	0.175	0.176	5.54749e-11	****
Shannon	High Quality	Disease	SAD	25	1191	3.918	3.514	0.404	0.423	0.000293007	***
Shannon	High Quality	Disease	SCZ	176	1191	3.226	3.514	-0.288	-0.309	3.46765e-11	****
Shannon	High Quality	Overall	Overall	1543	1191	3.556	3.514	0.042	0.03	0.182304	ns
Shannon	Platform Expanded	Disease	ASD	60	156	2.834	3.306	-0.473	-0.288	0.00104644	**
Shannon	Platform Expanded	Disease	PD	54	156	3.472	3.306	0.166	0.135	0.140337	ns
Shannon	Platform Expanded	Disease	SCZ	130	156	3.142	3.306	-0.164	-0.104	0.131824	ns
Shannon	Platform Expanded	Overall	Overall	244	156	3.131	3.306	-0.175	-0.096	0.104579	ns
Shannon	Disease Expanded	Disease	ADS	14	133	3.686	3.753	-0.067	-0.222	0.172987	ns
Shannon	Disease Expanded	Disease	AN	77	133	3.882	3.753	0.13	0.101	0.22489	ns
Shannon	Disease Expanded	Disease	CD	9	133	3.438	3.753	-0.314	-0.287	0.152211	ns
Shannon	Disease Expanded	Disease	FEP	26	133	3.761	3.753	0.008	-0.14	0.260718	ns
Shannon	Disease Expanded	Disease	MS	69	133	3.845	3.753	0.093	0	0.997975	ns
Shannon	Disease Expanded	Disease	OCD	30	133	3.708	3.753	-0.045	0.004	0.974378	ns
Shannon	Disease Expanded	Overall	Overall	225	133	3.807	3.753	0.054	-0.006	0.920024	ns
