# Supplementary material for: GutMIND: A multi-cohort machine learning framework for integrative characteristics of the microbiota-gut-brain axis in neuropsychiatric disorders
Source: Gut Microbes. 2026 Feb 16;18(1):2630563. doi: 10.1080/19490976.2026.2630563 (PMC12915850; doi:10.1080/19490976.2026.2630563)
Supplement: Table.zip [file KGMI_A_2630563_SM9430.zip › Table/sTable6.xlsx]

## Sheet: Table S6a
Table S6a AUROC Statistics for Models Based on Abundance of CV
Disease	Batch_correction	Model	AUROC	AUROC_CI_95	HealthCount	DiseaseCount
AD	DEBIAS-M	CatBoost	0.547363	[0.493, 0.629]	171	113
AD	DEBIAS-M	ElasticNet	0.488167	[0.486, 0.613]	171	113
AD	DEBIAS-M	Lasso	0.494701	[0.480, 0.587]	171	113
AD	DEBIAS-M	LogisticRegression	0.522287	[0.473, 0.580]	171	113
AD	DEBIAS-M	RandomForest	0.553951	[0.487, 0.643]	171	113
AD	MMUPhin	CatBoost	0.538364	[0.477, 0.605]	171	113
AD	MMUPhin	ElasticNet	0.502044	[0.496, 0.625]	171	113
AD	MMUPhin	Lasso	0.497117	[0.478, 0.579]	171	113
AD	MMUPhin	LogisticRegression	0.512211	[0.487, 0.618]	171	113
AD	MMUPhin	RandomForest	0.543378	[0.479, 0.619]	171	113
AD	Uncorrected	CatBoost	0.520126	[0.474, 0.578]	171	113
AD	Uncorrected	ElasticNet	0.510048	[0.467, 0.619]	171	113
AD	Uncorrected	Lasso	0.496476	[0.476, 0.581]	171	113
AD	Uncorrected	LogisticRegression	0.516747	[0.481, 0.629]	171	113
AD	Uncorrected	RandomForest	0.51557	[0.482, 0.596]	171	113
ASD	DEBIAS-M	CatBoost	0.715434	[0.697, 0.803]	145	179
ASD	DEBIAS-M	ElasticNet	0.600175	[0.533, 0.656]	145	179
ASD	DEBIAS-M	Lasso	0.517879	[0.486, 0.620]	145	179
ASD	DEBIAS-M	LogisticRegression	0.609532	[0.563, 0.684]	145	179
ASD	DEBIAS-M	RandomForest	0.721984	[0.697, 0.802]	145	179
ASD	MMUPhin	CatBoost	0.700751	[0.672, 0.782]	145	179
ASD	MMUPhin	ElasticNet	0.546078	[0.476, 0.618]	145	179
ASD	MMUPhin	Lasso	0.508744	[0.481, 0.586]	145	179
ASD	MMUPhin	LogisticRegression	0.574477	[0.528, 0.652]	145	179
ASD	MMUPhin	RandomForest	0.70932	[0.683, 0.791]	145	179
ASD	Uncorrected	CatBoost	0.709628	[0.684, 0.793]	145	179
ASD	Uncorrected	ElasticNet	0.529969	[0.459, 0.586]	145	179
ASD	Uncorrected	Lasso	0.501217	[0.475, 0.577]	145	179
ASD	Uncorrected	LogisticRegression	0.580713	[0.525, 0.650]	145	179
ASD	Uncorrected	RandomForest	0.708199	[0.680, 0.788]	145	179
BD	Uncorrected	CatBoost	0.75934	[0.711, 0.864]	38	102
BD	Uncorrected	ElasticNet	0.552928	[0.445, 0.629]	38	102
BD	Uncorrected	Lasso	0.491938	[0.470, 0.626]	38	102
BD	Uncorrected	LogisticRegression	0.520433	[0.432, 0.643]	38	102
BD	Uncorrected	RandomForest	0.758811	[0.703, 0.859]	38	102
DD	Uncorrected	CatBoost	0.703438	[0.475, 0.890]	20	16
DD	Uncorrected	ElasticNet	0.51625	[0.406, 0.786]	20	16
DD	Uncorrected	Lasso	0.50125	[0.441, 0.731]	20	16
DD	Uncorrected	LogisticRegression	0.658125	[0.531, 0.892]	20	16
DD	Uncorrected	RandomForest	0.704063	[0.441, 0.883]	20	16
MDD	DEBIAS-M	CatBoost	0.676333	[0.652, 0.759]	173	179
MDD	DEBIAS-M	ElasticNet	0.658727	[0.605, 0.718]	173	179
MDD	DEBIAS-M	Lasso	0.607598	[0.546, 0.663]	173	179
MDD	DEBIAS-M	LogisticRegression	0.668586	[0.620, 0.730]	173	179
MDD	DEBIAS-M	RandomForest	0.693632	[0.657, 0.763]	173	179
MDD	MMUPhin	CatBoost	0.683192	[0.661, 0.767]	173	179
MDD	MMUPhin	ElasticNet	0.629438	[0.577, 0.693]	173	179
MDD	MMUPhin	Lasso	0.598702	[0.546, 0.664]	173	179
MDD	MMUPhin	LogisticRegression	0.645862	[0.597, 0.710]	173	179
MDD	MMUPhin	RandomForest	0.692192	[0.656, 0.763]	173	179
MDD	Uncorrected	CatBoost	0.694223	[0.673, 0.779]	173	179
MDD	Uncorrected	ElasticNet	0.636778	[0.584, 0.699]	173	179
MDD	Uncorrected	Lasso	0.606961	[0.555, 0.672]	173	179
MDD	Uncorrected	LogisticRegression	0.658801	[0.606, 0.719]	173	179
MDD	Uncorrected	RandomForest	0.696407	[0.658, 0.765]	173	179
PD	DEBIAS-M	CatBoost	0.759529	[0.756, 0.808]	483	753
PD	DEBIAS-M	ElasticNet	0.739607	[0.713, 0.768]	483	753
PD	DEBIAS-M	Lasso	0.721344	[0.698, 0.754]	483	753
PD	DEBIAS-M	LogisticRegression	0.722716	[0.699, 0.756]	483	753
PD	DEBIAS-M	RandomForest	0.759912	[0.745, 0.797]	483	753
PD	MMUPhin	CatBoost	0.748483	[0.746, 0.799]	483	753
PD	MMUPhin	ElasticNet	0.668613	[0.640, 0.700]	483	753
PD	MMUPhin	Lasso	0.651239	[0.627, 0.687]	483	753
PD	MMUPhin	LogisticRegression	0.656828	[0.635, 0.696]	483	753
PD	MMUPhin	RandomForest	0.746743	[0.731, 0.785]	483	753
PD	Uncorrected	CatBoost	0.740341	[0.737, 0.790]	483	753
PD	Uncorrected	ElasticNet	0.670383	[0.642, 0.702]	483	753
PD	Uncorrected	Lasso	0.653806	[0.628, 0.689]	483	753
PD	Uncorrected	LogisticRegression	0.656532	[0.628, 0.690]	483	753
PD	Uncorrected	RandomForest	0.740418	[0.726, 0.780]	483	753
SAD	Uncorrected	CatBoost	0.554074	[0.449, 0.684]	27	25
SAD	Uncorrected	ElasticNet	0.49037	[0.452, 0.690]	27	25
SAD	Uncorrected	Lasso	0.513333	[0.444, 0.685]	27	25
SAD	Uncorrected	LogisticRegression	0.517037	[0.445, 0.731]	27	25
SAD	Uncorrected	RandomForest	0.531407	[0.450, 0.699]	27	25
SCZ	DEBIAS-M	CatBoost	0.781576	[0.757, 0.851]	134	176
SCZ	DEBIAS-M	ElasticNet	0.595211	[0.537, 0.665]	134	176
SCZ	DEBIAS-M	Lasso	0.60932	[0.546, 0.672]	134	176
SCZ	DEBIAS-M	LogisticRegression	0.588229	[0.491, 0.656]	134	176
SCZ	DEBIAS-M	RandomForest	0.784498	[0.754, 0.849]	134	176
SCZ	MMUPhin	CatBoost	0.772901	[0.745, 0.844]	134	176
SCZ	MMUPhin	ElasticNet	0.587118	[0.528, 0.656]	134	176
SCZ	MMUPhin	Lasso	0.5882	[0.522, 0.655]	134	176
SCZ	MMUPhin	LogisticRegression	0.589997	[0.528, 0.656]	134	176
SCZ	MMUPhin	RandomForest	0.767217	[0.732, 0.833]	134	176
SCZ	Uncorrected	CatBoost	0.779181	[0.756, 0.850]	134	176
SCZ	Uncorrected	ElasticNet	0.612182	[0.552, 0.683]	134	176
SCZ	Uncorrected	Lasso	0.627864	[0.565, 0.690]	134	176
SCZ	Uncorrected	LogisticRegression	0.634184	[0.574, 0.699]	134	176
SCZ	Uncorrected	RandomForest	0.765441	[0.727, 0.828]	134	176

## Sheet: Table S6b
Table S6b AUROC Statistics for Models Based on Prevalence of CV
Disease	Batch_correction	Model	AUROC	AUROC_CI_95	HealthCount	DiseaseCount
AD	Uncorrected	CatBoost	0.526857	[0.479, 0.608]	171	113
ASD	Uncorrected	CatBoost	0.700778	[0.678, 0.789]	145	179
BD	Uncorrected	CatBoost	0.732714	[0.688, 0.856]	38	102
DD	Uncorrected	CatBoost	0.659062	[0.457, 0.862]	20	16
MDD	Uncorrected	CatBoost	0.629194	[0.607, 0.720]	173	179
PD	Uncorrected	CatBoost	0.741022	[0.740, 0.792]	483	753
SAD	Uncorrected	CatBoost	0.552444	[0.459, 0.726]	27	25
SCZ	Uncorrected	CatBoost	0.792245	[0.778, 0.867]	134	176
AD	Uncorrected	ElasticNet	0.523661	[0.472, 0.599]	171	113
ASD	Uncorrected	ElasticNet	0.617503	[0.567, 0.687]	145	179
BD	Uncorrected	ElasticNet	0.760268	[0.710, 0.864]	38	102
DD	Uncorrected	ElasticNet	0.682813	[0.511, 0.887]	20	16
MDD	Uncorrected	ElasticNet	0.635854	[0.591, 0.706]	173	179
PD	Uncorrected	ElasticNet	0.669481	[0.645, 0.705]	483	753
SAD	Uncorrected	ElasticNet	0.654222	[0.535, 0.839]	27	25
SCZ	Uncorrected	ElasticNet	0.675407	[0.630, 0.746]	134	176
AD	Uncorrected	Lasso	failded	failded	171	113
ASD	Uncorrected	Lasso	0.648871	[0.602, 0.727]	145	179
BD	Uncorrected	Lasso	0.754799	[0.724, 0.875]	38	102
DD	Uncorrected	Lasso	0.704688	[0.576, 0.912]	20	16
MDD	Uncorrected	Lasso	0.600449	[0.563, 0.681]	173	179
PD	Uncorrected	Lasso	0.723093	[0.715, 0.770]	483	753
SAD	Uncorrected	Lasso	0.524667	[0.435, 0.688]	27	25
SCZ	Uncorrected	Lasso	0.678931	[0.635, 0.751]	134	176
AD	Uncorrected	LogisticRegression	0.533232	[0.488, 0.613]	171	113
ASD	Uncorrected	LogisticRegression	0.64078	[0.612, 0.733]	145	179
BD	Uncorrected	LogisticRegression	0.673142	[0.627, 0.815]	38	102
DD	Uncorrected	LogisticRegression	0.690937	[0.414, 0.878]	20	16
MDD	Uncorrected	LogisticRegression	0.618642	[0.586, 0.699]	173	179
PD	Uncorrected	LogisticRegression	0.721418	[0.708, 0.763]	483	753
SAD	Uncorrected	LogisticRegression	0.565111	[0.459, 0.727]	27	25
SCZ	Uncorrected	LogisticRegression	0.743583	[0.716, 0.819]	134	176
AD	Uncorrected	RandomForest	0.532539	[0.471, 0.609]	171	113
ASD	Uncorrected	RandomForest	0.712564	[0.678, 0.790]	145	179
BD	Uncorrected	RandomForest	0.70485	[0.658, 0.822]	38	102
DD	Uncorrected	RandomForest	0.6525	[0.394, 0.837]	20	16
MDD	Uncorrected	RandomForest	0.645639	[0.617, 0.729]	173	179
PD	Uncorrected	RandomForest	0.737127	[0.726, 0.779]	483	753
SAD	Uncorrected	RandomForest	0.530222	[0.460, 0.731]	27	25
SCZ	Uncorrected	RandomForest	0.791439	[0.768, 0.860]	134	176

## Sheet: Table S6c
Table S6c AUROC Statistics for Models Based on Abundance of LOCO
Disease	Batch_correction	Model	AUROC	AUROC_CI_95	HealthCount	DiseaseCount
ASD	DEBIAS-M	CatBoost	0.591986	[0.481, 0.652]	145	179
ASD	DEBIAS-M	ElasticNet	0.517762	[0.467, 0.581]	145	179
ASD	DEBIAS-M	Lasso	0.556887	[0.436, 0.618]	145	179
ASD	DEBIAS-M	LogisticRegression	0.499595	[0.468, 0.572]	145	179
ASD	DEBIAS-M	RandomForest	0.575804	[0.480, 0.638]	145	179
ASD	MMUPhin	CatBoost	0.576228	[0.512, 0.638]	145	179
ASD	MMUPhin	ElasticNet	0.547852	[0.484, 0.612]	145	179
ASD	MMUPhin	Lasso	0.566037	[0.428, 0.627]	145	179
ASD	MMUPhin	LogisticRegression	0.550491	[0.487, 0.613]	145	179
ASD	MMUPhin	RandomForest	0.566114	[0.504, 0.629]	145	179
ASD	Uncorrected	CatBoost	0.577577	[0.494, 0.639]	145	179
ASD	Uncorrected	ElasticNet	0.572857	[0.509, 0.636]	145	179
ASD	Uncorrected	Lasso	0.569601	[0.414, 0.631]	145	179
ASD	Uncorrected	LogisticRegression	0.558332	[0.483, 0.620]	145	179
ASD	Uncorrected	RandomForest	0.562127	[0.498, 0.626]	145	179
PD	DEBIAS-M	CatBoost	0.73174	[0.703, 0.760]	483	753
PD	DEBIAS-M	ElasticNet	0.629622	[0.598, 0.660]	483	753
PD	DEBIAS-M	Lasso	0.656067	[0.625, 0.686]	483	753
PD	DEBIAS-M	LogisticRegression	0.608902	[0.577, 0.640]	483	753
PD	DEBIAS-M	RandomForest	0.732356	[0.705, 0.760]	483	753
PD	MMUPhin	CatBoost	0.704987	[0.676, 0.734]	483	753
PD	MMUPhin	ElasticNet	0.475033	[0.467, 0.558]	483	753
PD	MMUPhin	Lasso	0.477035	[0.459, 0.555]	483	753
PD	MMUPhin	LogisticRegression	0.503735	[0.473, 0.538]	483	753
PD	MMUPhin	RandomForest	0.719257	[0.690, 0.748]	483	753
PD	Uncorrected	CatBoost	0.710865	[0.681, 0.739]	483	753
PD	Uncorrected	ElasticNet	0.551723	[0.517, 0.585]	483	753
PD	Uncorrected	Lasso	0.567262	[0.534, 0.600]	483	753
PD	Uncorrected	LogisticRegression	0.546752	[0.481, 0.581]	483	753
PD	Uncorrected	RandomForest	0.715376	[0.687, 0.743]	483	753
SCZ	DEBIAS-M	CatBoost	0.59604	[0.437, 0.660]	134	176
SCZ	DEBIAS-M	ElasticNet	0.522176	[0.481, 0.586]	134	176
SCZ	DEBIAS-M	Lasso	0.528197	[0.480, 0.592]	134	176
SCZ	DEBIAS-M	LogisticRegression	0.582217	[0.492, 0.646]	134	176
SCZ	DEBIAS-M	RandomForest	0.602782	[0.536, 0.666]	134	176
SCZ	MMUPhin	CatBoost	0.482319	[0.454, 0.582]	134	176
SCZ	MMUPhin	ElasticNet	0.551582	[0.484, 0.615]	134	176
SCZ	MMUPhin	Lasso	0.518551	[0.478, 0.583]	134	176
SCZ	MMUPhin	LogisticRegression	0.566486	[0.458, 0.630]	134	176
SCZ	MMUPhin	RandomForest	0.578083	[0.512, 0.641]	134	176
SCZ	Uncorrected	CatBoost	0.553299	[0.481, 0.616]	134	176
SCZ	Uncorrected	ElasticNet	0.470764	[0.447, 0.595]	134	176
SCZ	Uncorrected	Lasso	0.530402	[0.454, 0.597]	134	176
SCZ	Uncorrected	LogisticRegression	0.485583	[0.459, 0.581]	134	176
SCZ	Uncorrected	RandomForest	0.582174	[0.510, 0.645]	134	176

## Sheet: Table S6d
Table S6d AUROC Statistics for Models Based on Prevalence of LOCO
Disease	Batch_correction	Model	AUROC	AUROC_CI_95	HealthCount	DiseaseCount
ASD	Uncorrected	CatBoost	0.583086	[0.521, 0.646]	145	179
ASD	Uncorrected	ElasticNet	0.567174	[0.503, 0.630]	145	179
ASD	Uncorrected	Lasso	0.509767	[0.478, 0.576]	145	179
ASD	Uncorrected	LogisticRegression	0.49528	[0.465, 0.575]	145	179
ASD	Uncorrected	RandomForest	0.558024	[0.496, 0.623]	145	179
PD	Uncorrected	CatBoost	0.704106	[0.675, 0.733]	483	753
PD	Uncorrected	ElasticNet	0.633914	[0.602, 0.665]	483	753
PD	Uncorrected	Lasso	0.708156	[0.679, 0.737]	483	753
PD	Uncorrected	LogisticRegression	0.697387	[0.668, 0.726]	483	753
PD	Uncorrected	RandomForest	0.70678	[0.677, 0.735]	483	753
SCZ	Uncorrected	CatBoost	0.634795	[0.572, 0.697]	134	176
SCZ	Uncorrected	ElasticNet	0.497329	[0.477, 0.574]	134	176
SCZ	Uncorrected	Lasso	0.589552	[0.473, 0.651]	134	176
SCZ	Uncorrected	LogisticRegression	0.612025	[0.545, 0.673]	134	176
SCZ	Uncorrected	RandomForest	0.611919	[0.548, 0.677]	134	176

## Sheet: Table S6e
Table S6e AUROC Statistics of single-study based on Abundance of CV
Study	Disease	nested_cv_auc	nested_cv_auc_se	project_nested_cv_auc	project_nested_cv_auc_se	other_projects_mean_auc	other_projects_auc_se
Averina_2020_ASD	ASD	0.59073	0.0203036	0.699672	0.0179406	0.465956	0.0411115
Bedarf_2017_PD	PD	0.612738	0.0112688	0.752262	0.0163331	0.621429	0.0345033
Boktor_2023A_PD	PD	0.809307	0.011412	0.756999	0.00889838	0.603319	0.0374009
Butler_2023_SAD	SAD	0.554074	0.0118065	0.554074	0.0118065	NA	NA
Ferreiro_2023_ADpre	AD	0.536752	0.0134512	0.569017	0.0119489	0.567308	NA
Jo_2022_PD	PD	0.782102	0.00543716	0.782204	0.0077331	0.660163	0.03537
Kovtun_2022_MDD	MDD	0.709384	0.0107062	0.821017	0.00692506	0.437928	NA
Laske_2022_AD	AD	0.568373	0.0129305	0.561261	0.0187541	0.445809	NA
Li_2022_BD	BD	0.75934	0.0101047	0.75934	0.0101047	NA	NA
Li_2023_SCZ	SCZ	0.766863	0.00951401	0.715098	0.0114782	0.635294	0.0352941
Liu_2024_DD	DD	0.703438	0.0195014	0.703438	0.0195014	NA	NA
Nirmalkar_2022_ASD	ASD	0.634118	0.0179023	0.613824	0.0235541	0.497059	0.0541927
Nishiwaki_2024_PD	PD	0.793187	0.0060605	0.776607	0.00700037	0.695468	0.0181212
Qian_2020_PD	PD	0.730962	0.0124641	0.558269	0.0173636	0.634487	0.0328674
Shahin_2023_ASD	ASD	0.684368	0.0132527	0.726322	0.018336	0.494253	0.0654133
Tataru_2023_ASD	ASD	0.532982	0.0136542	0.604561	0.0290711	0.517895	0.0432818
Tong_2022_ASD	ASD	0.669083	0.0226213	0.557396	0.0205897	0.635207	0.0334418
Vasileva_2024_SCZ	SCZ	0.852507	0.00834902	0.885465	0.0072776	0.597465	0.0222535
Wallen_2022_PD	PD	0.731052	0.00443596	0.719352	0.0043442	0.631516	0.0230521
Wang_2019_ASD	ASD	0.934654	0.00565393	0.986083	0.00242859	0.621198	0.0399972
Yang_2020_MDD	MDD	0.66917	0.00666053	0.68334	0.00491596	0.519836	NA
Zhu_2020A_SCZ	SCZ	0.712486	0.00617407	0.737802	0.00907093	0.543513	0.0530063

## Sheet: Table S6f
Table S6f AUROC Statistics of single-study based on Prevalence of CV
Study	Disease	nested_cv_auc	nested_cv_auc_se	project_nested_cv_auc	project_nested_cv_auc_se	other_projects_mean_auc	other_projects_auc_se
Averina_2020_ASD	ASD	0.533388	0.00603175	0.60968	0.0219096	0.490566	0.0449705
Bedarf_2017_PD	PD	0.619524	0.0173972	0.67756	0.0168625	0.556667	0.0415502
Boktor_2023A_PD	PD	0.822727	0.0100586	0.737013	0.00736359	0.565801	0.0643705
Butler_2023_SAD	SAD	0.552444	0.0097284	0.552444	0.0097284	NA	NA
Ferreiro_2023_ADpre	AD	0.534313	0.0108998	0.530769	0.00729322	0.632301	NA
Jo_2022_PD	PD	0.720143	0.00847664	0.741673	0.00930953	0.656755	0.0305241
Kovtun_2022_MDD	MDD	0.591007	0.023981	0.714076	0.0183782	0.547898	NA
Laske_2022_AD	AD	0.541141	0.0111545	0.541714	0.0079642	0.452907	NA
Li_2022_BD	BD	0.732714	0.0124624	0.732714	0.0124624	NA	NA
Li_2023_SCZ	SCZ	0.685294	0.0165767	0.570588	0.0178899	0.587255	0.0343137
Liu_2024_DD	DD	0.659062	0.0363135	0.659062	0.0363135	NA	NA
Nirmalkar_2022_ASD	ASD	0.600882	0.0184723	0.623529	0.0227189	0.526176	0.0405157
Nishiwaki_2024_PD	PD	0.762998	0.00794753	0.744749	0.00574146	0.652434	0.0370314
Qian_2020_PD	PD	0.735128	0.0104805	0.623269	0.0108129	0.674615	0.0171776
Shahin_2023_ASD	ASD	0.737241	0.0141381	0.785057	0.0124128	0.587011	0.0661223
Tataru_2023_ASD	ASD	0.636491	0.0256842	0.576842	0.0287833	0.46	0.0207908
Tong_2022_ASD	ASD	0.639941	0.0122645	0.573373	0.0184726	0.592899	0.0382545
Vasileva_2024_SCZ	SCZ	0.827549	0.0107031	0.848563	0.00790198	0.624648	0.0502817
Wallen_2022_PD	PD	0.714239	0.00477859	0.694784	0.0034883	0.581777	0.0379906
Wang_2019_ASD	ASD	0.961106	0.00628983	0.988479	0.00232047	0.58682	0.0775947
Yang_2020_MDD	MDD	0.632609	0.0057116	0.633832	0.00780484	0.501665	NA
Zhu_2020A_SCZ	SCZ	0.759192	0.00788008	0.723144	0.00850671	0.564154	0.0323648
