# Supplementary material for: GutMIND: A multi-cohort machine learning framework for integrative characteristics of the microbiota-gut-brain axis in neuropsychiatric disorders
Source: Gut Microbes. 2026 Feb 16;18(1):2630563. doi: 10.1080/19490976.2026.2630563 (PMC12915850; doi:10.1080/19490976.2026.2630563)
Supplement: Table.zip [file KGMI_A_2630563_SM9430.zip › Table/sTable1.xlsx]

## Sheet: Table S1
Table S1 Study Information Overview
StudyID	Project	Country	Platform	Disease	Abbreviation	CohortType	HealthCount	DiseaseCount	HealthCount_Filtered	DiseaseCount_Filtered	TotalCount_Filtered	Clinical Accessment
Ferreiro_2023_ADpre	PRJNA798058	USA	ILLUMINA	Alzheimers Disease	AD	High-Quality	115	49	72	39	111	CDR
Laske_2022_AD	PRJEB47976	Germany	ILLUMINA	Alzheimers Disease	AD	High-Quality	100	75	99	74	173	CDR
Dubinkina_2017_ADS	PRJEB18041	Russia	ABI SOLID	Alcohol Dependence Syndrome	ADS	Disease-Expanded	0	72	0	14	14	ICD-10
Fan_2023_AN	PRJEB51776	Denmark	ION TORRENT	Anorexia Nervosa	AN	Disease-Expanded	70	77	69	77	146	DSM-V
Hong_2022_ASD	PRJNA845014	China	ILLUMINA	Autism Spectrum Disorder	ASD	Platform-Expanded	0	62	0	60	60	ABC,CARS,CLSQ,ATEC
Shahin_2023_ASD	PRJNA451479	China	ILLUMINA	Autism Spectrum Disorder	ASD	High-Quality	30	30	30	29	59	DSM-V
Tong_2022_ASD	CRA004105	China	ILLUMINA	Autism Spectrum Disorder	ASD	High-Quality	26	26	26	26	52	DSM-V
Wang_2019_ASD	PRJEB23052	China	ILLUMINA	Autism Spectrum Disorder	ASD	High-Quality	31	43	31	35	66	DSM-V
Averina_2020_ASD	PRJNA516054	Russia	ILLUMINA	Autism Spectrum Disorder	ASD	High-Quality	23	55	23	53	76	DSM-V
Tataru_2023_ASD	PRJNA895487	USA	ILLUMINA	Autism Spectrum Disorder	ASD	High-Quality	80	85	15	19	34	Not Specified
Nirmalkar_2022_ASD	PRJNA782533	USA	ILLUMINA	Autism Spectrum Disorder	ASD	High-Quality	20	18	20	17	37	Not Specified
Li_2022_BD	CNP0002003	China	ILLUMINA	Bipolar Disorder	BD	High-Quality	40	109	38	102	140	DSM-IV
Chaudhari_2023_CD	PRJNA912638	USA	ILLUMINA	Cognitive Decline	CD	Disease-Expanded	25	23	13	9	22	MoCA;MiniCog;MIS
Liu_2024_DD	PRJNA1083304	China	ILLUMINA	Depression Disorder	DD	High-Quality	20	16	20	16	36	DSM-IV
Yang_2020_MDD	CNP0001162	China	ILLUMINA	Major Depression Disorder	MDD	High-Quality	155	156	140	148	288	DSM-IV
Kovtun_2022_MDD	PRJNA762199	Russia	ILLUMINA	Major Depression Disorder	MDD	High-Quality	38	36	33	31	64	ICD-10
Sen_2024_FEP	PRJNA1044118	Finland	ILLUMINA	First Episode Psychosis	FEP	Disease-Expanded	23	26	21	26	47	BPRS-extended ;DSM-IV
Thirion_2023B_MS	PRJEB51635	Denmark	ION TORRENT	Multiple Sclerosis	MS	Disease-Expanded	0	148	0	69	69	RRMS; CIS
Chen_2023_OCD	PRJNA883179	Sweden	COMPLETE GENOMICS	Obsessive Compulsive Disorder	OCD	Disease-Expanded	32	32	30	30	60	DSM-5; MINI
Qian_2020_PD	PRJNA433459	China	ILLUMINA	Parkinsons Disease	PD	High-Quality	40	40	40	39	79	UK Brain Bank criteria
Mao_2021_PD	PRJNA588035	China	BGISEQ	Parkinsons Disease	PD	Platform-Expanded	39	39	37	37	74	MDS
Bedarf_2017_PD	PRJEB17784	Germany	ILLUMINA	Parkinsons Disease	PD	High-Quality	28	31	28	30	58	UK Brain Bank criteria
Jo_2022_PD	PRJNA743718	SouthKorea	ILLUMINA	Parkinsons Disease	PD	High-Quality	74	82	70	70	140	UK Brain Bank criteria
Nishiwaki_2024_PD	PRJDB15956	Japan	ILLUMINA	Parkinsons Disease	PD	High-Quality	73	94	71	92	163	MDS
Wallen_2022_PD	PRJNA834801	UK	ILLUMINA	Parkinsons Disease	PD	High-Quality	234	490	232	489	721	Not Specified
Boktor_2023A_PD	PRJEB53401	USA	ILLUMINA	Parkinsons Disease	PD	High-Quality	67	46	42	33	75	UK Brain Bank Criteria
Boktor_2023B_PD	PRJEB53403	USA	ILLUMINA	Parkinsons Disease	PD	Platform-Expanded	72	42	23	17	40	UK Brain Bank Criteria
Butler_2023_SAD	PRJEB58864	Ireland	ILLUMINA	Social Anxiety Disorder	SAD	High-Quality	36	34	27	25	52	DSM-V
Li_2023_SCZ	CRA004772	China	ILLUMINA	Schizophrenia Disorder	SCZ	High-Quality	36	19	30	17	47	DSM-IV
Xu_2020_SCZ	CNP0000401	China	ILLUMINA	Schizophrenia Disorder	SCZ	Platform-Expanded	0	40	0	39	39	DSM-V
Zhu_2020A_SCZ	CNP0000119	China	ILLUMINA	Schizophrenia Disorder	SCZ	High-Quality	81	90	79	88	167	DSM-IV
Zhu_2020B_SCZ	CNP0000119	China	BGISEQ	Schizophrenia Disorder	SCZ	Platform-Expanded	45	45	43	44	87	DSM-IV
Thirion_2023A_SCZ	PRJEB41217	Denmark	ION TORRENT	Schizophrenia Disorder	SCZ	Platform-Expanded	174	132	53	47	100	Not Specified
Vasileva_2024_SCZ	RDM	Australia	ILLUMINA	Schizophrenia Disorder	SCZ	High-Quality	25	72	25	71	96	Not Specified
