# Supplementary material for: GutMIND: A multi-cohort machine learning framework for integrative characteristics of the microbiota-gut-brain axis in neuropsychiatric disorders
Source: Gut Microbes. 2026 Feb 16;18(1):2630563. doi: 10.1080/19490976.2026.2630563 (PMC12915850; doi:10.1080/19490976.2026.2630563)
Supplement: Table.zip [file KGMI_A_2630563_SM9430.zip › Table/sTable3.xlsx]

## Sheet: Table S3
Table S3 Significant species identified in each disease and each study.
Species	Value	Coef	Stderr	Pval_individual	Qval_individual	Datatype	DiseaseOrStudy	ID	CorrectionMethod	DiseaseType
s__Bilophila_wadsworthia	Health	0.591451	0.209614	0.00531819	0.70226	abundance	Disease	AD	DEBIAS-M	AD
s__Clostridium_sp_AF34_13	Health	1.08772	0.369678	0.00414193	0.70226	abundance	Disease	AD	DEBIAS-M	AD
s__Dysosmobacter_sp_NSJ_60	Health	0.436112	0.178309	0.0156662	0.70226	abundance	Disease	AD	DEBIAS-M	AD
s__Eubacterium_callanderi	Health	2.88472	0.906991	0.00470035	0.70226	abundance	Disease	AD	DEBIAS-M	AD
s__Fusicatenibacter_saccharivorans	Health	0.451484	0.183762	0.014676	0.70226	abundance	Disease	AD	DEBIAS-M	AD
s__GGB3363_SGB4447	Health	1.55257	0.559824	0.00873574	0.70226	abundance	Disease	AD	DEBIAS-M	AD
s__GGB3626_SGB4905	Health	-1.29344	0.46809	0.0138521	0.70226	abundance	Disease	AD	DEBIAS-M	AD
s__GGB4617_SGB6392	Health	-1.91498	0.715556	0.0180791	0.70226	abundance	Disease	AD	DEBIAS-M	AD
s__GGB9619_SGB15066	Health	-0.95217	0.3239	0.005268	0.70226	abundance	Disease	AD	DEBIAS-M	AD
s__GGB9621_SGB15073	Health	0.70103	0.279459	0.0137313	0.70226	abundance	Disease	AD	DEBIAS-M	AD
s__Methylobacterium_SGB15164	Health	0.628241	0.254744	0.0149798	0.70226	abundance	Disease	AD	DEBIAS-M	AD
s__Streptococcus_australis	Health	1.3767	0.49557	0.011271	0.70226	abundance	Disease	AD	DEBIAS-M	AD
s__GGB1662_SGB2276	Health	1.52383	0.603956	0.0193642	0.717316	abundance	Disease	AD	DEBIAS-M	AD
s__Akkermansia_muciniphila	Health	-0.811769	0.365958	0.0279147	0.835261	abundance	Disease	AD	DEBIAS-M	AD
s__Holdemania_sp_1001095H_141210_F2	Health	0.638448	0.284917	0.0296033	0.852671	abundance	Disease	AD	DEBIAS-M	AD
s__Streptococcus_lutetiensis	Health	6.44974	0.305323	0.0301144	0.852671	abundance	Disease	AD	DEBIAS-M	AD
s__Streptococcus_mitis	Health	-1.15396	0.514007	0.0351472	0.853354	abundance	Disease	AD	DEBIAS-M	AD
s__Adlercreutzia_equolifaciens	Health	0.392911	0.205965	0.057861	0.866285	abundance	Disease	AD	DEBIAS-M	AD
s__Anaerotignum_lactatifermentans	Health	1.55254	0.696748	0.0415857	0.866285	abundance	Disease	AD	DEBIAS-M	AD
s__Clostridium_sp_AM22_11AC	Health	0.55856	0.271603	0.0412239	0.866285	abundance	Disease	AD	DEBIAS-M	AD
s__Desulfovibrio_fairfieldensis	Health	1.22358	0.573967	0.0456133	0.866285	abundance	Disease	AD	DEBIAS-M	AD
s__Faecalibacterium_SGB15346	Health	0.458144	0.223502	0.0418223	0.866285	abundance	Disease	AD	DEBIAS-M	AD
s__GGB13404_SGB14252	Health	0.544247	0.273536	0.0516083	0.866285	abundance	Disease	AD	DEBIAS-M	AD
s__GGB3142_SGB4155	Health	-1.20511	0.603352	0.0563513	0.866285	abundance	Disease	AD	DEBIAS-M	AD
s__GGB9412_SGB14767	Health	2.56274	0.782078	0.0465366	0.866285	abundance	Disease	AD	DEBIAS-M	AD
s__GGB9522_SGB14921	Health	0.487923	0.2408	0.0461131	0.866285	abundance	Disease	AD	DEBIAS-M	AD
s__GGB9713_SGB15249	Health	-0.503402	0.260336	0.0548351	0.866285	abundance	Disease	AD	DEBIAS-M	AD
s__Hungatella_hathewayi	Health	0.828134	0.398626	0.0421956	0.866285	abundance	Disease	AD	DEBIAS-M	AD
s__Paratractidigestivibacter_faecalis	Health	1.29832	0.614678	0.048906	0.866285	abundance	Disease	AD	DEBIAS-M	AD
s__Roseburia_inulinivorans	Health	0.54769	0.274393	0.0472437	0.866285	abundance	Disease	AD	DEBIAS-M	AD
s__Agathobaculum_butyriciproducens	Health	0.284422	0.180101	0.115593	0.868068	abundance	Disease	AD	DEBIAS-M	AD
s__Anaerobutyricum_soehngenii	Health	-0.523774	0.302221	0.0851775	0.868068	abundance	Disease	AD	DEBIAS-M	AD
s__Christensenellaceae_bacterium_NSJ_63	Health	-0.390212	0.20942	0.0692589	0.868068	abundance	Disease	AD	DEBIAS-M	AD
s__Clostridiaceae_bacterium_Marseille_Q3526	Health	1.11682	0.701453	0.123916	0.868068	abundance	Disease	AD	DEBIAS-M	AD
s__Clostridium_saudiense	Health	-0.875869	0.477922	0.0716561	0.868068	abundance	Disease	AD	DEBIAS-M	AD
s__Clostridium_sp_AM33_3	Health	0.353699	0.227759	0.122942	0.868068	abundance	Disease	AD	DEBIAS-M	AD
s__Collinsella_aerofaciens	Health	-0.370561	0.23829	0.121453	0.868068	abundance	Disease	AD	DEBIAS-M	AD
s__Evtepia_gabavorous	Health	-0.316299	0.204966	0.125095	0.868068	abundance	Disease	AD	DEBIAS-M	AD
s__Faecalibacterium_prausnitzii	Health	0.259325	0.168495	0.125019	0.868068	abundance	Disease	AD	DEBIAS-M	AD
s__Faecalicatena_contorta	Health	0.565756	0.316556	0.0825641	0.868068	abundance	Disease	AD	DEBIAS-M	AD
s__GGB1093_SGB1404	Health	-1.7	1.01368	0.121687	0.868068	abundance	Disease	AD	DEBIAS-M	AD
s__GGB3491_SGB4665	Health	0.740713	0.414588	0.0808895	0.868068	abundance	Disease	AD	DEBIAS-M	AD
s__GGB4549_SGB6271	Health	-1.55785	0.881863	0.107754	0.868068	abundance	Disease	AD	DEBIAS-M	AD
s__GGB4684_SGB6478	Health	1.17219	0.67174	0.0895148	0.868068	abundance	Disease	AD	DEBIAS-M	AD
s__GGB4769_SGB6602	Health	1.88508	0.988886	0.0710884	0.868068	abundance	Disease	AD	DEBIAS-M	AD
s__GGB9531_SGB14932	Health	-0.395385	0.24367	0.10813	0.868068	abundance	Disease	AD	DEBIAS-M	AD
s__GGB9602_SGB15028	Health	0.964546	0.536849	0.080554	0.868068	abundance	Disease	AD	DEBIAS-M	AD
s__GGB9614_SGB15049	Health	0.429119	0.239498	0.0758508	0.868068	abundance	Disease	AD	DEBIAS-M	AD
s__Lachnospiraceae_bacterium_AM48_27BH	Health	-0.393872	0.221662	0.0779589	0.868068	abundance	Disease	AD	DEBIAS-M	AD
s__Lacrimispora_amygdalina	Health	0.407534	0.22815	0.0758293	0.868068	abundance	Disease	AD	DEBIAS-M	AD
s__Phocaeicola_coprophilus	Health	1.90959	0.886083	0.0632717	0.868068	abundance	Disease	AD	DEBIAS-M	AD
s__Phocaeicola_dorei	Health	0.613354	0.3547	0.0859431	0.868068	abundance	Disease	AD	DEBIAS-M	AD
s__Rheinheimera_SGB14999	Health	0.383436	0.201237	0.0596014	0.868068	abundance	Disease	AD	DEBIAS-M	AD
s__Ruminococcus_bicirculans	Health	0.611481	0.371715	0.101791	0.868068	abundance	Disease	AD	DEBIAS-M	AD
s__Clostridiaceae_bacterium	Health	0.259079	0.1708	0.130461	0.870501	abundance	Disease	AD	DEBIAS-M	AD
s__Coprococcus_eutactus	Health	-0.599531	0.390194	0.127484	0.870501	abundance	Disease	AD	DEBIAS-M	AD
s__GGB9712_SGB15244	Health	-0.523278	0.348964	0.137994	0.870501	abundance	Disease	AD	DEBIAS-M	AD
s__Blautia_faecis	Health	-0.310369	0.210132	0.140863	0.876409	abundance	Disease	AD	DEBIAS-M	AD
s__GGB3328_SGB4406	Health	1.06268	0.612632	0.143337	0.878372	abundance	Disease	AD	DEBIAS-M	AD
s__Bifidobacterium_longum	Health	0.434137	0.31379	0.168245	0.885654	abundance	Disease	AD	DEBIAS-M	AD
s__Blautia_SGB4815	Health	-0.355049	0.254067	0.164338	0.885654	abundance	Disease	AD	DEBIAS-M	AD
s__Cuneatibacter_caecimuris	Health	0.749089	0.529575	0.175267	0.885654	abundance	Disease	AD	DEBIAS-M	AD
s__GGB1495_SGB2071	Health	1.17622	0.792011	0.152373	0.885654	abundance	Disease	AD	DEBIAS-M	AD
s__GGB3061_SGB4063	Health	-0.239544	0.168921	0.162763	0.885654	abundance	Disease	AD	DEBIAS-M	AD
s__GGB34900_SGB14891	Health	0.314147	0.227261	0.171088	0.885654	abundance	Disease	AD	DEBIAS-M	AD
s__Lachnoclostridium_sp_An131	Health	0.810772	0.546147	0.168491	0.885654	abundance	Disease	AD	DEBIAS-M	AD
s__Lawsonibacter_sp_NSJ_52	Health	0.97681	0.640339	0.170975	0.885654	abundance	Disease	AD	DEBIAS-M	AD
s__Turicibacter_sanguinis	Health	0.639122	0.451025	0.165569	0.885654	abundance	Disease	AD	DEBIAS-M	AD
s__GGB9699_SGB15216	Health	0.327342	0.242007	0.177737	0.885735	abundance	Disease	AD	DEBIAS-M	AD
s__Butyricicoccus_sp_AM29_23AC	Health	0.397167	0.29368	0.179569	0.886373	abundance	Disease	AD	DEBIAS-M	AD
s__Ruminococcus_lactaris	Health	0.413696	0.31017	0.184355	0.889108	abundance	Disease	AD	DEBIAS-M	AD
s__GGB3175_SGB4191	Health	-0.547363	0.41125	0.186255	0.891905	abundance	Disease	AD	DEBIAS-M	AD
s__GGB9781_SGB66170	Health	-0.503137	0.375219	0.186532	0.891905	abundance	Disease	AD	DEBIAS-M	AD
s__Clostridium_SGB4750	Health	0.287414	0.220394	0.19416	0.898822	abundance	Disease	AD	DEBIAS-M	AD
s__Roseburia_intestinalis	Health	0.401943	0.312557	0.199921	0.904108	abundance	Disease	AD	DEBIAS-M	AD
s__Clostridium_sp_AF34_10BH	Health	-0.34009	0.273266	0.214547	0.908416	abundance	Disease	AD	DEBIAS-M	AD
s__GGB36267_SGB14177	Health	0.572438	0.445194	0.206287	0.908416	abundance	Disease	AD	DEBIAS-M	AD
s__GGB9694_SGB15204	Health	0.923541	0.724226	0.210879	0.908416	abundance	Disease	AD	DEBIAS-M	AD
s__Roseburia_faecis	Health	0.357778	0.29115	0.220525	0.908416	abundance	Disease	AD	DEBIAS-M	AD
s__Ruminococcus_callidus	Health	0.748518	0.601722	0.220253	0.908416	abundance	Disease	AD	DEBIAS-M	AD
s__Victivallis_lenta	Health	-0.477417	0.384597	0.221056	0.908416	abundance	Disease	AD	DEBIAS-M	AD
s__Phocaeicola_plebeius	Health	-1.40833	1.12969	0.224558	0.911077	abundance	Disease	AD	DEBIAS-M	AD
s__GGB79634_SGB101324	Health	-0.853584	0.689051	0.228481	0.912334	abundance	Disease	AD	DEBIAS-M	AD
s__GGB3304_SGB4367	Health	-0.600227	0.501811	0.236131	0.920023	abundance	Disease	AD	DEBIAS-M	AD
s__Clostridium_sp_OM07_10AC	Health	-0.865094	0.712571	0.237603	0.920104	abundance	Disease	AD	DEBIAS-M	AD
s__Eggerthella_lenta	Health	0.407354	0.345128	0.240037	0.920104	abundance	Disease	AD	DEBIAS-M	AD
s__GGB79734_SGB15291	Health	-0.291216	0.247035	0.24046	0.920104	abundance	Disease	AD	DEBIAS-M	AD
s__Lachnospiraceae_bacterium	Health	-0.320278	0.271354	0.239373	0.920104	abundance	Disease	AD	DEBIAS-M	AD
s__Desulfovibrio_SGB5077	Health	0.871173	0.731071	0.2412	0.920113	abundance	Disease	AD	DEBIAS-M	AD
s__Clostridiales_bacterium	Health	0.279586	0.238159	0.241686	0.920137	abundance	Disease	AD	DEBIAS-M	AD
s__Actinomyces_SGB17168	Health	0.609286	0.619729	0.348723	0.923938	abundance	Disease	AD	DEBIAS-M	AD
s__Alistipes_dispar	Health	-0.511949	0.583059	0.384122	0.923938	abundance	Disease	AD	DEBIAS-M	AD
s__Alistipes_shahii	Health	0.247034	0.219768	0.262448	0.923938	abundance	Disease	AD	DEBIAS-M	AD
s__Allisonella_histaminiformans	Health	0.408934	0.370906	0.281166	0.923938	abundance	Disease	AD	DEBIAS-M	AD
s__Anaerostipes_hadrus	Health	-0.226884	0.201514	0.261289	0.923938	abundance	Disease	AD	DEBIAS-M	AD
s__Bacteroides_xylanisolvens	Health	0.361645	0.356944	0.312578	0.923938	abundance	Disease	AD	DEBIAS-M	AD
s__Bifidobacterium_pseudocatenulatum	Health	-0.999433	0.883735	0.266241	0.923938	abundance	Disease	AD	DEBIAS-M	AD
s__Blautia_luti	Health	0.297298	0.28697	0.30219	0.923938	abundance	Disease	AD	DEBIAS-M	AD
s__Blautia_massiliensis	Health	-0.23965	0.246512	0.332036	0.923938	abundance	Disease	AD	DEBIAS-M	AD
s__Clostridiaceae_bacterium_AF18_31LB	Health	0.163646	0.173538	0.346912	0.923938	abundance	Disease	AD	DEBIAS-M	AD
s__Clostridiales_Family_XIII_bacterium_BX16	Health	-0.21976	0.23417	0.350313	0.923938	abundance	Disease	AD	DEBIAS-M	AD
s__Clostridium_fessum	Health	0.212411	0.190964	0.267242	0.923938	abundance	Disease	AD	DEBIAS-M	AD
s__Clostridium_sp_AF20_17LB	Health	0.22624	0.25073	0.368635	0.923938	abundance	Disease	AD	DEBIAS-M	AD
s__Collinsella_SGB15196	Health	0.726814	0.713453	0.317719	0.923938	abundance	Disease	AD	DEBIAS-M	AD
s__Flavonifractor_plautii	Health	0.266861	0.289896	0.358633	0.923938	abundance	Disease	AD	DEBIAS-M	AD
s__Fusobacterium_nucleatum	Health	1.73253	1.43117	0.349707	0.923938	abundance	Disease	AD	DEBIAS-M	AD
s__GGB3005_SGB3996	Health	0.388829	0.385501	0.315634	0.923938	abundance	Disease	AD	DEBIAS-M	AD
s__GGB3321_SGB4394	Health	-0.442234	0.412534	0.28849	0.923938	abundance	Disease	AD	DEBIAS-M	AD
s__GGB33512_SGB15201	Health	-0.504649	0.485781	0.303508	0.923938	abundance	Disease	AD	DEBIAS-M	AD
s__GGB3614_SGB4886	Health	-0.645531	0.593632	0.281863	0.923938	abundance	Disease	AD	DEBIAS-M	AD
s__GGB3815_SGB5180	Health	-0.203248	0.229152	0.382935	0.923938	abundance	Disease	AD	DEBIAS-M	AD
s__GGB4569_SGB6312	Health	-0.928925	1.06074	0.391572	0.923938	abundance	Disease	AD	DEBIAS-M	AD
s__GGB4653_SGB6440	Health	-0.856959	0.885933	0.351048	0.923938	abundance	Disease	AD	DEBIAS-M	AD
s__GGB6608_SGB9342	Health	-0.933653	1.05887	0.388936	0.923938	abundance	Disease	AD	DEBIAS-M	AD
s__GGB77437_SGB9391	Health	0.238926	0.250647	0.346656	0.923938	abundance	Disease	AD	DEBIAS-M	AD
s__GGB9616_SGB15052	Health	0.497283	0.46952	0.301031	0.923938	abundance	Disease	AD	DEBIAS-M	AD
s__GGB9691_SGB15198	Health	-0.567917	0.595752	0.34738	0.923938	abundance	Disease	AD	DEBIAS-M	AD
s__GGB9707_SGB15229	Health	-0.23076	0.218166	0.292679	0.923938	abundance	Disease	AD	DEBIAS-M	AD
s__GGB9708_SGB15234	Health	-0.401621	0.402215	0.320001	0.923938	abundance	Disease	AD	DEBIAS-M	AD
s__Holdemanella_porci	Health	-0.552544	0.548177	0.318324	0.923938	abundance	Disease	AD	DEBIAS-M	AD
s__Intestinibacter_bartlettii	Health	0.310344	0.289629	0.285967	0.923938	abundance	Disease	AD	DEBIAS-M	AD
s__Lachnospira_eligens	Health	0.259592	0.263805	0.326278	0.923938	abundance	Disease	AD	DEBIAS-M	AD
s__Massilimicrobiota_sp_An134	Health	0.817039	0.743304	0.279404	0.923938	abundance	Disease	AD	DEBIAS-M	AD
s__Mediterraneibacter_butyricigenes	Health	0.162906	0.147448	0.271732	0.923938	abundance	Disease	AD	DEBIAS-M	AD
s__Mogibacterium_sp_BX12	Health	0.301505	0.286682	0.297296	0.923938	abundance	Disease	AD	DEBIAS-M	AD
s__Oscillibacter_sp_ER4	Health	0.237087	0.242167	0.328986	0.923938	abundance	Disease	AD	DEBIAS-M	AD
s__Oscillospiraceae_bacterium_BX1	Health	-0.723054	0.610905	0.249806	0.923938	abundance	Disease	AD	DEBIAS-M	AD
s__Roseburia_sp_BX1005	Health	-0.321355	0.367603	0.386459	0.923938	abundance	Disease	AD	DEBIAS-M	AD
s__Ruminococcus_SGB4421	Health	-0.50786	0.495851	0.312382	0.923938	abundance	Disease	AD	DEBIAS-M	AD
s__Ruminococcus_gnavus	Health	0.485609	0.455924	0.288863	0.923938	abundance	Disease	AD	DEBIAS-M	AD
s__Ruminococcus_torques	Health	-0.263973	0.22995	0.252053	0.923938	abundance	Disease	AD	DEBIAS-M	AD
s__Streptococcus_gordonii	Health	-0.442785	0.438218	0.320945	0.923938	abundance	Disease	AD	DEBIAS-M	AD
s__Candidatus_Cibionibacter_quicibialis	Health	0.176102	0.213047	0.40936	0.924185	abundance	Disease	AD	DEBIAS-M	AD
s__GGB9062_SGB13981	Health	0.265879	0.312388	0.398204	0.924185	abundance	Disease	AD	DEBIAS-M	AD
s__Lactobacillus_gasseri	Health	-1.2384	1.42548	0.405344	0.924185	abundance	Disease	AD	DEBIAS-M	AD
s__Mesosutterella_multiformis	Health	1.17728	1.29601	0.398688	0.924185	abundance	Disease	AD	DEBIAS-M	AD
s__Bifidobacterium_dentium	Health	0.81176	0.995422	0.424396	0.925613	abundance	Disease	AD	DEBIAS-M	AD
s__Lachnotalea_sp_AF33_28	Health	-0.404998	0.489629	0.416299	0.925613	abundance	Disease	AD	DEBIAS-M	AD
s__Parabacteroides_johnsonii	Health	0.501744	0.624157	0.427222	0.925613	abundance	Disease	AD	DEBIAS-M	AD
s__Alistipes_ihumii	Health	0.192056	0.270571	0.479487	0.927114	abundance	Disease	AD	DEBIAS-M	AD
s__Blautia_glucerasea	Health	0.205541	0.287331	0.475432	0.927114	abundance	Disease	AD	DEBIAS-M	AD
s__Butyrivibrio_crossotus	Health	-0.726958	0.988751	0.472841	0.927114	abundance	Disease	AD	DEBIAS-M	AD
s__Clostridiaceae_bacterium_Marseille_Q4143	Health	0.137223	0.179732	0.446195	0.927114	abundance	Disease	AD	DEBIAS-M	AD
s__Clostridiaceae_unclassified_SGB15090	Health	0.34055	0.46076	0.462546	0.927114	abundance	Disease	AD	DEBIAS-M	AD
s__Clostridium_celatum	Health	0.548868	0.711043	0.469464	0.927114	abundance	Disease	AD	DEBIAS-M	AD
s__Clostridium_sp_AM49_4BH	Health	0.237923	0.321059	0.46006	0.927114	abundance	Disease	AD	DEBIAS-M	AD
s__Collinsella_SGB4121	Health	0.14628	0.189066	0.440525	0.927114	abundance	Disease	AD	DEBIAS-M	AD
s__Eubacterium_rectale	Health	0.215505	0.299177	0.472034	0.927114	abundance	Disease	AD	DEBIAS-M	AD
s__Faecalibacillus_faecis	Health	-0.413392	0.575278	0.47509	0.927114	abundance	Disease	AD	DEBIAS-M	AD
s__GGB3109_SGB4643	Health	-0.272469	0.367266	0.460277	0.927114	abundance	Disease	AD	DEBIAS-M	AD
s__GGB9721_SGB15275	Health	-0.631035	0.783419	0.434006	0.927114	abundance	Disease	AD	DEBIAS-M	AD
s__GGB9765_SGB15382	Health	0.267374	0.341999	0.43757	0.927114	abundance	Disease	AD	DEBIAS-M	AD
s__Lawsonibacter_asaccharolyticus	Health	0.133832	0.189245	0.480116	0.927114	abundance	Disease	AD	DEBIAS-M	AD
s__Senegalimassilia_anaerobia	Health	0.269526	0.377899	0.479391	0.927114	abundance	Disease	AD	DEBIAS-M	AD
s__Streptococcus_oralis	Health	-1.07575	1.36359	0.46591	0.927114	abundance	Disease	AD	DEBIAS-M	AD
s__Phocaeicola_vulgatus	Health	-0.188617	0.267498	0.48144	0.927602	abundance	Disease	AD	DEBIAS-M	AD
s__GGB2998_SGB3989	Health	-0.275979	0.388766	0.482479	0.927696	abundance	Disease	AD	DEBIAS-M	AD
s__Victivallis_vadensis	Health	-0.406216	0.56806	0.482426	0.927696	abundance	Disease	AD	DEBIAS-M	AD
s__Dysosmobacter_sp_BX15	Health	-0.155488	0.224002	0.488491	0.928957	abundance	Disease	AD	DEBIAS-M	AD
s__GGB9747_SGB15356	Health	0.187538	0.270585	0.490081	0.930135	abundance	Disease	AD	DEBIAS-M	AD
s__Eubacterium_ramulus	Health	-0.149276	0.218869	0.496123	0.932362	abundance	Disease	AD	DEBIAS-M	AD
s__Clostridium_sp_1001270J_160509_D11	Health	-0.301208	0.44079	0.497024	0.93263	abundance	Disease	AD	DEBIAS-M	AD
s__GGB51960_SGB72480	Health	0.79664	0.968534	0.49724	0.93263	abundance	Disease	AD	DEBIAS-M	AD
s__Methanobrevibacter_smithii	Health	-0.276477	0.414529	0.506315	0.936804	abundance	Disease	AD	DEBIAS-M	AD
s__GGB52130_SGB14966	Health	0.156357	0.239011	0.515535	0.937523	abundance	Disease	AD	DEBIAS-M	AD
s__GGB9345_SGB14311	Health	-0.290333	0.438942	0.510473	0.937523	abundance	Disease	AD	DEBIAS-M	AD
s__Catenibacterium_SGB4425	Health	-0.377947	0.5809	0.518329	0.93774	abundance	Disease	AD	DEBIAS-M	AD
s__Clostridiaceae_bacterium_Marseille_Q4145	Health	0.156605	0.242707	0.520468	0.93774	abundance	Disease	AD	DEBIAS-M	AD
s__GGB3570_SGB4777	Health	0.158743	0.245954	0.520335	0.93774	abundance	Disease	AD	DEBIAS-M	AD
s__Bacteroides_caccae	Health	0.179344	0.281322	0.524815	0.937895	abundance	Disease	AD	DEBIAS-M	AD
s__Blautia_stercoris	Health	-0.299669	0.468536	0.52496	0.937895	abundance	Disease	AD	DEBIAS-M	AD
s__GGB9176_SGB14114	Health	-0.367947	0.577482	0.526574	0.937895	abundance	Disease	AD	DEBIAS-M	AD
s__Clostridium_sp_AF36_4	Health	-0.159246	0.253253	0.530282	0.938531	abundance	Disease	AD	DEBIAS-M	AD
s__Butyricimonas_SGB15266	Health	-0.7316	1.15058	0.53681	0.940227	abundance	Disease	AD	DEBIAS-M	AD
s__Bacteroides_stercoris	Health	0.289948	0.470701	0.539048	0.941375	abundance	Disease	AD	DEBIAS-M	AD
s__Corynebacterium_SGB6370	Health	-0.325756	0.522821	0.539112	0.941375	abundance	Disease	AD	DEBIAS-M	AD
s__Phascolarctobacterium_faecium	Health	-0.242247	0.393736	0.539758	0.941381	abundance	Disease	AD	DEBIAS-M	AD
s__Dorea_longicatena	Health	0.100009	0.165332	0.54586	0.94509	abundance	Disease	AD	DEBIAS-M	AD
s__Eubacterium_sp_AF22_9	Health	0.785738	1.25829	0.549723	0.945699	abundance	Disease	AD	DEBIAS-M	AD
s__Blautia_schinkii	Health	0.412362	0.692211	0.555832	0.948641	abundance	Disease	AD	DEBIAS-M	AD
s__Coprococcus_comes	Health	-0.100499	0.170428	0.556057	0.948641	abundance	Disease	AD	DEBIAS-M	AD
s__Eisenbergiella_tayi	Health	0.236707	0.40371	0.559596	0.949111	abundance	Disease	AD	DEBIAS-M	AD
s__Firmicutes_bacterium_AF16_15	Health	0.153738	0.264484	0.561679	0.949111	abundance	Disease	AD	DEBIAS-M	AD
s__GGB53985_SGB6367	Health	-0.464544	0.785245	0.557926	0.949111	abundance	Disease	AD	DEBIAS-M	AD
s__GGB9781_SGB15402	Health	-0.211309	0.374604	0.575436	0.954692	abundance	Disease	AD	DEBIAS-M	AD
s__GGB9762_SGB15377	Health	0.247039	0.439476	0.576885	0.955502	abundance	Disease	AD	DEBIAS-M	AD
s__Prevotella_copri_clade_A	Health	0.462047	0.827705	0.579396	0.956805	abundance	Disease	AD	DEBIAS-M	AD
s__Coprobacillus_cateniformis	Health	0.354075	0.637699	0.581903	0.957326	abundance	Disease	AD	DEBIAS-M	AD
s__Anaerotruncus_rubiinfantis	Health	-0.275922	0.489359	0.593293	0.957785	abundance	Disease	AD	DEBIAS-M	AD
s__Pseudoflavonifractor_sp_An184	Health	-0.395307	0.727486	0.592585	0.957785	abundance	Disease	AD	DEBIAS-M	AD
s__Streptococcus_mutans	Health	-0.365287	0.678097	0.594512	0.957785	abundance	Disease	AD	DEBIAS-M	AD
s__Sutterella_wadsworthensis	Health	0.185796	0.346177	0.592958	0.957785	abundance	Disease	AD	DEBIAS-M	AD
s__Sanguibacter_SGB15121	Health	-0.201758	0.388925	0.607194	0.96336	abundance	Disease	AD	DEBIAS-M	AD
s__GGB51441_SGB71759	Health	0.110077	0.215755	0.611394	0.96631	abundance	Disease	AD	DEBIAS-M	AD
s__Bacteroides_faecis	Health	0.31747	0.627262	0.615775	0.966493	abundance	Disease	AD	DEBIAS-M	AD
s__Clostridium_butyricum	Health	-0.236572	0.469074	0.615812	0.966493	abundance	Disease	AD	DEBIAS-M	AD
s__GGB2980_SGB3962	Health	0.158637	0.315668	0.617188	0.966493	abundance	Disease	AD	DEBIAS-M	AD
s__GGB9499_SGB72735	Health	0.519715	1.02432	0.622894	0.967823	abundance	Disease	AD	DEBIAS-M	AD
s__Blautia_wexlerae	Health	-0.10445	0.212648	0.623684	0.968623	abundance	Disease	AD	DEBIAS-M	AD
s__Anaerotruncus_colihominis	Health	0.170208	0.35291	0.631474	0.969947	abundance	Disease	AD	DEBIAS-M	AD
s__GGB9189_SGB14128	Health	-0.169822	0.347104	0.62755	0.969947	abundance	Disease	AD	DEBIAS-M	AD
s__GGB9296_SGB14253	Health	0.142019	0.30595	0.644016	0.97186	abundance	Disease	AD	DEBIAS-M	AD
s__Dorea_formicigenerans	Health	0.0763117	0.168365	0.650778	0.972698	abundance	Disease	AD	DEBIAS-M	AD
s__Actinomyces_SGB17154	Health	-0.418225	0.908037	0.65736	0.972912	abundance	Disease	AD	DEBIAS-M	AD
s__Bacteroides_ovatus	Health	0.129928	0.293261	0.658178	0.972912	abundance	Disease	AD	DEBIAS-M	AD
s__Corynebacterium_SGB6371	Health	-0.445535	1.00551	0.663632	0.972912	abundance	Disease	AD	DEBIAS-M	AD
s__GGB9342_SGB14306	Health	-0.165771	0.375681	0.659836	0.972912	abundance	Disease	AD	DEBIAS-M	AD
s__Ligilactobacillus_salivarius	Health	-1.30397	2.75895	0.656386	0.972912	abundance	Disease	AD	DEBIAS-M	AD
s__Escherichia_coli	Health	0.261751	0.613609	0.670515	0.973492	abundance	Disease	AD	DEBIAS-M	AD
s__GGB9770_SGB15390	Health	0.182625	0.432713	0.674137	0.975055	abundance	Disease	AD	DEBIAS-M	AD
s__GGB3490_SGB4664	Health	0.32153	0.759061	0.675349	0.975477	abundance	Disease	AD	DEBIAS-M	AD
s__GGB9537_SGB14940	Health	0.281595	0.688658	0.687715	0.975589	abundance	Disease	AD	DEBIAS-M	AD
s__Senegalimassilia_faecalis	Health	-0.198257	0.482788	0.686776	0.975589	abundance	Disease	AD	DEBIAS-M	AD
s__Waltera_intestinalis	Health	-0.174984	0.431279	0.685582	0.975589	abundance	Disease	AD	DEBIAS-M	AD
s__Roseburia_hominis	Health	-0.0844265	0.212225	0.691142	0.975694	abundance	Disease	AD	DEBIAS-M	AD
s__GGB9293_SGB14250	Health	0.18828	0.477468	0.695601	0.976064	abundance	Disease	AD	DEBIAS-M	AD
s__Actinomyces_oris	Health	0.198234	0.505293	0.705071	0.976168	abundance	Disease	AD	DEBIAS-M	AD
s__GGB4605_SGB6376	Health	-0.246361	0.647957	0.706086	0.976168	abundance	Disease	AD	DEBIAS-M	AD
s__GGB9551_SGB14958	Health	0.126052	0.362033	0.729791	0.976168	abundance	Disease	AD	DEBIAS-M	AD
s__Oscillospiraceae_bacterium_Marseille_Q3528	Health	0.0555812	0.157308	0.72452	0.976168	abundance	Disease	AD	DEBIAS-M	AD
s__Parasutterella_excrementihominis	Health	0.132926	0.381619	0.728303	0.976168	abundance	Disease	AD	DEBIAS-M	AD
s__GGB9444_SGB14834	Health	0.209219	0.614045	0.737051	0.977828	abundance	Disease	AD	DEBIAS-M	AD
s__GGB2982_SGB3964	Health	0.0705492	0.210747	0.738489	0.977837	abundance	Disease	AD	DEBIAS-M	AD
s__GGB9677_SGB15180	Health	-0.221885	0.680235	0.74567	0.979296	abundance	Disease	AD	DEBIAS-M	AD
s__Phascolarctobacterium_succinatutens	Health	0.170807	0.518309	0.744195	0.979296	abundance	Disease	AD	DEBIAS-M	AD
s__GGB9237_SGB14179	Health	-0.0829518	0.268207	0.758053	0.980891	abundance	Disease	AD	DEBIAS-M	AD
s__Clostridiales_bacterium_KLE1615	Health	-0.053138	0.179522	0.767518	0.98325	abundance	Disease	AD	DEBIAS-M	AD
s__Enterocloster_citroniae	Health	-0.0993898	0.330922	0.765597	0.98325	abundance	Disease	AD	DEBIAS-M	AD
s__GGB2653_SGB3574	Health	0.0452259	0.178229	0.800137	0.98325	abundance	Disease	AD	DEBIAS-M	AD
s__GGB27106_SGB6188	Health	-0.300858	1.16904	0.800401	0.98325	abundance	Disease	AD	DEBIAS-M	AD
s__GGB33928_SGB15225	Health	0.0756836	0.305895	0.805149	0.98325	abundance	Disease	AD	DEBIAS-M	AD
s__GGB34228_SGB53814	Health	0.185472	0.644871	0.78332	0.98325	abundance	Disease	AD	DEBIAS-M	AD
s__GGB4584_SGB6338	Health	-0.192167	0.79456	0.811356	0.98325	abundance	Disease	AD	DEBIAS-M	AD
s__GGB79973_SGB14341	Health	-0.112021	0.399192	0.779619	0.98325	abundance	Disease	AD	DEBIAS-M	AD
s__GGB9581_SGB79823	Health	0.106601	0.473757	0.823957	0.98325	abundance	Disease	AD	DEBIAS-M	AD
s__GGB9608_SGB15041	Health	0.0953765	0.426251	0.824286	0.98325	abundance	Disease	AD	DEBIAS-M	AD
s__Ruminococcus_sp_NSJ_13	Health	0.144006	0.629824	0.82075	0.98325	abundance	Disease	AD	DEBIAS-M	AD
s__Turicibacter_bilis	Health	0.116271	0.518938	0.823947	0.98325	abundance	Disease	AD	DEBIAS-M	AD
s__Desulfovibrio_desulfuricans	Health	-0.154872	0.72697	0.834874	0.986178	abundance	Disease	AD	DEBIAS-M	AD
s__Prevotella_stercorea	Health	-0.563138	2.64635	0.845124	0.989674	abundance	Disease	AD	DEBIAS-M	AD
s__Actinomyces_sp_ICM47	Health	0.062991	0.328284	0.84968	0.990167	abundance	Disease	AD	DEBIAS-M	AD
s__GGB3746_SGB5089	Health	0.0585233	0.307447	0.849251	0.990167	abundance	Disease	AD	DEBIAS-M	AD
s__Klebsiella_pneumoniae	Health	0.327786	1.67757	0.849425	0.990167	abundance	Disease	AD	DEBIAS-M	AD
s__Christensenella_minuta	Health	-0.097195	0.524484	0.856354	0.990522	abundance	Disease	AD	DEBIAS-M	AD
s__GGB9602_SGB15031	Health	-0.0851498	0.467925	0.855996	0.990522	abundance	Disease	AD	DEBIAS-M	AD
s__Actinomyces_bouchesdurhonensis	Health	0.0687691	0.497406	0.893455	0.99083	abundance	Disease	AD	DEBIAS-M	AD
s__Alistipes_sp_AF17_16	Health	-0.0464623	0.339965	0.891811	0.99083	abundance	Disease	AD	DEBIAS-M	AD
s__Clostridium_sp_AF27_2AA	Health	0.0438329	0.253093	0.862824	0.99083	abundance	Disease	AD	DEBIAS-M	AD
s__Dorea_sp_AF24_7LB	Health	0.0332211	0.273734	0.903605	0.99083	abundance	Disease	AD	DEBIAS-M	AD
s__Faecalicatena_fissicatena	Health	0.0371787	0.279139	0.894209	0.99083	abundance	Disease	AD	DEBIAS-M	AD
s__GGB1266_SGB1699	Health	0.295489	1.67557	0.863538	0.99083	abundance	Disease	AD	DEBIAS-M	AD
s__GGB9767_SGB15385	Health	0.0825708	0.472241	0.862335	0.99083	abundance	Disease	AD	DEBIAS-M	AD
s__Lachnospiraceae_bacterium_Marseille_Q4251	Health	0.0245072	0.184411	0.894455	0.99083	abundance	Disease	AD	DEBIAS-M	AD
s__Neglectibacter_timonensis	Health	-0.0965105	0.61036	0.874986	0.99083	abundance	Disease	AD	DEBIAS-M	AD
s__Oscillibacter_SGB15077	Health	0.147948	0.914786	0.874451	0.99083	abundance	Disease	AD	DEBIAS-M	AD
s__Romboutsia_timonensis	Health	0.0362416	0.2514	0.88556	0.99083	abundance	Disease	AD	DEBIAS-M	AD
s__Ruthenibacterium_lactatiformans	Health	0.0265671	0.211682	0.900231	0.99083	abundance	Disease	AD	DEBIAS-M	AD
s__Vescimonas_coprocola	Health	0.0356909	0.320498	0.911457	0.992292	abundance	Disease	AD	DEBIAS-M	AD
s__Anaerococcus_SGB53821	Health	0.0415746	0.373942	0.912582	0.992424	abundance	Disease	AD	DEBIAS-M	AD
s__Bacteroides_eggerthii	Health	0.0834856	0.76941	0.913962	0.992424	abundance	Disease	AD	DEBIAS-M	AD
s__Eubacteriales_unclassified_SGB71281	Health	-0.0867402	0.779427	0.913228	0.992424	abundance	Disease	AD	DEBIAS-M	AD
s__Faecalibacterium_SGB15315	Health	0.0318182	0.319524	0.920812	0.992797	abundance	Disease	AD	DEBIAS-M	AD
s__GGB79770_SGB15022	Health	-0.0733111	0.747731	0.922873	0.993145	abundance	Disease	AD	DEBIAS-M	AD
s__Parabacteroides_distasonis	Health	-0.0189499	0.225123	0.932989	0.994078	abundance	Disease	AD	DEBIAS-M	AD
s__GGB6569_SGB9281	Health	-0.0810977	1.04137	0.939112	0.995306	abundance	Disease	AD	DEBIAS-M	AD
s__Clostridiales_bacterium_Choco116	Health	-0.0373638	0.541159	0.94526	0.995586	abundance	Disease	AD	DEBIAS-M	AD
s__Clostridium_leptum	Health	-0.0241135	0.34665	0.944638	0.995586	abundance	Disease	AD	DEBIAS-M	AD
s__GGB9092_SGB14022	Health	-0.0396204	0.699859	0.955602	0.995586	abundance	Disease	AD	DEBIAS-M	AD
s__Gemmiger_formicilis	Health	-0.0169366	0.296406	0.954494	0.995586	abundance	Disease	AD	DEBIAS-M	AD
s__Megamonas_funiformis	Health	0.122988	2.10598	0.955693	0.995586	abundance	Disease	AD	DEBIAS-M	AD
s__Dialister_invisus	Health	0.0168062	0.346903	0.961444	0.996571	abundance	Disease	AD	DEBIAS-M	AD
s__Alistipes_onderdonkii	Health	0.0155647	0.350693	0.964645	0.997228	abundance	Disease	AD	DEBIAS-M	AD
s__Anaerobutyricum_hallii	Health	-0.00819839	0.198705	0.967126	0.99762	abundance	Disease	AD	DEBIAS-M	AD
s__Enterocloster_SGB14313	Health	-0.0107855	0.653715	0.986917	0.99762	abundance	Disease	AD	DEBIAS-M	AD
s__GGB33469_SGB15236	Health	-0.00352246	0.306479	0.990848	0.99762	abundance	Disease	AD	DEBIAS-M	AD
s__GGB9534_SGB14937	Health	-0.00659455	0.261996	0.979966	0.99762	abundance	Disease	AD	DEBIAS-M	AD
s__GGB9760_SGB15374	Health	0.00510051	0.255065	0.984096	0.99762	abundance	Disease	AD	DEBIAS-M	AD
s__Isoptericola_variabilis	Health	0.02193	0.716746	0.976023	0.99762	abundance	Disease	AD	DEBIAS-M	AD
s__Lachnospiraceae_bacterium_Marseille_Q4251	Health	1.5067	0.321824	9.05146e-06	0.00385835	abundance	Disease	ASD	DEBIAS-M	ASD
s__Prevotella_stercorea	Health	5.58388	0.355965	9.64625e-05	0.0171195	abundance	Disease	ASD	DEBIAS-M	ASD
s__Blautia_wexlerae	Health	0.754562	0.212781	0.000452436	0.0466283	abundance	Disease	ASD	DEBIAS-M	ASD
s__GGB9522_SGB14921	Health	3.54749	0.446931	0.000511379	0.0471748	abundance	Disease	ASD	DEBIAS-M	ASD
s__GGB9621_SGB15073	Health	-4.39973	0.787398	0.000517636	0.0471748	abundance	Disease	ASD	DEBIAS-M	ASD
s__Senegalimassilia_anaerobia	Health	-2.87243	0.718483	0.00103657	0.063668	abundance	Disease	ASD	DEBIAS-M	ASD
s__GGB3321_SGB4394	Health	-1.40313	0.402531	0.0011244	0.0653704	abundance	Disease	ASD	DEBIAS-M	ASD
s__Firmicutes_bacterium_AF16_15	Health	0.85325	0.2614	0.00128086	0.0708045	abundance	Disease	ASD	DEBIAS-M	ASD
s__GGB9767_SGB15385	Health	2.34954	0.609626	0.00127242	0.0708045	abundance	Disease	ASD	DEBIAS-M	ASD
s__GGB52130_SGB14966	Health	-1.07618	0.316087	0.00132966	0.0711683	abundance	Disease	ASD	DEBIAS-M	ASD
s__Methylobacterium_SGB15164	Health	-1.19296	0.359591	0.0014703	0.0774663	abundance	Disease	ASD	DEBIAS-M	ASD
s__Holdemania_sp_1001095H_141210_F2	Health	-1.91229	0.511333	0.00149963	0.0777962	abundance	Disease	ASD	DEBIAS-M	ASD
s__Clostridiaceae_bacterium_Marseille_Q4143	Health	0.809083	0.252029	0.00171565	0.0863457	abundance	Disease	ASD	DEBIAS-M	ASD
s__GGB4684_SGB6478	Health	2.83872	0.77643	0.00180689	0.0883017	abundance	Disease	ASD	DEBIAS-M	ASD
s__Actinomyces_sp_ICM47	Health	1.78352	0.515444	0.00187661	0.0903988	abundance	Disease	ASD	DEBIAS-M	ASD
s__GGB9608_SGB15041	Health	-2.405	0.648233	0.00209536	0.0954803	abundance	Disease	ASD	DEBIAS-M	ASD
s__Ruthenibacterium_lactatiformans	Health	-0.666159	0.215103	0.00217382	0.0966449	abundance	Disease	ASD	DEBIAS-M	ASD
s__GGB27106_SGB6188	Health	-4.22704	1.04286	0.0023113	0.0974211	abundance	Disease	ASD	DEBIAS-M	ASD
s__GGB34228_SGB53814	Health	1.98073	0.215815	0.00273514	0.104806	abundance	Disease	ASD	DEBIAS-M	ASD
s__Blautia_luti	Health	-1.2745	0.408501	0.00302884	0.107696	abundance	Disease	ASD	DEBIAS-M	ASD
s__Citrobacter_freundii	Health	4.29761	0.965781	0.00432967	0.132724	abundance	Disease	ASD	DEBIAS-M	ASD
s__GGB9444_SGB14834	Health	-1.94961	0.472913	0.00444523	0.133798	abundance	Disease	ASD	DEBIAS-M	ASD
s__Dorea_sp_AF24_7LB	Health	-1.95116	0.63244	0.00522855	0.140856	abundance	Disease	ASD	DEBIAS-M	ASD
s__Bacteroides_ovatus	Health	-0.892137	0.328518	0.00707421	0.167414	abundance	Disease	ASD	DEBIAS-M	ASD
s__GGB3005_SGB3996	Health	-1.18843	0.428729	0.00775869	0.176772	abundance	Disease	ASD	DEBIAS-M	ASD
s__Romboutsia_timonensis	Health	0.781528	0.292672	0.00863779	0.188121	abundance	Disease	ASD	DEBIAS-M	ASD
s__Clostridium_perfringens	Health	3.34296	1.14334	0.0118526	0.216251	abundance	Disease	ASD	DEBIAS-M	ASD
s__Parabacteroides_distasonis	Health	0.534411	0.213846	0.0130608	0.225571	abundance	Disease	ASD	DEBIAS-M	ASD
s__Clostridiaceae_unclassified_SGB15090	Health	2.5412	0.906553	0.0140927	0.232384	abundance	Disease	ASD	DEBIAS-M	ASD
s__GGB51441_SGB71759	Health	1.08177	0.409484	0.0140186	0.232384	abundance	Disease	ASD	DEBIAS-M	ASD
s__Bacteroides_xylanisolvens	Health	0.932532	0.379085	0.014711	0.235021	abundance	Disease	ASD	DEBIAS-M	ASD
s__Clostridium_sp_AF27_2AA	Health	0.785062	0.315518	0.0146009	0.235021	abundance	Disease	ASD	DEBIAS-M	ASD
s__Collinsella_SGB4121	Health	-0.50558	0.204901	0.0145326	0.235021	abundance	Disease	ASD	DEBIAS-M	ASD
s__Oscillospiraceae_bacterium_Marseille_Q3528	Health	-0.736621	0.306482	0.0187459	0.271772	abundance	Disease	ASD	DEBIAS-M	ASD
s__GGB9707_SGB15229	Health	-0.850565	0.364454	0.0228096	0.285926	abundance	Disease	ASD	DEBIAS-M	ASD
s__Bilophila_wadsworthia	Health	0.443705	0.197849	0.0259691	0.293813	abundance	Disease	ASD	DEBIAS-M	ASD
s__GGB3175_SGB4191	Health	-1.5809	0.677982	0.0261684	0.293813	abundance	Disease	ASD	DEBIAS-M	ASD
s__GGB3570_SGB4777	Health	-1.26295	0.323017	0.0297253	0.308318	abundance	Disease	ASD	DEBIAS-M	ASD
s__Paratractidigestivibacter_faecalis	Health	-2.99323	0.903264	0.0295492	0.308318	abundance	Disease	ASD	DEBIAS-M	ASD
s__Holdemanella_porci	Health	-2.26396	0.959065	0.0304542	0.310507	abundance	Disease	ASD	DEBIAS-M	ASD
s__Alistipes_sp_D31t1_170403_E11	Health	3.86565	1.03988	0.0338676	0.331019	abundance	Disease	ASD	DEBIAS-M	ASD
s__GGB9176_SGB14114	Health	1.85379	0.777027	0.0361323	0.336048	abundance	Disease	ASD	DEBIAS-M	ASD
s__Anaerostipes_hadrus	Health	0.458135	0.221792	0.0397889	0.359256	abundance	Disease	ASD	DEBIAS-M	ASD
s__GGB1495_SGB2071	Health	2.37941	1.04192	0.0398463	0.359256	abundance	Disease	ASD	DEBIAS-M	ASD
s__Dorea_longicatena	Health	0.421131	0.207011	0.0431337	0.377784	abundance	Disease	ASD	DEBIAS-M	ASD
s__GGB9694_SGB15204	Health	2.10003	0.904274	0.0487411	0.402831	abundance	Disease	ASD	DEBIAS-M	ASD
s__Coprococcus_comes	Health	0.472653	0.238656	0.0493325	0.403127	abundance	Disease	ASD	DEBIAS-M	ASD
s__GGB9293_SGB14250	Health	1.29103	0.622123	0.0504453	0.404299	abundance	Disease	ASD	DEBIAS-M	ASD
s__Anaerobutyricum_hallii	Health	0.511084	0.261484	0.05252	0.409001	abundance	Disease	ASD	DEBIAS-M	ASD
s__Clostridium_sp_AF36_4	Health	-0.56936	0.294213	0.0555574	0.420044	abundance	Disease	ASD	DEBIAS-M	ASD
s__Desulfovibrio_legallii	Health	-4.39406	1.44428	0.0557623	0.420223	abundance	Disease	ASD	DEBIAS-M	ASD
s__Megamonas_funiformis	Health	-1.49729	0.773642	0.0563079	0.420223	abundance	Disease	ASD	DEBIAS-M	ASD
s__Blautia_SGB4815	Health	-0.582385	0.30819	0.0638884	0.44557	abundance	Disease	ASD	DEBIAS-M	ASD
s__Clostridiaceae_bacterium_AF18_31LB	Health	0.314576	0.169061	0.0642153	0.44557	abundance	Disease	ASD	DEBIAS-M	ASD
s__Clostridiales_Family_XIII_bacterium_BX16	Health	0.780723	0.41291	0.0639257	0.44557	abundance	Disease	ASD	DEBIAS-M	ASD
s__Dialister_invisus	Health	-0.778713	0.426824	0.0698013	0.462768	abundance	Disease	ASD	DEBIAS-M	ASD
s__Anaerotignum_lactatifermentans	Health	1.81267	0.90468	0.0729414	0.463306	abundance	Disease	ASD	DEBIAS-M	ASD
s__Blautia_massiliensis	Health	0.487041	0.27001	0.0729459	0.463306	abundance	Disease	ASD	DEBIAS-M	ASD
s__GGB3304_SGB4367	Health	1.22935	0.673661	0.0736567	0.465986	abundance	Disease	ASD	DEBIAS-M	ASD
s__Ruminococcus_SGB4421	Health	-1.08463	0.599934	0.0777837	0.47778	abundance	Disease	ASD	DEBIAS-M	ASD
s__Escherichia_coli	Health	-0.593132	0.339022	0.0817168	0.490301	abundance	Disease	ASD	DEBIAS-M	ASD
s__GGB53985_SGB6367	Health	-1.77064	0.97528	0.0894852	0.509703	abundance	Disease	ASD	DEBIAS-M	ASD
s__Evtepia_gabavorous	Health	0.341126	0.200992	0.0916125	0.511668	abundance	Disease	ASD	DEBIAS-M	ASD
s__Prevotella_copri_clade_A	Health	-1.09331	0.64879	0.0938259	0.516776	abundance	Disease	ASD	DEBIAS-M	ASD
s__Catenibacterium_SGB4425	Health	0.907388	0.537326	0.0973813	0.52648	abundance	Disease	ASD	DEBIAS-M	ASD
s__Clostridium_sp_AM49_4BH	Health	0.706058	0.423661	0.0989305	0.528674	abundance	Disease	ASD	DEBIAS-M	ASD
s__Streptococcus_australis	Health	1.21621	0.705834	0.103013	0.533968	abundance	Disease	ASD	DEBIAS-M	ASD
s__Blautia_schinkii	Health	2.82438	1.48588	0.106051	0.536321	abundance	Disease	ASD	DEBIAS-M	ASD
s__Eubacterium_rectale	Health	0.540097	0.331648	0.104593	0.536321	abundance	Disease	ASD	DEBIAS-M	ASD
s__GGB13404_SGB14252	Health	0.677628	0.409464	0.105969	0.536321	abundance	Disease	ASD	DEBIAS-M	ASD
s__Actinomyces_SGB17168	Health	1.54521	0.684801	0.109285	0.537758	abundance	Disease	ASD	DEBIAS-M	ASD
s__Alistipes_onderdonkii	Health	-0.614007	0.38234	0.109902	0.537758	abundance	Disease	ASD	DEBIAS-M	ASD
s__GGB3815_SGB5180	Health	0.864694	0.532759	0.113305	0.538547	abundance	Disease	ASD	DEBIAS-M	ASD
s__Phocaeicola_dorei	Health	-0.857449	0.543498	0.116318	0.538547	abundance	Disease	ASD	DEBIAS-M	ASD
s__Streptococcus_mitis	Health	0.696933	0.426759	0.111169	0.538547	abundance	Disease	ASD	DEBIAS-M	ASD
s__Corynebacterium_SGB6370	Health	-3.02102	1.60961	0.119356	0.541569	abundance	Disease	ASD	DEBIAS-M	ASD
s__GGB79734_SGB15291	Health	0.506729	0.328162	0.125987	0.558252	abundance	Disease	ASD	DEBIAS-M	ASD
s__GGB9296_SGB14253	Health	0.832644	0.521415	0.12597	0.558252	abundance	Disease	ASD	DEBIAS-M	ASD
s__GGB9531_SGB14932	Health	-0.460782	0.298013	0.126843	0.560563	abundance	Disease	ASD	DEBIAS-M	ASD
s__Enterococcus_avium	Health	2.54614	1.34259	0.130774	0.565746	abundance	Disease	ASD	DEBIAS-M	ASD
s__Corynebacterium_SGB6371	Health	-1.73125	1.01652	0.13944	0.583344	abundance	Disease	ASD	DEBIAS-M	ASD
s__Ruminococcus_sp_NSJ_13	Health	-2.40142	1.37818	0.141895	0.583841	abundance	Disease	ASD	DEBIAS-M	ASD
s__GGB4605_SGB6376	Health	-1.5997	1.02576	0.142876	0.584661	abundance	Disease	ASD	DEBIAS-M	ASD
s__Clostridiaceae_bacterium	Health	-0.29076	0.202209	0.151542	0.598088	abundance	Disease	ASD	DEBIAS-M	ASD
s__Clostridium_butyricum	Health	0.512881	0.354775	0.15131	0.598088	abundance	Disease	ASD	DEBIAS-M	ASD
s__Clostridium_sp_AF34_10BH	Health	0.434122	0.303402	0.153738	0.598088	abundance	Disease	ASD	DEBIAS-M	ASD
s__Eubacterium_ramulus	Health	0.332497	0.230415	0.151261	0.598088	abundance	Disease	ASD	DEBIAS-M	ASD
s__Roseburia_faecis	Health	0.431738	0.302544	0.155267	0.599814	abundance	Disease	ASD	DEBIAS-M	ASD
s__Fusicatenibacter_saccharivorans	Health	0.286146	0.202262	0.158358	0.606109	abundance	Disease	ASD	DEBIAS-M	ASD
s__Adlercreutzia_equolifaciens	Health	-0.438093	0.307735	0.158941	0.606624	abundance	Disease	ASD	DEBIAS-M	ASD
s__Hungatella_hathewayi	Health	-0.455804	0.323307	0.160368	0.606624	abundance	Disease	ASD	DEBIAS-M	ASD
s__Lachnospiraceae_bacterium_AM48_27BH	Health	0.314346	0.222786	0.16035	0.606624	abundance	Disease	ASD	DEBIAS-M	ASD
s__Streptococcus_oralis	Health	-1.20526	0.81472	0.161192	0.606629	abundance	Disease	ASD	DEBIAS-M	ASD
s__GGB9760_SGB15374	Health	0.807358	0.565435	0.164015	0.609768	abundance	Disease	ASD	DEBIAS-M	ASD
s__Blautia_stercoris	Health	1.36988	0.956509	0.170228	0.616041	abundance	Disease	ASD	DEBIAS-M	ASD
s__Clostridium_sp_AM22_11AC	Health	-0.327564	0.239287	0.17253	0.616041	abundance	Disease	ASD	DEBIAS-M	ASD
s__Collinsella_SGB15196	Health	-5.30086	1.46687	0.171866	0.616041	abundance	Disease	ASD	DEBIAS-M	ASD
s__Lawsonibacter_sp_NSJ_52	Health	-0.80611	0.560904	0.172645	0.616041	abundance	Disease	ASD	DEBIAS-M	ASD
s__Oscillibacter_SGB15077	Health	3.58018	1.7415	0.176116	0.62093	abundance	Disease	ASD	DEBIAS-M	ASD
s__Bacteroides_stercoris	Health	-0.735826	0.543642	0.177915	0.620957	abundance	Disease	ASD	DEBIAS-M	ASD
s__Desulfovibrio_SGB5077	Health	-0.875258	0.643645	0.177606	0.620957	abundance	Disease	ASD	DEBIAS-M	ASD
s__GGB9616_SGB15052	Health	-0.588342	0.434466	0.183282	0.628738	abundance	Disease	ASD	DEBIAS-M	ASD
s__GGB2653_SGB3574	Health	-0.34905	0.261858	0.18551	0.632323	abundance	Disease	ASD	DEBIAS-M	ASD
s__Streptococcus_mutans	Health	-2.06477	1.03903	0.185255	0.632323	abundance	Disease	ASD	DEBIAS-M	ASD
s__GGB79770_SGB15022	Health	-2.02466	1.194	0.188513	0.632502	abundance	Disease	ASD	DEBIAS-M	ASD
s__Vescimonas_coprocola	Health	-0.377878	0.289425	0.193161	0.639832	abundance	Disease	ASD	DEBIAS-M	ASD
s__GGB9581_SGB79823	Health	-1.11628	0.80007	0.200461	0.643588	abundance	Disease	ASD	DEBIAS-M	ASD
s__Blautia_faecis	Health	0.271404	0.213635	0.205106	0.649904	abundance	Disease	ASD	DEBIAS-M	ASD
s__Christensenellaceae_bacterium_NSJ_63	Health	-0.460406	0.357555	0.205456	0.649904	abundance	Disease	ASD	DEBIAS-M	ASD
s__Roseburia_hominis	Health	-0.338342	0.272631	0.21605	0.663499	abundance	Disease	ASD	DEBIAS-M	ASD
s__Anaerobutyricum_soehngenii	Health	-0.436361	0.351391	0.216901	0.664296	abundance	Disease	ASD	DEBIAS-M	ASD
s__GGB3363_SGB4447	Health	-1.09889	0.870176	0.217446	0.66536	abundance	Disease	ASD	DEBIAS-M	ASD
s__Bifidobacterium_pseudocatenulatum	Health	-0.419088	0.340357	0.219643	0.667241	abundance	Disease	ASD	DEBIAS-M	ASD
s__Eggerthella_lenta	Health	-0.290935	0.239493	0.2261	0.671725	abundance	Disease	ASD	DEBIAS-M	ASD
s__Anaerotruncus_rubiinfantis	Health	-0.447852	0.368567	0.239206	0.677727	abundance	Disease	ASD	DEBIAS-M	ASD
s__Clostridiales_bacterium_KLE1615	Health	0.250836	0.21468	0.244108	0.677727	abundance	Disease	ASD	DEBIAS-M	ASD
s__Faecalicatena_fissicatena	Health	0.365994	0.308564	0.237879	0.677727	abundance	Disease	ASD	DEBIAS-M	ASD
s__GGB3109_SGB4643	Health	1.02405	0.843545	0.237074	0.677727	abundance	Disease	ASD	DEBIAS-M	ASD
s__Mesosutterella_multiformis	Health	-0.983756	0.829803	0.244538	0.677727	abundance	Disease	ASD	DEBIAS-M	ASD
s__Clostridium_SGB4750	Health	0.296908	0.259897	0.255013	0.679766	abundance	Disease	ASD	DEBIAS-M	ASD
s__GGB3490_SGB4664	Health	0.768203	0.657589	0.255226	0.679795	abundance	Disease	ASD	DEBIAS-M	ASD
s__Christensenella_minuta	Health	-1.2414	0.99057	0.256749	0.681698	abundance	Disease	ASD	DEBIAS-M	ASD
s__Dysosmobacter_sp_NSJ_60	Health	-0.265597	0.23671	0.263517	0.689125	abundance	Disease	ASD	DEBIAS-M	ASD
s__GGB9677_SGB15180	Health	2.46335	1.82908	0.27076	0.697633	abundance	Disease	ASD	DEBIAS-M	ASD
s__Sutterella_wadsworthensis	Health	0.491198	0.44912	0.277415	0.703763	abundance	Disease	ASD	DEBIAS-M	ASD
s__Klebsiella_pneumoniae	Health	0.75373	0.690999	0.279803	0.704102	abundance	Disease	ASD	DEBIAS-M	ASD
s__Dysosmobacter_sp_BX15	Health	0.305656	0.283076	0.28209	0.705394	abundance	Disease	ASD	DEBIAS-M	ASD
s__GGB9721_SGB15275	Health	3.92504	1.85378	0.280903	0.705394	abundance	Disease	ASD	DEBIAS-M	ASD
s__GGB3061_SGB4063	Health	0.344342	0.308946	0.293911	0.71565	abundance	Disease	ASD	DEBIAS-M	ASD
s__Mogibacterium_sp_BX12	Health	-0.485326	0.434931	0.293385	0.71565	abundance	Disease	ASD	DEBIAS-M	ASD
s__Roseburia_inulinivorans	Health	0.299575	0.284835	0.293976	0.71565	abundance	Disease	ASD	DEBIAS-M	ASD
s__Victivallis_vadensis	Health	1.25179	1.11951	0.295951	0.71565	abundance	Disease	ASD	DEBIAS-M	ASD
s__Lachnospira_eligens	Health	0.320334	0.307975	0.299291	0.719126	abundance	Disease	ASD	DEBIAS-M	ASD
s__Faecalibacterium_SGB15315	Health	0.657521	0.632996	0.302217	0.721215	abundance	Disease	ASD	DEBIAS-M	ASD
s__Clostridium_sp_AM33_3	Health	0.243135	0.235963	0.30445	0.724493	abundance	Disease	ASD	DEBIAS-M	ASD
s__Ligilactobacillus_salivarius	Health	-1.81924	1.59953	0.306939	0.725806	abundance	Disease	ASD	DEBIAS-M	ASD
s__Faecalibacterium_prausnitzii	Health	0.171125	0.174466	0.327417	0.739981	abundance	Disease	ASD	DEBIAS-M	ASD
s__GGB3142_SGB4155	Health	-1.43761	1.3689	0.328526	0.740996	abundance	Disease	ASD	DEBIAS-M	ASD
s__GGB9092_SGB14022	Health	1.03901	0.994766	0.330989	0.741376	abundance	Disease	ASD	DEBIAS-M	ASD
s__Allisonella_histaminiformans	Health	-0.586169	0.598648	0.335888	0.744652	abundance	Disease	ASD	DEBIAS-M	ASD
s__GGB9345_SGB14311	Health	0.726691	0.744293	0.336965	0.746058	abundance	Disease	ASD	DEBIAS-M	ASD
s__Ruminococcus_bicirculans	Health	-0.351836	0.367519	0.339651	0.746312	abundance	Disease	ASD	DEBIAS-M	ASD
s__GGB9712_SGB15244	Health	0.744185	0.778814	0.349689	0.750096	abundance	Disease	ASD	DEBIAS-M	ASD
s__Desulfovibrio_fairfieldensis	Health	-3.26302	2.7141	0.352299	0.751448	abundance	Disease	ASD	DEBIAS-M	ASD
s__Streptococcus_gordonii	Health	-3.7173	3.39737	0.353866	0.751448	abundance	Disease	ASD	DEBIAS-M	ASD
s__GGB9537_SGB14940	Health	-0.843535	0.886213	0.357322	0.753291	abundance	Disease	ASD	DEBIAS-M	ASD
s__Oscillibacter_sp_ER4	Health	0.314963	0.345261	0.363423	0.756458	abundance	Disease	ASD	DEBIAS-M	ASD
s__Clostridiales_bacterium_Choco116	Health	-0.664485	0.72313	0.370298	0.76218	abundance	Disease	ASD	DEBIAS-M	ASD
s__Clostridium_sp_1001270J_160509_D11	Health	0.394037	0.438635	0.372858	0.76218	abundance	Disease	ASD	DEBIAS-M	ASD
s__Parabacteroides_johnsonii	Health	-1.15653	1.25094	0.376982	0.76716	abundance	Disease	ASD	DEBIAS-M	ASD
s__Candidatus_Cibionibacter_quicibialis	Health	-0.233821	0.266373	0.381199	0.769642	abundance	Disease	ASD	DEBIAS-M	ASD
s__GGB9747_SGB15356	Health	0.644933	0.735455	0.385641	0.770224	abundance	Disease	ASD	DEBIAS-M	ASD
s__GGB9699_SGB15216	Health	0.235101	0.271597	0.387811	0.770595	abundance	Disease	ASD	DEBIAS-M	ASD
s__Methanobrevibacter_smithii	Health	0.673074	0.783479	0.404764	0.783505	abundance	Disease	ASD	DEBIAS-M	ASD
s__Neglectibacter_timonensis	Health	1.79524	2.00021	0.410569	0.788886	abundance	Disease	ASD	DEBIAS-M	ASD
s__Bifidobacterium_longum	Health	-0.239472	0.292843	0.414218	0.79046	abundance	Disease	ASD	DEBIAS-M	ASD
s__GGB9762_SGB15377	Health	0.785307	0.771841	0.415993	0.791663	abundance	Disease	ASD	DEBIAS-M	ASD
s__GGB9237_SGB14179	Health	-0.419639	0.50865	0.419606	0.794531	abundance	Disease	ASD	DEBIAS-M	ASD
s__Butyricicoccus_sp_AM29_23AC	Health	0.351274	0.434769	0.421893	0.795748	abundance	Disease	ASD	DEBIAS-M	ASD
s__Coprococcus_eutactus	Health	-0.351353	0.442672	0.429575	0.802507	abundance	Disease	ASD	DEBIAS-M	ASD
s__GGB33512_SGB15201	Health	-0.634164	0.804357	0.445753	0.814235	abundance	Disease	ASD	DEBIAS-M	ASD
s__GGB9602_SGB15031	Health	0.49284	0.641319	0.446607	0.814753	abundance	Disease	ASD	DEBIAS-M	ASD
s__Phascolarctobacterium_succinatutens	Health	1.50441	1.91699	0.450775	0.818091	abundance	Disease	ASD	DEBIAS-M	ASD
s__Ruminococcus_torques	Health	0.173251	0.228829	0.449614	0.818091	abundance	Disease	ASD	DEBIAS-M	ASD
s__GGB6569_SGB9281	Health	1.04366	0.927707	0.462597	0.827522	abundance	Disease	ASD	DEBIAS-M	ASD
s__GGB79973_SGB14341	Health	0.553822	0.750308	0.469011	0.828013	abundance	Disease	ASD	DEBIAS-M	ASD
s__Turicibacter_sanguinis	Health	-0.435027	0.560899	0.46745	0.828013	abundance	Disease	ASD	DEBIAS-M	ASD
s__GGB3626_SGB4905	Health	1.0262	1.34772	0.471268	0.828096	abundance	Disease	ASD	DEBIAS-M	ASD
s__Megasphaera_sp_NM10	Health	-1.37777	1.85673	0.470331	0.828096	abundance	Disease	ASD	DEBIAS-M	ASD
s__Blautia_glucerasea	Health	0.268035	0.370925	0.47251	0.828273	abundance	Disease	ASD	DEBIAS-M	ASD
s__GGB9713_SGB15249	Health	0.335816	0.465623	0.472604	0.828273	abundance	Disease	ASD	DEBIAS-M	ASD
s__Alistipes_dispar	Health	0.797339	1.10414	0.47749	0.830804	abundance	Disease	ASD	DEBIAS-M	ASD
s__GGB4569_SGB6312	Health	4.02137	3.82967	0.484459	0.835552	abundance	Disease	ASD	DEBIAS-M	ASD
s__Clostridium_saudiense	Health	0.441616	0.633468	0.49032	0.840549	abundance	Disease	ASD	DEBIAS-M	ASD
s__Oscillospiraceae_bacterium_BX1	Health	-0.443212	0.603231	0.503253	0.844747	abundance	Disease	ASD	DEBIAS-M	ASD
s__GGB9342_SGB14306	Health	-0.408914	0.630497	0.519322	0.846385	abundance	Disease	ASD	DEBIAS-M	ASD
s__Alistipes_shahii	Health	0.216065	0.336888	0.522216	0.846969	abundance	Disease	ASD	DEBIAS-M	ASD
s__Eubacteriales_unclassified_SGB71281	Health	0.695944	1.05881	0.532003	0.849762	abundance	Disease	ASD	DEBIAS-M	ASD
s__GGB36267_SGB14177	Health	-0.364992	0.576152	0.532399	0.849762	abundance	Disease	ASD	DEBIAS-M	ASD
s__Faecalibacillus_faecis	Health	-0.344683	0.555723	0.5389	0.853132	abundance	Disease	ASD	DEBIAS-M	ASD
s__Ruminococcus_lactaris	Health	0.213838	0.348708	0.540821	0.854969	abundance	Disease	ASD	DEBIAS-M	ASD
s__GGB9189_SGB14128	Health	-0.500111	0.799737	0.547272	0.858868	abundance	Disease	ASD	DEBIAS-M	ASD
s__Anaerotruncus_colihominis	Health	-0.165899	0.278568	0.552662	0.86129	abundance	Disease	ASD	DEBIAS-M	ASD
s__Clostridiaceae_bacterium_Marseille_Q4145	Health	-0.287228	0.482965	0.556644	0.862945	abundance	Disease	ASD	DEBIAS-M	ASD
s__Desulfovibrio_desulfuricans	Health	0.516338	0.882578	0.566685	0.868773	abundance	Disease	ASD	DEBIAS-M	ASD
s__Clostridium_sp_OM07_10AC	Health	-0.917889	1.52231	0.568611	0.868805	abundance	Disease	ASD	DEBIAS-M	ASD
s__GGB9708_SGB15234	Health	0.318194	0.556512	0.569617	0.868805	abundance	Disease	ASD	DEBIAS-M	ASD
s__Isoptericola_variabilis	Health	-1.00483	1.58502	0.571145	0.869286	abundance	Disease	ASD	DEBIAS-M	ASD
s__GGB2982_SGB3964	Health	0.16239	0.28781	0.574141	0.871581	abundance	Disease	ASD	DEBIAS-M	ASD
s__Lacrimispora_amygdalina	Health	0.118148	0.210385	0.574921	0.871604	abundance	Disease	ASD	DEBIAS-M	ASD
s__Massilimicrobiota_sp_An134	Health	1.0103	1.7534	0.582528	0.874233	abundance	Disease	ASD	DEBIAS-M	ASD
s__Bacteroides_eggerthii	Health	0.540407	0.977323	0.584143	0.87542	abundance	Disease	ASD	DEBIAS-M	ASD
s__GGB9614_SGB15049	Health	-0.147182	0.268089	0.583876	0.87542	abundance	Disease	ASD	DEBIAS-M	ASD
s__GGB2980_SGB3962	Health	0.917509	1.58301	0.593263	0.881717	abundance	Disease	ASD	DEBIAS-M	ASD
s__GGB3746_SGB5089	Health	0.175934	0.331258	0.595964	0.883336	abundance	Disease	ASD	DEBIAS-M	ASD
s__Ruminococcus_gnavus	Health	0.154879	0.296506	0.601958	0.888315	abundance	Disease	ASD	DEBIAS-M	ASD
s__GGB33928_SGB15225	Health	-0.177414	0.346042	0.609632	0.894401	abundance	Disease	ASD	DEBIAS-M	ASD
s__GGB9602_SGB15028	Health	1.15901	2.12239	0.614035	0.896138	abundance	Disease	ASD	DEBIAS-M	ASD
s__Alistipes_sp_AF17_16	Health	0.206395	0.407905	0.615046	0.896162	abundance	Disease	ASD	DEBIAS-M	ASD
s__Akkermansia_muciniphila	Health	-0.200812	0.40449	0.62022	0.898625	abundance	Disease	ASD	DEBIAS-M	ASD
s__Intestinibacter_bartlettii	Health	0.114864	0.239259	0.631781	0.907697	abundance	Disease	ASD	DEBIAS-M	ASD
s__Eisenbergiella_tayi	Health	-0.243893	0.510427	0.634018	0.909109	abundance	Disease	ASD	DEBIAS-M	ASD
s__Parasutterella_excrementihominis	Health	0.172828	0.376691	0.647004	0.917065	abundance	Disease	ASD	DEBIAS-M	ASD
s__Turicibacter_bilis	Health	0.174795	0.385889	0.653217	0.92007	abundance	Disease	ASD	DEBIAS-M	ASD
s__Streptococcus_lutetiensis	Health	0.952735	2.02471	0.657771	0.923335	abundance	Disease	ASD	DEBIAS-M	ASD
s__GGB9770_SGB15390	Health	0.283046	0.642559	0.664547	0.927505	abundance	Disease	ASD	DEBIAS-M	ASD
s__Mediterraneibacter_butyricigenes	Health	-0.14965	0.342535	0.665428	0.92835	abundance	Disease	ASD	DEBIAS-M	ASD
s__GGB9062_SGB13981	Health	-0.229974	0.533964	0.669579	0.929574	abundance	Disease	ASD	DEBIAS-M	ASD
s__Bifidobacterium_dentium	Health	0.550501	1.29527	0.680811	0.934024	abundance	Disease	ASD	DEBIAS-M	ASD
s__Ruminococcus_callidus	Health	-0.187546	0.477025	0.695415	0.939329	abundance	Disease	ASD	DEBIAS-M	ASD
s__Clostridiales_bacterium	Health	0.0882233	0.22972	0.70129	0.940632	abundance	Disease	ASD	DEBIAS-M	ASD
s__GGB9781_SGB15402	Health	0.38612	0.784136	0.708708	0.943824	abundance	Disease	ASD	DEBIAS-M	ASD
s__Enterocloster_SGB14313	Health	-0.401908	1.10978	0.720859	0.947457	abundance	Disease	ASD	DEBIAS-M	ASD
s__Clostridium_sp_AF20_17LB	Health	-0.0964029	0.270062	0.721588	0.947678	abundance	Disease	ASD	DEBIAS-M	ASD
s__Roseburia_intestinalis	Health	0.128311	0.361977	0.723434	0.948276	abundance	Disease	ASD	DEBIAS-M	ASD
s__Gemmiger_formicilis	Health	0.099251	0.283869	0.726987	0.948563	abundance	Disease	ASD	DEBIAS-M	ASD
s__GGB33469_SGB15236	Health	-0.198797	0.570571	0.729083	0.94924	abundance	Disease	ASD	DEBIAS-M	ASD
s__Flavonifractor_plautii	Health	0.0789677	0.231071	0.732788	0.949471	abundance	Disease	ASD	DEBIAS-M	ASD
s__Lachnotalea_sp_AF33_28	Health	-0.283709	0.816879	0.733525	0.949471	abundance	Disease	ASD	DEBIAS-M	ASD
s__Phocaeicola_coprophilus	Health	-1.05897	3.00783	0.739137	0.949471	abundance	Disease	ASD	DEBIAS-M	ASD
s__Pseudoflavonifractor_sp_An184	Health	0.337128	1.03734	0.748256	0.9532	abundance	Disease	ASD	DEBIAS-M	ASD
s__GGB4584_SGB6338	Health	0.543227	1.70286	0.762617	0.958816	abundance	Disease	ASD	DEBIAS-M	ASD
s__Enterocloster_citroniae	Health	0.056064	0.201867	0.781666	0.960177	abundance	Disease	ASD	DEBIAS-M	ASD
s__Phocaeicola_plebeius	Health	0.230117	0.796683	0.773275	0.960177	abundance	Disease	ASD	DEBIAS-M	ASD
s__Bacteroides_faecis	Health	0.247063	0.904488	0.786255	0.960598	abundance	Disease	ASD	DEBIAS-M	ASD
s__GGB9691_SGB15198	Health	0.486643	1.69645	0.785727	0.960598	abundance	Disease	ASD	DEBIAS-M	ASD
s__Faecalibacterium_SGB15346	Health	-0.0701007	0.26637	0.792752	0.960957	abundance	Disease	ASD	DEBIAS-M	ASD
s__GGB9619_SGB15066	Health	0.489757	1.45015	0.792652	0.960957	abundance	Disease	ASD	DEBIAS-M	ASD
s__Raoultella_ornithinolytica	Health	0.759608	2.63311	0.791761	0.960957	abundance	Disease	ASD	DEBIAS-M	ASD
s__Sanguibacter_SGB15121	Health	-0.109366	0.420297	0.796538	0.96275	abundance	Disease	ASD	DEBIAS-M	ASD
s__GGB3614_SGB4886	Health	0.305913	1.17036	0.799681	0.963007	abundance	Disease	ASD	DEBIAS-M	ASD
s__Clostridium_sp_AF34_13	Health	-0.177296	0.694769	0.800512	0.963358	abundance	Disease	ASD	DEBIAS-M	ASD
s__Alistipes_ihumii	Health	0.0887654	0.441944	0.841324	0.965016	abundance	Disease	ASD	DEBIAS-M	ASD
s__Anaerococcus_SGB53821	Health	0.0819733	0.354778	0.81858	0.965016	abundance	Disease	ASD	DEBIAS-M	ASD
s__Clostridiaceae_bacterium_Marseille_Q3526	Health	-0.10541	0.498041	0.833193	0.965016	abundance	Disease	ASD	DEBIAS-M	ASD
s__GGB1266_SGB1699	Health	-0.619368	2.99921	0.843222	0.965016	abundance	Disease	ASD	DEBIAS-M	ASD
s__GGB77437_SGB9391	Health	0.173738	0.755303	0.821948	0.965016	abundance	Disease	ASD	DEBIAS-M	ASD
s__GGB9534_SGB14937	Health	0.0668036	0.294378	0.82095	0.965016	abundance	Disease	ASD	DEBIAS-M	ASD
s__GGB9765_SGB15382	Health	0.341955	1.62464	0.846778	0.965016	abundance	Disease	ASD	DEBIAS-M	ASD
s__Clostridium_leptum	Health	-0.0646208	0.346015	0.852117	0.965357	abundance	Disease	ASD	DEBIAS-M	ASD
s__Lawsonibacter_asaccharolyticus	Health	0.0388838	0.217558	0.858361	0.966167	abundance	Disease	ASD	DEBIAS-M	ASD
s__Coprobacillus_cateniformis	Health	0.101796	0.605486	0.867179	0.967242	abundance	Disease	ASD	DEBIAS-M	ASD
s__GGB4653_SGB6440	Health	0.402848	2.12656	0.867234	0.967242	abundance	Disease	ASD	DEBIAS-M	ASD
s__Collinsella_aerofaciens	Health	0.040939	0.257732	0.873974	0.9675	abundance	Disease	ASD	DEBIAS-M	ASD
s__Faecalicatena_contorta	Health	-0.0952438	0.61191	0.877387	0.967551	abundance	Disease	ASD	DEBIAS-M	ASD
s__Victivallis_lenta	Health	0.130651	0.866834	0.881509	0.968357	abundance	Disease	ASD	DEBIAS-M	ASD
s__Bacteroides_caccae	Health	0.0531701	0.373714	0.887017	0.971938	abundance	Disease	ASD	DEBIAS-M	ASD
s__Agathobaculum_butyriciproducens	Health	-0.0265853	0.203889	0.896361	0.972131	abundance	Disease	ASD	DEBIAS-M	ASD
s__GGB6608_SGB9342	Health	-0.180627	1.33923	0.896508	0.972131	abundance	Disease	ASD	DEBIAS-M	ASD
s__Rheinheimera_SGB14999	Health	-0.0241553	0.181217	0.894111	0.972131	abundance	Disease	ASD	DEBIAS-M	ASD
s__Eubacterium_sulci	Health	0.0757532	0.63588	0.907319	0.972806	abundance	Disease	ASD	DEBIAS-M	ASD
s__Phocaeicola_vulgatus	Health	0.0375642	0.337324	0.911409	0.974095	abundance	Disease	ASD	DEBIAS-M	ASD
s__Dorea_formicigenerans	Health	-0.0220441	0.199227	0.912003	0.974421	abundance	Disease	ASD	DEBIAS-M	ASD
s__Roseburia_sp_BX1005	Health	0.102842	1.14238	0.930789	0.974808	abundance	Disease	ASD	DEBIAS-M	ASD
s__Waltera_intestinalis	Health	-0.0407473	0.429689	0.924578	0.974808	abundance	Disease	ASD	DEBIAS-M	ASD
s__Lachnospiraceae_bacterium	Health	-0.0134512	0.304146	0.964836	0.984461	abundance	Disease	ASD	DEBIAS-M	ASD
s__Phascolarctobacterium_faecium	Health	-0.0148234	0.346386	0.965922	0.984908	abundance	Disease	ASD	DEBIAS-M	ASD
s__Fusobacterium_nucleatum	Health	0.0505487	1.3406	0.970745	0.9876	abundance	Disease	ASD	DEBIAS-M	ASD
s__Clostridium_fessum	Health	-0.00527834	0.176774	0.976207	0.990431	abundance	Disease	ASD	DEBIAS-M	ASD
s__Parabacteroides_distasonis	Health	-0.816219	0.198891	5.17676e-05	0.00390742	abundance	Disease	MDD	DEBIAS-M	MDD
s__Blautia_wexlerae	Health	0.746593	0.182982	5.60565e-05	0.00414051	abundance	Disease	MDD	DEBIAS-M	MDD
s__Oscillibacter_SGB15077	Health	-5.34374	0.000982186	0.000117012	0.00690003	abundance	Disease	MDD	DEBIAS-M	MDD
s__Anaerobutyricum_hallii	Health	0.924483	0.241482	0.000157644	0.00837953	abundance	Disease	MDD	DEBIAS-M	MDD
s__GGB9189_SGB14128	Health	-1.06062	0.264366	0.000480495	0.0182872	abundance	Disease	MDD	DEBIAS-M	MDD
s__Alistipes_dispar	Health	-1.28469	0.357975	0.00064386	0.0220903	abundance	Disease	MDD	DEBIAS-M	MDD
s__GGB3570_SGB4777	Health	1.17143	0.316507	0.000661604	0.0224945	abundance	Disease	MDD	DEBIAS-M	MDD
s__Clostridiaceae_bacterium_AF18_31LB	Health	-0.618475	0.179247	0.00067893	0.0228775	abundance	Disease	MDD	DEBIAS-M	MDD
s__Lacrimispora_amygdalina	Health	-0.754889	0.222772	0.000826923	0.0255804	abundance	Disease	MDD	DEBIAS-M	MDD
s__Bacteroides_stercoris	Health	-1.24669	0.381045	0.00124243	0.0334753	abundance	Disease	MDD	DEBIAS-M	MDD
s__GGB9237_SGB14179	Health	-0.840972	0.249015	0.00137829	0.0342189	abundance	Disease	MDD	DEBIAS-M	MDD
s__Clostridiaceae_bacterium	Health	0.604927	0.188001	0.00142092	0.0345972	abundance	Disease	MDD	DEBIAS-M	MDD
s__GGB9707_SGB15229	Health	0.653568	0.204407	0.0017224	0.039396	abundance	Disease	MDD	DEBIAS-M	MDD
s__GGB3142_SGB4155	Health	-2.41487	0.652917	0.00178332	0.0397804	abundance	Disease	MDD	DEBIAS-M	MDD
s__GGB9531_SGB14932	Health	-1.05044	0.315554	0.00182225	0.0400053	abundance	Disease	MDD	DEBIAS-M	MDD
s__Phascolarctobacterium_faecium	Health	-0.913507	0.292146	0.00198661	0.0411948	abundance	Disease	MDD	DEBIAS-M	MDD
s__Faecalibacterium_prausnitzii	Health	0.507292	0.163765	0.00211134	0.0426841	abundance	Disease	MDD	DEBIAS-M	MDD
s__Alistipes_ihumii	Health	-0.730795	0.235395	0.00224763	0.0439511	abundance	Disease	MDD	DEBIAS-M	MDD
s__Eubacteriales_unclassified_SGB71281	Health	-2.51129	0.599012	0.00233282	0.0446907	abundance	Disease	MDD	DEBIAS-M	MDD
s__GGB79734_SGB15291	Health	0.682852	0.223845	0.00254404	0.0470647	abundance	Disease	MDD	DEBIAS-M	MDD
s__Bifidobacterium_longum	Health	-0.72472	0.239608	0.00269986	0.0489868	abundance	Disease	MDD	DEBIAS-M	MDD
s__Clostridium_sp_AM33_3	Health	-0.568887	0.191262	0.00339373	0.0559831	abundance	Disease	MDD	DEBIAS-M	MDD
s__GGB9412_SGB14767	Health	-1.60276	0.417424	0.00396869	0.0613846	abundance	Disease	MDD	DEBIAS-M	MDD
s__Anaerobutyricum_soehngenii	Health	-0.793652	0.274932	0.00426353	0.0648813	abundance	Disease	MDD	DEBIAS-M	MDD
s__Dialister_invisus	Health	2.25326	0.756918	0.0043228	0.0653033	abundance	Disease	MDD	DEBIAS-M	MDD
s__Candidatus_Cibionibacter_quicibialis	Health	0.693753	0.242931	0.00458992	0.0684679	abundance	Disease	MDD	DEBIAS-M	MDD
s__Faecalicatena_contorta	Health	1.38192	0.442396	0.00534906	0.0747679	abundance	Disease	MDD	DEBIAS-M	MDD
s__Streptococcus_gordonii	Health	-1.41844	0.478358	0.00588159	0.080134	abundance	Disease	MDD	DEBIAS-M	MDD
s__Clostridium_sp_AM22_11AC	Health	-0.701319	0.25448	0.0062444	0.0829802	abundance	Disease	MDD	DEBIAS-M	MDD
s__GGB9677_SGB15180	Health	-1.9522	0.66657	0.00683764	0.0863053	abundance	Disease	MDD	DEBIAS-M	MDD
s__Ruminococcus_SGB4421	Health	1.46794	0.524344	0.00687311	0.0864638	abundance	Disease	MDD	DEBIAS-M	MDD
s__Pseudoflavonifractor_sp_An184	Health	-3.60838	1.09189	0.00701899	0.0871371	abundance	Disease	MDD	DEBIAS-M	MDD
s__Eubacterium_sulci	Health	-0.771496	0.275313	0.00711312	0.0877284	abundance	Disease	MDD	DEBIAS-M	MDD
s__GGB3746_SGB5089	Health	-0.886772	0.332911	0.0083685	0.0962888	abundance	Disease	MDD	DEBIAS-M	MDD
s__Bilophila_wadsworthia	Health	-0.490747	0.186737	0.00908758	0.100201	abundance	Disease	MDD	DEBIAS-M	MDD
s__Adlercreutzia_equolifaciens	Health	0.744002	0.287982	0.0104046	0.111012	abundance	Disease	MDD	DEBIAS-M	MDD
s__GGB9770_SGB15390	Health	-1.1868	0.454908	0.0121429	0.122206	abundance	Disease	MDD	DEBIAS-M	MDD
s__Flavonifractor_plautii	Health	-0.519614	0.20811	0.0131753	0.126261	abundance	Disease	MDD	DEBIAS-M	MDD
s__Streptococcus_oralis	Health	1.14044	0.407263	0.0150226	0.136615	abundance	Disease	MDD	DEBIAS-M	MDD
s__Streptococcus_lutetiensis	Health	-3.14091	0.770539	0.0151451	0.137398	abundance	Disease	MDD	DEBIAS-M	MDD
s__Streptococcus_australis	Health	0.639859	0.263171	0.0166729	0.144629	abundance	Disease	MDD	DEBIAS-M	MDD
s__Coprobacillus_cateniformis	Health	-1.12313	0.456856	0.0178696	0.150536	abundance	Disease	MDD	DEBIAS-M	MDD
s__Fusobacterium_nucleatum	Health	-1.33911	0.0463233	0.0220135	0.174903	abundance	Disease	MDD	DEBIAS-M	MDD
s__Streptococcus_sobrinus	Health	1.89302	0.0676572	0.0227434	0.17882	abundance	Disease	MDD	DEBIAS-M	MDD
s__GGB9781_SGB15402	Health	-1.26637	0.537636	0.0283003	0.207792	abundance	Disease	MDD	DEBIAS-M	MDD
s__Clostridiales_bacterium	Health	-0.585989	0.275956	0.0353761	0.235669	abundance	Disease	MDD	DEBIAS-M	MDD
s__Roseburia_faecis	Health	0.567083	0.269975	0.0366261	0.237139	abundance	Disease	MDD	DEBIAS-M	MDD
s__Faecalibacterium_SGB15346	Health	0.422371	0.201779	0.0372244	0.239597	abundance	Disease	MDD	DEBIAS-M	MDD
s__Parasutterella_excrementihominis	Health	-0.686306	0.328626	0.0384064	0.24279	abundance	Disease	MDD	DEBIAS-M	MDD
s__Prevotella_copri_clade_A	Health	1.27307	0.608904	0.0383573	0.24279	abundance	Disease	MDD	DEBIAS-M	MDD
s__GGB9345_SGB14311	Health	-1.16057	0.552147	0.0392129	0.246239	abundance	Disease	MDD	DEBIAS-M	MDD
s__GGB3321_SGB4394	Health	0.690499	0.332117	0.041029	0.251926	abundance	Disease	MDD	DEBIAS-M	MDD
s__Sutterella_wadsworthensis	Health	-0.880289	0.431529	0.0439675	0.262969	abundance	Disease	MDD	DEBIAS-M	MDD
s__Clostridiaceae_bacterium_Marseille_Q4145	Health	-0.501943	0.24551	0.0443688	0.264406	abundance	Disease	MDD	DEBIAS-M	MDD
s__GGB53985_SGB6367	Health	1.46091	0.686676	0.0453893	0.268494	abundance	Disease	MDD	DEBIAS-M	MDD
s__Anaerostipes_hadrus	Health	0.437915	0.218819	0.0461792	0.270598	abundance	Disease	MDD	DEBIAS-M	MDD
s__Phocaeicola_vulgatus	Health	-0.572406	0.290286	0.0495107	0.281009	abundance	Disease	MDD	DEBIAS-M	MDD
s__Agathobaculum_butyriciproducens	Health	0.363042	0.184552	0.0500427	0.281723	abundance	Disease	MDD	DEBIAS-M	MDD
s__Dysosmobacter_sp_NSJ_60	Health	-0.457412	0.232909	0.0524331	0.288038	abundance	Disease	MDD	DEBIAS-M	MDD
s__Christensenellaceae_bacterium_NSJ_63	Health	-0.361077	0.181665	0.0532482	0.289984	abundance	Disease	MDD	DEBIAS-M	MDD
s__Clostridiaceae_bacterium_Marseille_Q4143	Health	-0.442051	0.22825	0.0549027	0.295582	abundance	Disease	MDD	DEBIAS-M	MDD
s__Streptococcus_mutans	Health	-0.847767	0.427285	0.0564617	0.30097	abundance	Disease	MDD	DEBIAS-M	MDD
s__Dorea_longicatena	Health	0.3065	0.162128	0.0595995	0.307676	abundance	Disease	MDD	DEBIAS-M	MDD
s__Vescimonas_coprocola	Health	-0.41736	0.222671	0.0621407	0.315716	abundance	Disease	MDD	DEBIAS-M	MDD
s__Oscillibacter_sp_ER4	Health	0.411486	0.221312	0.064296	0.323538	abundance	Disease	MDD	DEBIAS-M	MDD
s__Clostridiales_bacterium_Choco116	Health	-1.36211	0.68683	0.0688804	0.333728	abundance	Disease	MDD	DEBIAS-M	MDD
s__GGB9781_SGB66170	Health	-1.18914	0.618589	0.0689233	0.333728	abundance	Disease	MDD	DEBIAS-M	MDD
s__Massilimicrobiota_sp_An134	Health	1.11166	0.578173	0.0688738	0.333728	abundance	Disease	MDD	DEBIAS-M	MDD
s__Clostridium_celatum	Health	-1.68556	0.610948	0.0702155	0.334633	abundance	Disease	MDD	DEBIAS-M	MDD
s__Clostridiales_bacterium_KLE1615	Health	-0.418077	0.231728	0.0723748	0.338887	abundance	Disease	MDD	DEBIAS-M	MDD
s__Alistipes_onderdonkii	Health	-0.49629	0.279717	0.0772678	0.350152	abundance	Disease	MDD	DEBIAS-M	MDD
s__GGB3061_SGB4063	Health	1.18432	0.647581	0.0780944	0.352815	abundance	Disease	MDD	DEBIAS-M	MDD
s__Lachnospiraceae_bacterium_AM48_27BH	Health	-0.331221	0.187502	0.0790367	0.35386	abundance	Disease	MDD	DEBIAS-M	MDD
s__GGB9762_SGB15377	Health	-1.83065	0.91087	0.079305	0.354027	abundance	Disease	MDD	DEBIAS-M	MDD
s__GGB1456_SGB2019	Health	-3.41862	0.431801	0.079987	0.355142	abundance	Disease	MDD	DEBIAS-M	MDD
s__Clostridium_sp_AF36_4	Health	0.60925	0.346392	0.0811317	0.359379	abundance	Disease	MDD	DEBIAS-M	MDD
s__Clostridium_sp_AF20_17LB	Health	-0.496097	0.282481	0.0815208	0.360671	abundance	Disease	MDD	DEBIAS-M	MDD
s__GGB34900_SGB14891	Health	-0.804472	0.414931	0.0844705	0.36812	abundance	Disease	MDD	DEBIAS-M	MDD
s__Romboutsia_timonensis	Health	0.413312	0.239883	0.0861979	0.368813	abundance	Disease	MDD	DEBIAS-M	MDD
s__GGB9293_SGB14250	Health	-0.898439	0.513752	0.088622	0.375375	abundance	Disease	MDD	DEBIAS-M	MDD
s__Actinomyces_SGB17154	Health	-1.13346	0.595457	0.0893853	0.376916	abundance	Disease	MDD	DEBIAS-M	MDD
s__GGB77437_SGB9391	Health	-0.446135	0.260191	0.0928604	0.385964	abundance	Disease	MDD	DEBIAS-M	MDD
s__GGB4569_SGB6312	Health	-2.13776	1.13202	0.0956548	0.392393	abundance	Disease	MDD	DEBIAS-M	MDD
s__Eubacterium_ramulus	Health	-0.312502	0.187203	0.0961663	0.393209	abundance	Disease	MDD	DEBIAS-M	MDD
s__GGB2998_SGB3989	Health	-0.967742	0.557912	0.0968068	0.394545	abundance	Disease	MDD	DEBIAS-M	MDD
s__Clostridium_sp_AM49_4BH	Health	0.647538	0.388879	0.0988103	0.398834	abundance	Disease	MDD	DEBIAS-M	MDD
s__Ruthenibacterium_lactatiformans	Health	-0.374889	0.228392	0.101899	0.40671	abundance	Disease	MDD	DEBIAS-M	MDD
s__GGB27106_SGB6188	Health	-2.34352	1.12269	0.105137	0.410737	abundance	Disease	MDD	DEBIAS-M	MDD
s__GGB3005_SGB3996	Health	-0.942174	0.567392	0.105037	0.410737	abundance	Disease	MDD	DEBIAS-M	MDD
s__Clostridium_fessum	Health	-0.325453	0.201512	0.107375	0.413502	abundance	Disease	MDD	DEBIAS-M	MDD
s__Phocaeicola_dorei	Health	-0.649083	0.402452	0.108452	0.413851	abundance	Disease	MDD	DEBIAS-M	MDD
s__Lawsonibacter_asaccharolyticus	Health	0.325205	0.203985	0.113199	0.4209	abundance	Disease	MDD	DEBIAS-M	MDD
s__Evtepia_gabavorous	Health	0.335031	0.210762	0.113657	0.42174	abundance	Disease	MDD	DEBIAS-M	MDD
s__Hungatella_hathewayi	Health	-0.496019	0.312482	0.115065	0.424491	abundance	Disease	MDD	DEBIAS-M	MDD
s__Fusicatenibacter_saccharivorans	Health	0.298133	0.190008	0.117587	0.431129	abundance	Disease	MDD	DEBIAS-M	MDD
s__Clostridium_leptum	Health	-0.421157	0.270425	0.120835	0.438572	abundance	Disease	MDD	DEBIAS-M	MDD
s__Firmicutes_bacterium_AF16_15	Health	0.341681	0.22644	0.13257	0.457748	abundance	Disease	MDD	DEBIAS-M	MDD
s__Phocaeicola_plebeius	Health	-0.738106	0.489037	0.133324	0.459512	abundance	Disease	MDD	DEBIAS-M	MDD
s__Bifidobacterium_pseudocatenulatum	Health	-0.49087	0.330974	0.139397	0.4693	abundance	Disease	MDD	DEBIAS-M	MDD
s__Blautia_glucerasea	Health	0.307338	0.208515	0.142018	0.474189	abundance	Disease	MDD	DEBIAS-M	MDD
s__GGB3175_SGB4191	Health	0.868517	0.585027	0.143264	0.475612	abundance	Disease	MDD	DEBIAS-M	MDD
s__GGB3815_SGB5180	Health	-0.261232	0.17835	0.145776	0.478814	abundance	Disease	MDD	DEBIAS-M	MDD
s__Allisonella_histaminiformans	Health	-0.352459	0.241645	0.147454	0.481546	abundance	Disease	MDD	DEBIAS-M	MDD
s__GGB1662_SGB2276	Health	-0.565045	0.36717	0.147803	0.481947	abundance	Disease	MDD	DEBIAS-M	MDD
s__Methylobacterium_SGB15164	Health	-0.765649	0.52068	0.15151	0.489553	abundance	Disease	MDD	DEBIAS-M	MDD
s__Eisenbergiella_tayi	Health	-0.675216	0.466334	0.152233	0.49105	abundance	Disease	MDD	DEBIAS-M	MDD
s__GGB9602_SGB15031	Health	0.500213	0.352699	0.159291	0.503616	abundance	Disease	MDD	DEBIAS-M	MDD
s__Desulfovibrio_desulfuricans	Health	1.48593	0.988792	0.161052	0.504826	abundance	Disease	MDD	DEBIAS-M	MDD
s__Faecalicatena_fissicatena	Health	0.37521	0.266787	0.160955	0.504826	abundance	Disease	MDD	DEBIAS-M	MDD
s__Blautia_schinkii	Health	-0.746004	0.524006	0.161762	0.505449	abundance	Disease	MDD	DEBIAS-M	MDD
s__Butyricimonas_SGB15266	Health	-1.75811	1.08033	0.164585	0.508717	abundance	Disease	MDD	DEBIAS-M	MDD
s__Oscillospiraceae_bacterium_Marseille_Q3528	Health	0.225342	0.162929	0.168608	0.51692	abundance	Disease	MDD	DEBIAS-M	MDD
s__GGB9694_SGB15204	Health	2.45529	1.64189	0.169023	0.517048	abundance	Disease	MDD	DEBIAS-M	MDD
s__Intestinibacter_bartlettii	Health	-0.376251	0.27522	0.173955	0.525626	abundance	Disease	MDD	DEBIAS-M	MDD
s__GGB3363_SGB4447	Health	-0.48495	0.359444	0.180425	0.538278	abundance	Disease	MDD	DEBIAS-M	MDD
s__Blautia_massiliensis	Health	0.285576	0.214001	0.183086	0.540661	abundance	Disease	MDD	DEBIAS-M	MDD
s__Ruminococcus_sp_NSJ_13	Health	-0.578908	0.429309	0.182415	0.540661	abundance	Disease	MDD	DEBIAS-M	MDD
s__Bifidobacterium_dentium	Health	-1.46939	1.06706	0.184507	0.542114	abundance	Disease	MDD	DEBIAS-M	MDD
s__Bacteroides_eggerthii	Health	-0.678113	0.516247	0.191836	0.546407	abundance	Disease	MDD	DEBIAS-M	MDD
s__GGB79634_SGB101324	Health	-2.04243	1.42408	0.201507	0.55795	abundance	Disease	MDD	DEBIAS-M	MDD
s__Ruminococcus_callidus	Health	0.494217	0.391381	0.209398	0.567826	abundance	Disease	MDD	DEBIAS-M	MDD
s__GGB2980_SGB3962	Health	-0.541742	0.429768	0.2146	0.576442	abundance	Disease	MDD	DEBIAS-M	MDD
s__Actinomyces_sp_ICM47	Health	-0.365051	0.294512	0.221182	0.58424	abundance	Disease	MDD	DEBIAS-M	MDD
s__Blautia_stercoris	Health	0.331865	0.270169	0.221082	0.58424	abundance	Disease	MDD	DEBIAS-M	MDD
s__Eubacterium_callanderi	Health	1.98482	1.5817	0.238063	0.603391	abundance	Disease	MDD	DEBIAS-M	MDD
s__Sanguibacter_SGB15121	Health	0.561562	0.469298	0.23787	0.603391	abundance	Disease	MDD	DEBIAS-M	MDD
s__Blautia_luti	Health	0.309497	0.266491	0.247229	0.613037	abundance	Disease	MDD	DEBIAS-M	MDD
s__Enterocloster_citroniae	Health	-0.42413	0.364123	0.249221	0.615146	abundance	Disease	MDD	DEBIAS-M	MDD
s__Waltera_intestinalis	Health	0.405601	0.357912	0.258579	0.627574	abundance	Disease	MDD	DEBIAS-M	MDD
s__GGB9342_SGB14306	Health	-0.575228	0.513479	0.265723	0.635518	abundance	Disease	MDD	DEBIAS-M	MDD
s__Methanobrevibacter_smithii	Health	-0.712897	0.640437	0.270867	0.639707	abundance	Disease	MDD	DEBIAS-M	MDD
s__Anaerotruncus_colihominis	Health	-0.390766	0.36382	0.286957	0.657543	abundance	Disease	MDD	DEBIAS-M	MDD
s__GGB51441_SGB71759	Health	0.187242	0.180958	0.302621	0.667499	abundance	Disease	MDD	DEBIAS-M	MDD
s__GGB1495_SGB2071	Health	0.690758	0.679378	0.315383	0.680534	abundance	Disease	MDD	DEBIAS-M	MDD
s__GGB4769_SGB6602	Health	-1.9992	1.76599	0.320875	0.683504	abundance	Disease	MDD	DEBIAS-M	MDD
s__Ligilactobacillus_salivarius	Health	-0.942315	0.936817	0.323409	0.684229	abundance	Disease	MDD	DEBIAS-M	MDD
s__Lachnospiraceae_bacterium	Health	0.168892	0.174297	0.333577	0.692094	abundance	Disease	MDD	DEBIAS-M	MDD
s__Dysosmobacter_sp_BX15	Health	-0.19753	0.206341	0.339462	0.697782	abundance	Disease	MDD	DEBIAS-M	MDD
s__GGB9712_SGB15244	Health	-0.353344	0.370562	0.343122	0.701485	abundance	Disease	MDD	DEBIAS-M	MDD
s__Bacteroides_ovatus	Health	-0.229904	0.242837	0.344524	0.702244	abundance	Disease	MDD	DEBIAS-M	MDD
s__Coprococcus_eutactus	Health	0.309914	0.332848	0.353261	0.710888	abundance	Disease	MDD	DEBIAS-M	MDD
s__GGB9614_SGB15049	Health	0.178629	0.191548	0.352806	0.710888	abundance	Disease	MDD	DEBIAS-M	MDD
s__Lachnospira_eligens	Health	-0.30226	0.325136	0.353562	0.710888	abundance	Disease	MDD	DEBIAS-M	MDD
s__GGB9767_SGB15385	Health	-0.485984	0.521374	0.356866	0.713354	abundance	Disease	MDD	DEBIAS-M	MDD
s__GGB9691_SGB15198	Health	0.499178	0.542612	0.364935	0.719543	abundance	Disease	MDD	DEBIAS-M	MDD
s__Gemmiger_formicilis	Health	0.214329	0.237759	0.368124	0.722089	abundance	Disease	MDD	DEBIAS-M	MDD
s__GGB33928_SGB15225	Health	-0.208406	0.231415	0.369732	0.723223	abundance	Disease	MDD	DEBIAS-M	MDD
s__Clostridium_butyricum	Health	-0.261208	0.296399	0.379572	0.732363	abundance	Disease	MDD	DEBIAS-M	MDD
s__GGB9699_SGB15216	Health	-0.228923	0.260026	0.379691	0.732363	abundance	Disease	MDD	DEBIAS-M	MDD
s__Clostridium_sp_AF27_2AA	Health	-0.282883	0.322483	0.382439	0.736014	abundance	Disease	MDD	DEBIAS-M	MDD
s__Butyrivibrio_crossotus	Health	3.3484	3.55514	0.389514	0.742092	abundance	Disease	MDD	DEBIAS-M	MDD
s__Isoptericola_variabilis	Health	1.80451	1.66217	0.391073	0.742092	abundance	Disease	MDD	DEBIAS-M	MDD
s__Holdemanella_porci	Health	0.460515	0.534404	0.393117	0.742359	abundance	Disease	MDD	DEBIAS-M	MDD
s__GGB9608_SGB15041	Health	-0.327437	0.389421	0.405704	0.751684	abundance	Disease	MDD	DEBIAS-M	MDD
s__Christensenella_minuta	Health	-0.227869	0.277477	0.414943	0.757251	abundance	Disease	MDD	DEBIAS-M	MDD
s__GGB9296_SGB14253	Health	0.30417	0.368559	0.415314	0.757341	abundance	Disease	MDD	DEBIAS-M	MDD
s__Blautia_faecis	Health	0.133361	0.168935	0.430423	0.769034	abundance	Disease	MDD	DEBIAS-M	MDD
s__GGB3328_SGB4406	Health	-0.517188	0.626913	0.430708	0.769034	abundance	Disease	MDD	DEBIAS-M	MDD
s__GGB3491_SGB4665	Health	0.716727	0.881419	0.430773	0.769034	abundance	Disease	MDD	DEBIAS-M	MDD
s__GGB2982_SGB3964	Health	0.193247	0.244427	0.431631	0.769837	abundance	Disease	MDD	DEBIAS-M	MDD
s__GGB9444_SGB14834	Health	0.327671	0.410185	0.435404	0.772277	abundance	Disease	MDD	DEBIAS-M	MDD
s__GGB79973_SGB14341	Health	0.298808	0.390659	0.446074	0.777099	abundance	Disease	MDD	DEBIAS-M	MDD
s__Eubacterium_sp_AF22_9	Health	2.90665	3.62552	0.449071	0.77871	abundance	Disease	MDD	DEBIAS-M	MDD
s__Catenibacterium_SGB4425	Health	-0.345455	0.464705	0.459228	0.783389	abundance	Disease	MDD	DEBIAS-M	MDD
s__Faecalibacillus_faecis	Health	0.349959	0.471653	0.459987	0.783389	abundance	Disease	MDD	DEBIAS-M	MDD
s__GGB9621_SGB15073	Health	-0.304686	0.407209	0.461591	0.784714	abundance	Disease	MDD	DEBIAS-M	MDD
s__GGB3304_SGB4367	Health	-0.356391	0.484196	0.463535	0.785532	abundance	Disease	MDD	DEBIAS-M	MDD
s__Akkermansia_muciniphila	Health	-0.380813	0.533739	0.477072	0.793908	abundance	Disease	MDD	DEBIAS-M	MDD
s__GGB36267_SGB14177	Health	0.332168	0.455514	0.477102	0.793908	abundance	Disease	MDD	DEBIAS-M	MDD
s__GGB33469_SGB15236	Health	-0.261648	0.371043	0.482703	0.799702	abundance	Disease	MDD	DEBIAS-M	MDD
s__GGB9765_SGB15382	Health	-0.269345	0.37944	0.485607	0.800794	abundance	Disease	MDD	DEBIAS-M	MDD
s__Alistipes_shahii	Health	0.148595	0.21661	0.493312	0.805051	abundance	Disease	MDD	DEBIAS-M	MDD
s__Blautia_SGB4815	Health	-0.160837	0.233881	0.49252	0.805051	abundance	Disease	MDD	DEBIAS-M	MDD
s__Senegalimassilia_anaerobia	Health	-0.198885	0.289125	0.493705	0.805051	abundance	Disease	MDD	DEBIAS-M	MDD
s__GGB3490_SGB4664	Health	-0.425099	0.622323	0.499322	0.80808	abundance	Disease	MDD	DEBIAS-M	MDD
s__GGB9581_SGB79823	Health	0.591255	0.725299	0.500601	0.808762	abundance	Disease	MDD	DEBIAS-M	MDD
s__GGB51960_SGB72480	Health	-0.679192	0.95237	0.502528	0.810426	abundance	Disease	MDD	DEBIAS-M	MDD
s__Rheinheimera_SGB14999	Health	0.109448	0.163168	0.503414	0.810876	abundance	Disease	MDD	DEBIAS-M	MDD
s__GGB9708_SGB15234	Health	-0.257649	0.385641	0.505337	0.811205	abundance	Disease	MDD	DEBIAS-M	MDD
s__GGB9760_SGB15374	Health	-0.214581	0.326329	0.512519	0.813307	abundance	Disease	MDD	DEBIAS-M	MDD
s__Lachnotalea_sp_AF33_28	Health	-0.538971	0.801514	0.520248	0.817662	abundance	Disease	MDD	DEBIAS-M	MDD
s__Oscillospiraceae_bacterium_BX1	Health	-0.724329	1.03825	0.535609	0.829798	abundance	Disease	MDD	DEBIAS-M	MDD
s__Senegalimassilia_faecalis	Health	0.401569	0.654677	0.553317	0.843278	abundance	Disease	MDD	DEBIAS-M	MDD
s__GGB9551_SGB14958	Health	-0.359446	0.583936	0.557662	0.84455	abundance	Disease	MDD	DEBIAS-M	MDD
s__GGB6569_SGB9281	Health	-0.791623	1.38256	0.576011	0.853501	abundance	Disease	MDD	DEBIAS-M	MDD
s__Clostridiaceae_bacterium_Marseille_Q3526	Health	0.257027	0.465687	0.582594	0.856936	abundance	Disease	MDD	DEBIAS-M	MDD
s__GGB2653_SGB3574	Health	0.112526	0.204176	0.582871	0.856936	abundance	Disease	MDD	DEBIAS-M	MDD
s__Victivallis_vadensis	Health	-0.318823	0.569805	0.584059	0.857037	abundance	Disease	MDD	DEBIAS-M	MDD
s__Bacteroides_caccae	Health	-0.137597	0.257161	0.593059	0.860186	abundance	Disease	MDD	DEBIAS-M	MDD
s__Enterococcus_avium	Health	-3.38523	5.4129	0.595558	0.861266	abundance	Disease	MDD	DEBIAS-M	MDD
s__Collinsella_aerofaciens	Health	-0.101648	0.196202	0.604807	0.867557	abundance	Disease	MDD	DEBIAS-M	MDD
s__Ruminococcus_gnavus	Health	-0.19687	0.381277	0.606214	0.868915	abundance	Disease	MDD	DEBIAS-M	MDD
s__Ruminococcus_torques	Health	-0.0984339	0.191683	0.607931	0.869725	abundance	Disease	MDD	DEBIAS-M	MDD
s__Citrobacter_freundii	Health	0.414012	0.813083	0.61286	0.871818	abundance	Disease	MDD	DEBIAS-M	MDD
s__Collinsella_SGB4121	Health	0.0878628	0.174218	0.614831	0.874195	abundance	Disease	MDD	DEBIAS-M	MDD
s__Victivallis_lenta	Health	0.226709	0.450219	0.618515	0.875572	abundance	Disease	MDD	DEBIAS-M	MDD
s__Dorea_formicigenerans	Health	0.0641589	0.135838	0.637024	0.879615	abundance	Disease	MDD	DEBIAS-M	MDD
s__Corynebacterium_SGB6371	Health	-0.587203	1.23317	0.640813	0.879749	abundance	Disease	MDD	DEBIAS-M	MDD
s__Clostridium_SGB4750	Health	-0.109152	0.23583	0.64391	0.881727	abundance	Disease	MDD	DEBIAS-M	MDD
s__GGB6608_SGB9342	Health	-1.01435	2.07925	0.646297	0.883741	abundance	Disease	MDD	DEBIAS-M	MDD
s__Acidaminococcus_provencensis	Health	-1.76282	3.31596	0.64813	0.884325	abundance	Disease	MDD	DEBIAS-M	MDD
s__Clostridium_saudiense	Health	0.197344	0.430134	0.648065	0.884325	abundance	Disease	MDD	DEBIAS-M	MDD
s__GGB9176_SGB14114	Health	-0.666046	1.42823	0.648688	0.884573	abundance	Disease	MDD	DEBIAS-M	MDD
s__GGB9062_SGB13981	Health	-0.22558	0.499369	0.654609	0.88739	abundance	Disease	MDD	DEBIAS-M	MDD
s__Clostridiaceae_unclassified_SGB15090	Health	0.325389	0.720374	0.655545	0.888021	abundance	Disease	MDD	DEBIAS-M	MDD
s__Mogibacterium_sp_BX12	Health	-0.169837	0.37886	0.655487	0.888021	abundance	Disease	MDD	DEBIAS-M	MDD
s__Bacteroides_xylanisolvens	Health	-0.124686	0.280449	0.656994	0.888249	abundance	Disease	MDD	DEBIAS-M	MDD
s__Eggerthella_lenta	Health	0.112701	0.259459	0.664494	0.889986	abundance	Disease	MDD	DEBIAS-M	MDD
s__Coprococcus_comes	Health	-0.0705681	0.170254	0.678831	0.894521	abundance	Disease	MDD	DEBIAS-M	MDD
s__Butyricicoccus_sp_AM29_23AC	Health	0.0940244	0.236816	0.691833	0.901458	abundance	Disease	MDD	DEBIAS-M	MDD
s__Lactobacillus_gasseri	Health	-0.484895	1.1994	0.695444	0.902452	abundance	Disease	MDD	DEBIAS-M	MDD
s__Anaerococcus_SGB53821	Health	0.168368	0.430656	0.699014	0.903452	abundance	Disease	MDD	DEBIAS-M	MDD
s__Actinomyces_bouchesdurhonensis	Health	-0.131536	0.341393	0.702421	0.904578	abundance	Disease	MDD	DEBIAS-M	MDD
s__Anaerotignum_lactatifermentans	Health	0.356451	0.865143	0.701452	0.904578	abundance	Disease	MDD	DEBIAS-M	MDD
s__Clostridium_sp_AF34_13	Health	-0.199594	0.543741	0.714998	0.906721	abundance	Disease	MDD	DEBIAS-M	MDD
s__GGB9747_SGB15356	Health	0.14401	0.393501	0.715365	0.906847	abundance	Disease	MDD	DEBIAS-M	MDD
s__GGB52130_SGB14966	Health	-0.0873977	0.240449	0.71736	0.907645	abundance	Disease	MDD	DEBIAS-M	MDD
s__GGB1093_SGB1404	Health	0.441801	1.1763	0.720146	0.90945	abundance	Disease	MDD	DEBIAS-M	MDD
s__GGB9499_SGB72735	Health	-0.890924	2.26648	0.720524	0.90945	abundance	Disease	MDD	DEBIAS-M	MDD
s__GGB33512_SGB15201	Health	-1.01178	2.76574	0.722115	0.910404	abundance	Disease	MDD	DEBIAS-M	MDD
s__Parabacteroides_johnsonii	Health	-0.164456	0.460248	0.722245	0.910404	abundance	Disease	MDD	DEBIAS-M	MDD
s__Turicibacter_bilis	Health	0.123575	0.352862	0.726992	0.912731	abundance	Disease	MDD	DEBIAS-M	MDD
s__Prevotella_stercorea	Health	-0.404809	1.16865	0.731948	0.914614	abundance	Disease	MDD	DEBIAS-M	MDD
s__GGB13404_SGB14252	Health	0.0916355	0.270425	0.735793	0.916462	abundance	Disease	MDD	DEBIAS-M	MDD
s__Bacteroides_faecis	Health	-0.131995	0.394272	0.738699	0.918175	abundance	Disease	MDD	DEBIAS-M	MDD
s__GGB79770_SGB15022	Health	-0.134873	0.409095	0.743402	0.920472	abundance	Disease	MDD	DEBIAS-M	MDD
s__Roseburia_sp_BX1005	Health	0.113283	0.34882	0.748575	0.920972	abundance	Disease	MDD	DEBIAS-M	MDD
s__Eubacterium_rectale	Health	0.084219	0.280752	0.764401	0.926742	abundance	Disease	MDD	DEBIAS-M	MDD
s__Faecalibacterium_SGB15315	Health	0.189315	0.621782	0.76184	0.926742	abundance	Disease	MDD	DEBIAS-M	MDD
s__GGB9616_SGB15052	Health	0.0666067	0.217165	0.760479	0.926742	abundance	Disease	MDD	DEBIAS-M	MDD
s__Lachnospiraceae_bacterium_Marseille_Q4251	Health	0.0546913	0.180579	0.762312	0.926742	abundance	Disease	MDD	DEBIAS-M	MDD
s__Neglectibacter_timonensis	Health	-0.328742	1.03647	0.760361	0.926742	abundance	Disease	MDD	DEBIAS-M	MDD
s__Desulfovibrio_SGB5077	Health	0.194801	0.648711	0.765177	0.927055	abundance	Disease	MDD	DEBIAS-M	MDD
s__Actinomyces_SGB17168	Health	0.0974555	0.329666	0.769492	0.928706	abundance	Disease	MDD	DEBIAS-M	MDD
s__Desulfovibrio_legallii	Health	0.203913	0.699901	0.774313	0.929684	abundance	Disease	MDD	DEBIAS-M	MDD
s__GGB9537_SGB14940	Health	0.255981	0.866931	0.776352	0.930485	abundance	Disease	MDD	DEBIAS-M	MDD
s__Actinomyces_oris	Health	0.253777	0.905396	0.784453	0.93345	abundance	Disease	MDD	DEBIAS-M	MDD
s__Anaerotruncus_rubiinfantis	Health	-0.0481861	0.180803	0.79437	0.93379	abundance	Disease	MDD	DEBIAS-M	MDD
s__GGB4584_SGB6338	Health	-0.381224	1.40804	0.791598	0.93379	abundance	Disease	MDD	DEBIAS-M	MDD
s__Ruminococcus_lactaris	Health	-0.0863084	0.327402	0.79249	0.93379	abundance	Disease	MDD	DEBIAS-M	MDD
s__GGB1266_SGB1699	Health	0.329554	1.25306	0.798472	0.934148	abundance	Disease	MDD	DEBIAS-M	MDD
s__Megamonas_funiformis	Health	-0.156743	0.610858	0.798025	0.934148	abundance	Disease	MDD	DEBIAS-M	MDD
s__Clostridium_sp_AF34_10BH	Health	-0.0636254	0.254895	0.80308	0.935765	abundance	Disease	MDD	DEBIAS-M	MDD
s__GGB9602_SGB15028	Health	-0.112851	0.451547	0.803501	0.935765	abundance	Disease	MDD	DEBIAS-M	MDD
s__Ruminococcus_bicirculans	Health	0.0894982	0.3688	0.808537	0.937168	abundance	Disease	MDD	DEBIAS-M	MDD
s__Clostridiales_Family_XIII_bacterium_BX16	Health	0.0451644	0.199523	0.821158	0.942631	abundance	Disease	MDD	DEBIAS-M	MDD
s__Dorea_sp_AF24_7LB	Health	0.0676356	0.301499	0.82279	0.943331	abundance	Disease	MDD	DEBIAS-M	MDD
s__Escherichia_coli	Health	0.0729581	0.325592	0.822852	0.943331	abundance	Disease	MDD	DEBIAS-M	MDD
s__Corynebacterium_SGB6370	Health	-0.327644	1.43589	0.824605	0.944765	abundance	Disease	MDD	DEBIAS-M	MDD
s__GGB3109_SGB4643	Health	-0.303167	1.35388	0.827325	0.945586	abundance	Disease	MDD	DEBIAS-M	MDD
s__Roseburia_intestinalis	Health	0.0727606	0.333	0.827287	0.945586	abundance	Disease	MDD	DEBIAS-M	MDD
s__GGB3614_SGB4886	Health	-0.174274	0.835089	0.836056	0.95059	abundance	Disease	MDD	DEBIAS-M	MDD
s__Mesosutterella_multiformis	Health	0.0810261	0.404945	0.842034	0.952303	abundance	Disease	MDD	DEBIAS-M	MDD
s__Clostridium_perfringens	Health	0.187198	1.02566	0.857218	0.957611	abundance	Disease	MDD	DEBIAS-M	MDD
s__Paratractidigestivibacter_faecalis	Health	0.179088	1.03894	0.865305	0.959638	abundance	Disease	MDD	DEBIAS-M	MDD
s__Enterocloster_SGB14313	Health	0.1017	0.624468	0.871359	0.962679	abundance	Disease	MDD	DEBIAS-M	MDD
s__GGB4549_SGB6271	Health	0.228805	1.38095	0.870616	0.962679	abundance	Disease	MDD	DEBIAS-M	MDD
s__Clostridium_sp_1001270J_160509_D11	Health	0.0675863	0.438029	0.878066	0.96641	abundance	Disease	MDD	DEBIAS-M	MDD
s__GGB9713_SGB15249	Health	0.0389196	0.260395	0.881401	0.967823	abundance	Disease	MDD	DEBIAS-M	MDD
s__GGB9522_SGB14921	Health	0.051733	0.361809	0.887079	0.970259	abundance	Disease	MDD	DEBIAS-M	MDD
s__Phocaeicola_coprophilus	Health	0.0990897	0.731753	0.89316	0.973526	abundance	Disease	MDD	DEBIAS-M	MDD
s__Phascolarctobacterium_succinatutens	Health	-0.0800122	0.66597	0.90512	0.977891	abundance	Disease	MDD	DEBIAS-M	MDD
s__GGB2734_SGB3677	Health	-0.6773	4.65237	0.907966	0.978064	abundance	Disease	MDD	DEBIAS-M	MDD
s__GGB9534_SGB14937	Health	-0.042011	0.377837	0.911962	0.978829	abundance	Disease	MDD	DEBIAS-M	MDD
s__Alistipes_sp_AF17_16	Health	-0.0260909	0.24255	0.914497	0.978905	abundance	Disease	MDD	DEBIAS-M	MDD
s__Streptococcus_mitis	Health	-0.0366549	0.381149	0.923951	0.982804	abundance	Disease	MDD	DEBIAS-M	MDD
s__Megasphaera_sp_NM10	Health	0.0663228	0.724465	0.927455	0.985373	abundance	Disease	MDD	DEBIAS-M	MDD
s__Clostridium_sp_OM07_10AC	Health	0.0539634	0.619102	0.931184	0.985499	abundance	Disease	MDD	DEBIAS-M	MDD
s__GGB3626_SGB4905	Health	0.0468095	0.546769	0.933187	0.9863	abundance	Disease	MDD	DEBIAS-M	MDD
s__GGB9619_SGB15066	Health	-0.0389458	0.474507	0.93606	0.986552	abundance	Disease	MDD	DEBIAS-M	MDD
s__Mediterraneibacter_butyricigenes	Health	-0.0123031	0.161907	0.939512	0.986637	abundance	Disease	MDD	DEBIAS-M	MDD
s__Roseburia_inulinivorans	Health	-0.0184113	0.239731	0.938833	0.986637	abundance	Disease	MDD	DEBIAS-M	MDD
s__Turicibacter_sanguinis	Health	0.0635931	0.829567	0.939506	0.986637	abundance	Disease	MDD	DEBIAS-M	MDD
s__Desulfovibrio_fairfieldensis	Health	0.0901634	1.34494	0.949768	0.989011	abundance	Disease	MDD	DEBIAS-M	MDD
s__Raoultella_ornithinolytica	Health	-0.072292	1.13941	0.950376	0.989011	abundance	Disease	MDD	DEBIAS-M	MDD
s__Raoultibacter_massiliensis	Health	0.0286511	0.539971	0.958238	0.992476	abundance	Disease	MDD	DEBIAS-M	MDD
s__Klebsiella_pneumoniae	Health	-0.0222123	0.483927	0.963452	0.993038	abundance	Disease	MDD	DEBIAS-M	MDD
s__Holdemania_sp_1001095H_141210_F2	Health	0.016904	0.504493	0.973587	0.994941	abundance	Disease	MDD	DEBIAS-M	MDD
s__GGB34228_SGB53814	Health	-0.0229135	0.758438	0.976742	0.995154	abundance	Disease	MDD	DEBIAS-M	MDD
s__GGB4684_SGB6478	Health	0.0111655	0.527727	0.983192	0.995154	abundance	Disease	MDD	DEBIAS-M	MDD
s__Roseburia_hominis	Health	-0.00669198	0.236671	0.977466	0.995154	abundance	Disease	MDD	DEBIAS-M	MDD
s__Collinsella_SGB15196	Health	-0.00366785	0.527701	0.994504	0.995975	abundance	Disease	MDD	DEBIAS-M	MDD
s__GGB4605_SGB6376	Health	0.00563206	0.701526	0.993644	0.995975	abundance	Disease	MDD	DEBIAS-M	MDD
s__Agathobaculum_butyriciproducens	Health	0.9406	0.110317	7.80098e-17	1.61168e-13	abundance	Disease	PD	DEBIAS-M	PD
s__Blautia_wexlerae	Health	1.09476	0.136831	3.00844e-15	2.48617e-12	abundance	Disease	PD	DEBIAS-M	PD
s__Lacrimispora_amygdalina	Health	1.26432	0.166249	1.13964e-13	5.88622e-11	abundance	Disease	PD	DEBIAS-M	PD
s__Clostridiaceae_bacterium_AF18_31LB	Health	1.02229	0.136431	2.90542e-13	1.33391e-10	abundance	Disease	PD	DEBIAS-M	PD
s__Faecalibacterium_SGB15346	Health	1.17549	0.160113	7.42549e-13	2.78928e-10	abundance	Disease	PD	DEBIAS-M	PD
s__Faecalibacterium_prausnitzii	Health	0.997373	0.14	1.92565e-12	6.63067e-10	abundance	Disease	PD	DEBIAS-M	PD
s__Clostridiaceae_bacterium	Health	0.708612	0.104807	2.28305e-11	5.54916e-09	abundance	Disease	PD	DEBIAS-M	PD
s__Roseburia_faecis	Health	1.09754	0.171072	2.54184e-10	4.56647e-08	abundance	Disease	PD	DEBIAS-M	PD
s__Ruthenibacterium_lactatiformans	Health	-0.768481	0.128485	3.03939e-09	3.69376e-07	abundance	Disease	PD	DEBIAS-M	PD
s__Lawsonibacter_asaccharolyticus	Health	0.610869	0.108565	2.43794e-08	2.09866e-06	abundance	Disease	PD	DEBIAS-M	PD
s__Fusicatenibacter_saccharivorans	Health	0.631627	0.114928	4.99195e-08	3.96668e-06	abundance	Disease	PD	DEBIAS-M	PD
s__Gemmiger_formicilis	Health	0.781139	0.150033	2.50116e-07	1.4764e-05	abundance	Disease	PD	DEBIAS-M	PD
s__Phascolarctobacterium_succinatutens	Health	1.34753	0.254797	3.64354e-07	2.02008e-05	abundance	Disease	PD	DEBIAS-M	PD
s__Clostridiales_bacterium_KLE1615	Health	0.590889	0.11617	4.71659e-07	2.53104e-05	abundance	Disease	PD	DEBIAS-M	PD
s__Roseburia_intestinalis	Health	0.900262	0.178272	5.80187e-07	2.92357e-05	abundance	Disease	PD	DEBIAS-M	PD
s__Clostridium_sp_1001270J_160509_D11	Health	3.24061	0.61054	7.38023e-07	3.54594e-05	abundance	Disease	PD	DEBIAS-M	PD
s__Sanguibacter_SGB15121	Health	-0.786732	0.155539	7.91719e-07	3.76021e-05	abundance	Disease	PD	DEBIAS-M	PD
s__Collinsella_SGB4121	Health	-0.602877	0.122075	1.03055e-06	4.65947e-05	abundance	Disease	PD	DEBIAS-M	PD
s__Dorea_longicatena	Health	0.533783	0.11309	2.80172e-06	0.000101109	abundance	Disease	PD	DEBIAS-M	PD
s__Clostridiaceae_bacterium_Marseille_Q4143	Health	0.859605	0.184814	4.49854e-06	0.000143478	abundance	Disease	PD	DEBIAS-M	PD
s__Blautia_massiliensis	Health	0.651918	0.141862	4.9777e-06	0.000157006	abundance	Disease	PD	DEBIAS-M	PD
s__Clostridiales_Family_XIII_bacterium_BX16	Health	-0.691545	0.156263	1.17412e-05	0.000310991	abundance	Disease	PD	DEBIAS-M	PD
s__Coprococcus_comes	Health	0.55711	0.127581	1.47395e-05	0.000373641	abundance	Disease	PD	DEBIAS-M	PD
s__Blautia_faecis	Health	0.455533	0.10572	1.79488e-05	0.000441454	abundance	Disease	PD	DEBIAS-M	PD
s__Eubacterium_rectale	Health	0.821472	0.191409	1.96092e-05	0.000476618	abundance	Disease	PD	DEBIAS-M	PD
s__Sutterella_wadsworthensis	Health	0.844402	0.195866	2.03121e-05	0.000487962	abundance	Disease	PD	DEBIAS-M	PD
s__GGB3746_SGB5089	Health	0.780758	0.182769	2.30719e-05	0.000541664	abundance	Disease	PD	DEBIAS-M	PD
s__GGB3304_SGB4367	Health	-1.31085	0.303887	2.36597e-05	0.000552328	abundance	Disease	PD	DEBIAS-M	PD
s__GGB3570_SGB4777	Health	0.909448	0.211214	2.65716e-05	0.000609965	abundance	Disease	PD	DEBIAS-M	PD
s__Roseburia_hominis	Health	0.557405	0.132523	2.88592e-05	0.00064458	abundance	Disease	PD	DEBIAS-M	PD
s__Clostridium_sp_OM07_10AC	Health	2.18915	0.494915	3.23928e-05	0.000704459	abundance	Disease	PD	DEBIAS-M	PD
s__Butyricicoccus_sp_AM29_23AC	Health	1.02896	0.243262	3.48495e-05	0.000734685	abundance	Disease	PD	DEBIAS-M	PD
s__GGB9531_SGB14932	Health	-0.758571	0.183399	4.2669e-05	0.000867582	abundance	Disease	PD	DEBIAS-M	PD
s__GGB2653_SGB3574	Health	-0.522622	0.130241	6.81752e-05	0.0012922	abundance	Disease	PD	DEBIAS-M	PD
s__Akkermansia_muciniphila	Health	-0.878269	0.220114	7.45018e-05	0.00138045	abundance	Disease	PD	DEBIAS-M	PD
s__Prevotella_copri_clade_A	Health	1.52739	0.391746	0.000114168	0.00194133	abundance	Disease	PD	DEBIAS-M	PD
s__GGB3363_SGB4447	Health	1.75832	0.425275	0.000122503	0.00200868	abundance	Disease	PD	DEBIAS-M	PD
s__GGB36267_SGB14177	Health	-1.97742	0.503694	0.000134279	0.00214225	abundance	Disease	PD	DEBIAS-M	PD
s__Christensenella_minuta	Health	-1.59218	0.400187	0.000137182	0.00218015	abundance	Disease	PD	DEBIAS-M	PD
s__Oscillospiraceae_bacterium_BX1	Health	-1.78837	0.456149	0.000179622	0.0027591	abundance	Disease	PD	DEBIAS-M	PD
s__GGB77437_SGB9391	Health	-1.8144	0.471868	0.000225897	0.00334554	abundance	Disease	PD	DEBIAS-M	PD
s__Parasutterella_excrementihominis	Health	0.825152	0.222337	0.000233838	0.0034385	abundance	Disease	PD	DEBIAS-M	PD
s__GGB3321_SGB4394	Health	-1.35279	0.355059	0.000236607	0.00345007	abundance	Disease	PD	DEBIAS-M	PD
s__Ruminococcus_callidus	Health	1.36044	0.368542	0.000315688	0.00434807	abundance	Disease	PD	DEBIAS-M	PD
s__GGB9602_SGB15028	Health	-1.58022	0.426952	0.000326471	0.00448166	abundance	Disease	PD	DEBIAS-M	PD
s__Clostridiales_bacterium	Health	0.486042	0.135028	0.000335589	0.00457642	abundance	Disease	PD	DEBIAS-M	PD
s__Oscillospiraceae_bacterium_Marseille_Q3528	Health	0.512953	0.141722	0.000361522	0.00481873	abundance	Disease	PD	DEBIAS-M	PD
s__GGB1495_SGB2071	Health	1.28141	0.350756	0.000371354	0.00490235	abundance	Disease	PD	DEBIAS-M	PD
s__Ruminococcus_gnavus	Health	0.671589	0.188589	0.000393226	0.00514181	abundance	Disease	PD	DEBIAS-M	PD
s__GGB9614_SGB15049	Health	0.835068	0.232845	0.000400737	0.00520707	abundance	Disease	PD	DEBIAS-M	PD
s__Faecalibacillus_faecis	Health	1.50713	0.407784	0.000405267	0.00524941	abundance	Disease	PD	DEBIAS-M	PD
s__Clostridiaceae_unclassified_SGB15090	Health	-1.34212	0.375284	0.000456809	0.00577228	abundance	Disease	PD	DEBIAS-M	PD
s__Victivallis_lenta	Health	-1.73145	0.482114	0.000462806	0.00579489	abundance	Disease	PD	DEBIAS-M	PD
s__Roseburia_inulinivorans	Health	0.506616	0.14435	0.000475873	0.00594051	abundance	Disease	PD	DEBIAS-M	PD
s__Clostridium_fessum	Health	0.438372	0.125853	0.000527198	0.00642805	abundance	Disease	PD	DEBIAS-M	PD
s__Coprococcus_eutactus	Health	0.915409	0.261576	0.000546144	0.00661779	abundance	Disease	PD	DEBIAS-M	PD
s__Clostridium_sp_AF34_10BH	Health	0.514012	0.148461	0.000563686	0.00675116	abundance	Disease	PD	DEBIAS-M	PD
s__Clostridiaceae_bacterium_Marseille_Q3526	Health	1.39832	0.397604	0.000585576	0.00695288	abundance	Disease	PD	DEBIAS-M	PD
s__GGB9721_SGB15275	Health	-1.70264	0.48449	0.000598016	0.00706001	abundance	Disease	PD	DEBIAS-M	PD
s__Desulfovibrio_legallii	Health	-5.22706	1.24547	0.000605706	0.00713042	abundance	Disease	PD	DEBIAS-M	PD
s__Victivallis_vadensis	Health	-2.20068	0.616765	0.000675676	0.00779858	abundance	Disease	PD	DEBIAS-M	PD
s__Anaerotignum_lactatifermentans	Health	-1.24084	0.358119	0.00073835	0.00835099	abundance	Disease	PD	DEBIAS-M	PD
s__Clostridium_sp_AM22_11AC	Health	0.570562	0.169402	0.000811182	0.00903074	abundance	Disease	PD	DEBIAS-M	PD
s__Bacteroides_ovatus	Health	0.516015	0.155026	0.000905241	0.0098433	abundance	Disease	PD	DEBIAS-M	PD
s__Holdemanella_porci	Health	1.02009	0.303267	0.000923372	0.00993586	abundance	Disease	PD	DEBIAS-M	PD
s__Senegalimassilia_anaerobia	Health	0.829	0.245149	0.000921927	0.00993586	abundance	Disease	PD	DEBIAS-M	PD
s__Actinomyces_sp_ICM47	Health	0.785565	0.234619	0.000960772	0.0102847	abundance	Disease	PD	DEBIAS-M	PD
s__Candidatus_Cibionibacter_quicibialis	Health	0.450167	0.135884	0.000963383	0.010286	abundance	Disease	PD	DEBIAS-M	PD
s__Alistipes_sp_AF17_16	Health	-0.779821	0.233795	0.00100149	0.010646	abundance	Disease	PD	DEBIAS-M	PD
s__GGB1662_SGB2276	Health	-1.62302	0.463351	0.00106983	0.0112769	abundance	Disease	PD	DEBIAS-M	PD
s__Streptococcus_mitis	Health	1.39612	0.426422	0.00156056	0.0151723	abundance	Disease	PD	DEBIAS-M	PD
s__Corynebacterium_SGB6370	Health	-3.64775	1.01358	0.0015958	0.0153702	abundance	Disease	PD	DEBIAS-M	PD
s__Anaerostipes_hadrus	Health	0.403248	0.128289	0.00172527	0.0163505	abundance	Disease	PD	DEBIAS-M	PD
s__GGB9765_SGB15382	Health	-0.791223	0.251243	0.00186314	0.0174174	abundance	Disease	PD	DEBIAS-M	PD
s__GGB9708_SGB15234	Health	-0.676971	0.21668	0.0019119	0.0175915	abundance	Disease	PD	DEBIAS-M	PD
s__Adlercreutzia_equolifaciens	Health	0.410552	0.13592	0.00261235	0.0219395	abundance	Disease	PD	DEBIAS-M	PD
s__Dialister_invisus	Health	0.766175	0.253029	0.00267773	0.0223072	abundance	Disease	PD	DEBIAS-M	PD
s__GGB9444_SGB14834	Health	2.51285	0.779754	0.00269754	0.0223947	abundance	Disease	PD	DEBIAS-M	PD
s__Actinomyces_SGB17154	Health	-1.22833	0.400934	0.00272885	0.0224837	abundance	Disease	PD	DEBIAS-M	PD
s__GGB3328_SGB4406	Health	3.2298	0.91307	0.00273906	0.0224837	abundance	Disease	PD	DEBIAS-M	PD
s__GGB4617_SGB6392	Health	-5.09061	1.24673	0.00274495	0.0224837	abundance	Disease	PD	DEBIAS-M	PD
s__GGB9619_SGB15066	Health	0.873006	0.285691	0.00274494	0.0224837	abundance	Disease	PD	DEBIAS-M	PD
s__Clostridiales_bacterium_Choco116	Health	-0.86399	0.285821	0.002804	0.0228975	abundance	Disease	PD	DEBIAS-M	PD
s__Oscillibacter_sp_ER4	Health	0.506148	0.169939	0.00302994	0.0242161	abundance	Disease	PD	DEBIAS-M	PD
s__Dysosmobacter_sp_BX15	Health	0.419315	0.141097	0.0030804	0.0244773	abundance	Disease	PD	DEBIAS-M	PD
s__Faecalicatena_fissicatena	Health	0.581309	0.195332	0.00311437	0.0246997	abundance	Disease	PD	DEBIAS-M	PD
s__Lachnospiraceae_bacterium	Health	0.402953	0.135928	0.00314905	0.0248319	abundance	Disease	PD	DEBIAS-M	PD
s__Streptococcus_sobrinus	Health	-2.74042	0.869238	0.00325566	0.0254298	abundance	Disease	PD	DEBIAS-M	PD
s__GGB34900_SGB14891	Health	-0.778468	0.26295	0.00345239	0.0266144	abundance	Disease	PD	DEBIAS-M	PD
s__Turicibacter_sanguinis	Health	-0.99297	0.334126	0.00352324	0.0268598	abundance	Disease	PD	DEBIAS-M	PD
s__GGB79973_SGB14341	Health	0.600193	0.204681	0.0035902	0.0270213	abundance	Disease	PD	DEBIAS-M	PD
s__Clostridium_perfringens	Health	1.75655	0.56156	0.00366479	0.0274826	abundance	Disease	PD	DEBIAS-M	PD
s__GGB6569_SGB9281	Health	-1.6888	0.571288	0.00387023	0.0288003	abundance	Disease	PD	DEBIAS-M	PD
s__Clostridium_saudiense	Health	1.01232	0.349169	0.00457253	0.0329733	abundance	Disease	PD	DEBIAS-M	PD
s__GGB9762_SGB15377	Health	-1.67427	0.568566	0.00489469	0.0342697	abundance	Disease	PD	DEBIAS-M	PD
s__GGB1266_SGB1699	Health	1.68797	0.582677	0.0049364	0.0343387	abundance	Disease	PD	DEBIAS-M	PD
s__Bacteroides_xylanisolvens	Health	0.546289	0.1955	0.00535574	0.036518	abundance	Disease	PD	DEBIAS-M	PD
s__Desulfovibrio_fairfieldensis	Health	-0.616287	0.21916	0.00548512	0.0367541	abundance	Disease	PD	DEBIAS-M	PD
s__GGB34228_SGB53814	Health	-1.63542	0.541486	0.00546716	0.0367541	abundance	Disease	PD	DEBIAS-M	PD
s__Streptococcus_mutans	Health	-0.852271	0.305635	0.00573818	0.0381192	abundance	Disease	PD	DEBIAS-M	PD
s__GGB9616_SGB15052	Health	0.929184	0.330311	0.00605162	0.0399445	abundance	Disease	PD	DEBIAS-M	PD
s__Turicibacter_bilis	Health	-0.893415	0.320896	0.0061154	0.040237	abundance	Disease	PD	DEBIAS-M	PD
s__Lachnospiraceae_bacterium_Marseille_Q4251	Health	0.382836	0.139188	0.00622406	0.0406285	abundance	Disease	PD	DEBIAS-M	PD
s__Dorea_formicigenerans	Health	0.293391	0.106988	0.0062466	0.0407113	abundance	Disease	PD	DEBIAS-M	PD
s__Clostridium_sp_AM49_4BH	Health	0.534047	0.195581	0.00662102	0.0424815	abundance	Disease	PD	DEBIAS-M	PD
s__Phocaeicola_coprophilus	Health	1.72697	0.618433	0.00669443	0.0428195	abundance	Disease	PD	DEBIAS-M	PD
s__Blautia_glucerasea	Health	0.440415	0.161835	0.00674271	0.0429885	abundance	Disease	PD	DEBIAS-M	PD
s__GGB9345_SGB14311	Health	-0.810931	0.297393	0.00689244	0.0435467	abundance	Disease	PD	DEBIAS-M	PD
s__Senegalimassilia_faecalis	Health	1.11065	0.395945	0.00701819	0.0442735	abundance	Disease	PD	DEBIAS-M	PD
s__GGB1456_SGB2019	Health	3.08005	1.02684	0.00708342	0.0446169	abundance	Disease	PD	DEBIAS-M	PD
s__Butyricimonas_SGB15266	Health	2.00032	0.704976	0.00710737	0.0446598	abundance	Disease	PD	DEBIAS-M	PD
s__Actinomyces_oris	Health	-0.713064	0.264048	0.00741024	0.0461827	abundance	Disease	PD	DEBIAS-M	PD
s__Clostridiaceae_bacterium_Marseille_Q4145	Health	0.506959	0.188641	0.00793838	0.0486668	abundance	Disease	PD	DEBIAS-M	PD
s__GGB3614_SGB4886	Health	1.09249	0.406453	0.00810323	0.0496038	abundance	Disease	PD	DEBIAS-M	PD
s__Bacteroides_faecis	Health	0.927455	0.346612	0.00812838	0.0496841	abundance	Disease	PD	DEBIAS-M	PD
s__GGB6608_SGB9342	Health	2.9388	1.0133	0.00830142	0.0505921	abundance	Disease	PD	DEBIAS-M	PD
s__Catenibacterium_SGB4425	Health	1.12129	0.418149	0.00835127	0.050821	abundance	Disease	PD	DEBIAS-M	PD
s__GGB52130_SGB14966	Health	0.541091	0.203386	0.00858944	0.0518872	abundance	Disease	PD	DEBIAS-M	PD
s__GGB3142_SGB4155	Health	1.92711	0.692888	0.00876681	0.0525655	abundance	Disease	PD	DEBIAS-M	PD
s__GGB2998_SGB3989	Health	-1.2387	0.462657	0.008869	0.0528812	abundance	Disease	PD	DEBIAS-M	PD
s__Clostridium_celatum	Health	2.14091	0.688107	0.00899907	0.0531962	abundance	Disease	PD	DEBIAS-M	PD
s__Eubacterium_ramulus	Health	0.399568	0.152541	0.00907381	0.053485	abundance	Disease	PD	DEBIAS-M	PD
s__GGB9537_SGB14940	Health	-0.994502	0.374926	0.00914902	0.0537749	abundance	Disease	PD	DEBIAS-M	PD
s__GGB9581_SGB79823	Health	0.974537	0.364054	0.00914632	0.0537749	abundance	Disease	PD	DEBIAS-M	PD
s__Clostridium_sp_AM33_3	Health	0.467129	0.178255	0.00923636	0.0541342	abundance	Disease	PD	DEBIAS-M	PD
s__Ruminococcus_sp_NSJ_13	Health	1.25865	0.465469	0.00923589	0.0541342	abundance	Disease	PD	DEBIAS-M	PD
s__GGB13404_SGB14252	Health	-1.13551	0.431122	0.00943572	0.0549907	abundance	Disease	PD	DEBIAS-M	PD
s__Intestinibacter_bartlettii	Health	0.492397	0.189426	0.00978958	0.0568126	abundance	Disease	PD	DEBIAS-M	PD
s__Mesosutterella_multiformis	Health	1.41015	0.533672	0.0100677	0.0582629	abundance	Disease	PD	DEBIAS-M	PD
s__Butyrivibrio_crossotus	Health	1.67634	0.625308	0.010228	0.0587788	abundance	Disease	PD	DEBIAS-M	PD
s__GGB51960_SGB72480	Health	-2.91489	0.967907	0.0108319	0.0614799	abundance	Disease	PD	DEBIAS-M	PD
s__Cuneatibacter_caecimuris	Health	0.811665	0.309592	0.0109191	0.0618897	abundance	Disease	PD	DEBIAS-M	PD
s__Eubacterium_sp_AF22_9	Health	2.4427	0.858942	0.011219	0.062985	abundance	Disease	PD	DEBIAS-M	PD
s__GGB9712_SGB15244	Health	-0.775614	0.303338	0.0112556	0.0630192	abundance	Disease	PD	DEBIAS-M	PD
s__GGB4769_SGB6602	Health	2.42207	0.894459	0.0114135	0.0638167	abundance	Disease	PD	DEBIAS-M	PD
s__GGB4584_SGB6338	Health	2.42252	0.899395	0.0116292	0.0644992	abundance	Disease	PD	DEBIAS-M	PD
s__Clostridium_sp_AF27_2AA	Health	0.652185	0.256259	0.0117808	0.065078	abundance	Disease	PD	DEBIAS-M	PD
s__Fusobacterium_nucleatum	Health	3.91376	1.11281	0.0125642	0.06813	abundance	Disease	PD	DEBIAS-M	PD
s__Actinomyces_bouchesdurhonensis	Health	-1.30886	0.510716	0.0132596	0.071062	abundance	Disease	PD	DEBIAS-M	PD
s__Flavonifractor_plautii	Health	0.352578	0.142473	0.0135084	0.0722082	abundance	Disease	PD	DEBIAS-M	PD
s__GGB53985_SGB6367	Health	1.16708	0.457043	0.0135759	0.0723777	abundance	Disease	PD	DEBIAS-M	PD
s__Ruminococcus_torques	Health	0.276747	0.111962	0.0135927	0.0723777	abundance	Disease	PD	DEBIAS-M	PD
s__Acidaminococcus_provencensis	Health	7.27875	2.11247	0.0137063	0.0726721	abundance	Disease	PD	DEBIAS-M	PD
s__Eisenbergiella_tayi	Health	-0.629085	0.254398	0.0138447	0.0731353	abundance	Disease	PD	DEBIAS-M	PD
s__Enterocloster_SGB14313	Health	-1.18695	0.475394	0.0140291	0.0736202	abundance	Disease	PD	DEBIAS-M	PD
s__GGB3815_SGB5180	Health	-1.03216	0.407796	0.0140577	0.0736202	abundance	Disease	PD	DEBIAS-M	PD
s__Prevotella_stercorea	Health	1.92423	0.765711	0.0143113	0.0748533	abundance	Disease	PD	DEBIAS-M	PD
s__Mediterraneibacter_SGB4598	Health	1.59983	0.632066	0.0145618	0.0755008	abundance	Disease	PD	DEBIAS-M	PD
s__GGB3491_SGB4665	Health	-1.22555	0.484669	0.014793	0.0763105	abundance	Disease	PD	DEBIAS-M	PD
s__Lawsonibacter_sp_NSJ_52	Health	-0.70776	0.287458	0.0149068	0.0767059	abundance	Disease	PD	DEBIAS-M	PD
s__Alistipes_sp_D31t1_170403_E11	Health	3.55317	1.25569	0.0151854	0.077849	abundance	Disease	PD	DEBIAS-M	PD
s__Megamonas_funiformis	Health	1.09157	0.443717	0.0153282	0.0783861	abundance	Disease	PD	DEBIAS-M	PD
s__Enterocloster_citroniae	Health	-0.378428	0.156727	0.0162342	0.0818043	abundance	Disease	PD	DEBIAS-M	PD
s__Blautia_stercoris	Health	0.616437	0.254696	0.0164298	0.0824883	abundance	Disease	PD	DEBIAS-M	PD
s__GGB4605_SGB6376	Health	1.26546	0.512072	0.0167769	0.0839251	abundance	Disease	PD	DEBIAS-M	PD
s__Allisonella_histaminiformans	Health	-0.809413	0.333677	0.0168743	0.0843101	abundance	Disease	PD	DEBIAS-M	PD
s__Desulfovibrio_SGB5077	Health	0.78909	0.327904	0.0170811	0.0851374	abundance	Disease	PD	DEBIAS-M	PD
s__GGB9551_SGB14958	Health	-0.81078	0.336049	0.0177149	0.0872442	abundance	Disease	PD	DEBIAS-M	PD
s__GGB9691_SGB15198	Health	1.17016	0.483758	0.0182096	0.089255	abundance	Disease	PD	DEBIAS-M	PD
s__GGB3490_SGB4664	Health	1.01392	0.420725	0.0185494	0.0904791	abundance	Disease	PD	DEBIAS-M	PD
s__Bifidobacterium_dentium	Health	-0.731568	0.309699	0.0188056	0.0914174	abundance	Disease	PD	DEBIAS-M	PD
s__GGB79634_SGB101324	Health	2.64612	0.902357	0.018927	0.0918994	abundance	Disease	PD	DEBIAS-M	PD
s__GGB2982_SGB3964	Health	0.254805	0.109046	0.0201319	0.0957807	abundance	Disease	PD	DEBIAS-M	PD
s__Megasphaera_sp_NM10	Health	-2.33505	0.94527	0.0201098	0.0957807	abundance	Disease	PD	DEBIAS-M	PD
s__GGB3626_SGB4905	Health	1.30447	0.536541	0.0206416	0.0971426	abundance	Disease	PD	DEBIAS-M	PD
s__GGB9499_SGB72735	Health	-1.37148	0.575539	0.0207229	0.097193	abundance	Disease	PD	DEBIAS-M	PD
s__Raoultella_ornithinolytica	Health	2.15659	0.866312	0.0208439	0.0976498	abundance	Disease	PD	DEBIAS-M	PD
s__Eubacterium_callanderi	Health	-0.824926	0.354307	0.0208914	0.0977615	abundance	Disease	PD	DEBIAS-M	PD
s__GGB3175_SGB4191	Health	1.04079	0.444504	0.0211332	0.0983359	abundance	Disease	PD	DEBIAS-M	PD
s__GGB4653_SGB6440	Health	-2.69383	0.9669	0.0211902	0.0984905	abundance	Disease	PD	DEBIAS-M	PD
s__Roseburia_sp_BX1005	Health	0.868936	0.372076	0.0222004	0.101699	abundance	Disease	PD	DEBIAS-M	PD
s__GGB9293_SGB14250	Health	-0.71362	0.308673	0.0225796	0.102752	abundance	Disease	PD	DEBIAS-M	PD
s__Phocaeicola_plebeius	Health	0.790554	0.347985	0.0238255	0.107015	abundance	Disease	PD	DEBIAS-M	PD
s__Blautia_luti	Health	0.598465	0.266455	0.0257538	0.113328	abundance	Disease	PD	DEBIAS-M	PD
s__Clostridium_sp_AF34_13	Health	0.698886	0.310932	0.0261808	0.115025	abundance	Disease	PD	DEBIAS-M	PD
s__Raoultibacter_massiliensis	Health	2.20007	0.929752	0.0276585	0.11843	abundance	Disease	PD	DEBIAS-M	PD
s__Bifidobacterium_pseudocatenulatum	Health	-0.573342	0.264142	0.0304671	0.126638	abundance	Disease	PD	DEBIAS-M	PD
s__Klebsiella_pneumoniae	Health	0.878752	0.403514	0.0304198	0.126638	abundance	Disease	PD	DEBIAS-M	PD
s__Methanobrevibacter_smithii	Health	-0.495218	0.228255	0.0307496	0.127045	abundance	Disease	PD	DEBIAS-M	PD
s__Firmicutes_bacterium_AF16_15	Health	0.318905	0.147845	0.031393	0.128443	abundance	Disease	PD	DEBIAS-M	PD
s__GGB3109_SGB4643	Health	0.989823	0.455791	0.0320095	0.129971	abundance	Disease	PD	DEBIAS-M	PD
s__GGB9770_SGB15390	Health	-0.543536	0.253041	0.0324656	0.130748	abundance	Disease	PD	DEBIAS-M	PD
s__GGB9707_SGB15229	Health	0.434021	0.204162	0.0343862	0.135965	abundance	Disease	PD	DEBIAS-M	PD
s__GGB79734_SGB15291	Health	0.370923	0.17807	0.0379547	0.146312	abundance	Disease	PD	DEBIAS-M	PD
s__GGB9767_SGB15385	Health	-0.901193	0.427952	0.0386589	0.14818	abundance	Disease	PD	DEBIAS-M	PD
s__Christensenellaceae_bacterium_NSJ_63	Health	-0.440821	0.213558	0.0397876	0.151105	abundance	Disease	PD	DEBIAS-M	PD
s__Coprobacillus_cateniformis	Health	-0.794536	0.38462	0.0406058	0.152947	abundance	Disease	PD	DEBIAS-M	PD
s__GGB9092_SGB14022	Health	-0.994091	0.471458	0.0416321	0.155801	abundance	Disease	PD	DEBIAS-M	PD
s__Alistipes_onderdonkii	Health	-0.363231	0.17967	0.043519	0.15984	abundance	Disease	PD	DEBIAS-M	PD
s__GGB9602_SGB15031	Health	-0.571228	0.284863	0.0460293	0.166253	abundance	Disease	PD	DEBIAS-M	PD
s__Phocaeicola_vulgatus	Health	0.33231	0.166832	0.0466332	0.167836	abundance	Disease	PD	DEBIAS-M	PD
s__GGB9176_SGB14114	Health	-0.602354	0.302641	0.0478398	0.170262	abundance	Disease	PD	DEBIAS-M	PD
s__GGB9677_SGB15180	Health	-0.848773	0.423905	0.0478338	0.170262	abundance	Disease	PD	DEBIAS-M	PD
s__Alistipes_ihumii	Health	-0.381982	0.194238	0.0499889	0.175492	abundance	Disease	PD	DEBIAS-M	PD
s__Blautia_schinkii	Health	-0.841225	0.428207	0.0534975	0.183293	abundance	Disease	PD	DEBIAS-M	PD
s__Actinomyces_SGB17168	Health	0.461886	0.239577	0.0561153	0.189435	abundance	Disease	PD	DEBIAS-M	PD
s__GGB9189_SGB14128	Health	0.474603	0.248134	0.0584868	0.194893	abundance	Disease	PD	DEBIAS-M	PD
s__Paratractidigestivibacter_faecalis	Health	1.12543	0.582983	0.0603198	0.199393	abundance	Disease	PD	DEBIAS-M	PD
s__GGB2734_SGB3677	Health	2.09833	0.912795	0.0612014	0.200861	abundance	Disease	PD	DEBIAS-M	PD
s__GGB4549_SGB6271	Health	-1.28033	0.668345	0.0653138	0.210021	abundance	Disease	PD	DEBIAS-M	PD
s__GGB9781_SGB66170	Health	-0.476972	0.262136	0.0699249	0.219551	abundance	Disease	PD	DEBIAS-M	PD
s__Ligilactobacillus_salivarius	Health	-1.09852	0.608989	0.0734847	0.226379	abundance	Disease	PD	DEBIAS-M	PD
s__Parabacteroides_johnsonii	Health	0.623185	0.346064	0.074149	0.226379	abundance	Disease	PD	DEBIAS-M	PD
s__Ruminococcus_lactaris	Health	0.359776	0.200992	0.0743251	0.226379	abundance	Disease	PD	DEBIAS-M	PD
s__Citrobacter_freundii	Health	-1.23773	0.693645	0.079255	0.235429	abundance	Disease	PD	DEBIAS-M	PD
s__GGB9342_SGB14306	Health	-0.454548	0.264185	0.0863639	0.250249	abundance	Disease	PD	DEBIAS-M	PD
s__Vescimonas_coprocola	Health	-0.29484	0.172271	0.087441	0.252048	abundance	Disease	PD	DEBIAS-M	PD
s__Evtepia_gabavorous	Health	-0.137747	0.0807452	0.0885018	0.253423	abundance	Disease	PD	DEBIAS-M	PD
s__Bacteroides_caccae	Health	-0.25091	0.147815	0.090035	0.255956	abundance	Disease	PD	DEBIAS-M	PD
s__Corynebacterium_SGB6371	Health	-1.53408	0.855138	0.0917375	0.258391	abundance	Disease	PD	DEBIAS-M	PD
s__Eubacterium_sulci	Health	1.68881	0.689447	0.0917194	0.258391	abundance	Disease	PD	DEBIAS-M	PD
s__Desulfovibrio_desulfuricans	Health	-0.738751	0.472132	0.120659	0.306807	abundance	Disease	PD	DEBIAS-M	PD
s__GGB9237_SGB14179	Health	0.534439	0.346585	0.125483	0.314917	abundance	Disease	PD	DEBIAS-M	PD
s__Massilimicrobiota_sp_An134	Health	0.602436	0.393556	0.127758	0.318971	abundance	Disease	PD	DEBIAS-M	PD
s__Ruminococcus_SGB4421	Health	0.591696	0.388967	0.130434	0.323696	abundance	Disease	PD	DEBIAS-M	PD
s__Rheinheimera_SGB14999	Health	-0.252222	0.166697	0.131004	0.324138	abundance	Disease	PD	DEBIAS-M	PD
s__Clostridium_leptum	Health	-0.228356	0.151845	0.133011	0.327338	abundance	Disease	PD	DEBIAS-M	PD
s__Hungatella_hathewayi	Health	-0.274667	0.1856	0.139502	0.336498	abundance	Disease	PD	DEBIAS-M	PD
s__GGB9760_SGB15374	Health	-0.334711	0.227491	0.142675	0.341023	abundance	Disease	PD	DEBIAS-M	PD
s__Methylobacterium_SGB15164	Health	0.229291	0.162973	0.160174	0.364909	abundance	Disease	PD	DEBIAS-M	PD
s__GGB1093_SGB1404	Health	-0.913994	0.640722	0.16776	0.375076	abundance	Disease	PD	DEBIAS-M	PD
s__Anaerotruncus_colihominis	Health	-0.247415	0.179191	0.168218	0.375196	abundance	Disease	PD	DEBIAS-M	PD
s__GGB51441_SGB71759	Health	0.20929	0.153225	0.173438	0.382365	abundance	Disease	PD	DEBIAS-M	PD
s__GGB9699_SGB15216	Health	-0.212358	0.156769	0.176033	0.386007	abundance	Disease	PD	DEBIAS-M	PD
s__Lachnospiraceae_bacterium_AM48_27BH	Health	0.241583	0.178204	0.176135	0.386007	abundance	Disease	PD	DEBIAS-M	PD
s__Bacteroides_eggerthii	Health	-0.510175	0.376807	0.176904	0.38696	abundance	Disease	PD	DEBIAS-M	PD
s__Mediterraneibacter_butyricigenes	Health	-0.205214	0.159959	0.200574	0.422842	abundance	Disease	PD	DEBIAS-M	PD
s__Lachnoclostridium_sp_An131	Health	-0.536964	0.425468	0.210507	0.435561	abundance	Disease	PD	DEBIAS-M	PD
s__Faecalibacterium_SGB15315	Health	0.415953	0.331776	0.211295	0.436753	abundance	Disease	PD	DEBIAS-M	PD
s__Waltera_intestinalis	Health	0.284759	0.228392	0.213135	0.438389	abundance	Disease	PD	DEBIAS-M	PD
s__Anaerobutyricum_soehngenii	Health	-0.234145	0.194475	0.229098	0.459307	abundance	Disease	PD	DEBIAS-M	PD
s__GGB9412_SGB14767	Health	-0.715371	0.587119	0.23443	0.465705	abundance	Disease	PD	DEBIAS-M	PD
s__Megasphaera_massiliensis	Health	-0.8875	0.738898	0.23435	0.465705	abundance	Disease	PD	DEBIAS-M	PD
s__GGB33469_SGB15236	Health	0.310907	0.265725	0.243021	0.474781	abundance	Disease	PD	DEBIAS-M	PD
s__Anaerotruncus_rubiinfantis	Health	-0.278264	0.239235	0.246618	0.478416	abundance	Disease	PD	DEBIAS-M	PD
s__Bifidobacterium_longum	Health	-0.214845	0.18623	0.248957	0.481146	abundance	Disease	PD	DEBIAS-M	PD
s__Collinsella_SGB15196	Health	-0.557153	0.497691	0.266658	0.503579	abundance	Disease	PD	DEBIAS-M	PD
s__GGB79770_SGB15022	Health	0.472062	0.4224	0.268062	0.505492	abundance	Disease	PD	DEBIAS-M	PD
s__Streptococcus_oralis	Health	0.494372	0.446028	0.273855	0.511328	abundance	Disease	PD	DEBIAS-M	PD
s__GGB9522_SGB14921	Health	0.170648	0.16243	0.294693	0.532665	abundance	Disease	PD	DEBIAS-M	PD
s__GGB9062_SGB13981	Health	0.36366	0.349809	0.3006	0.539331	abundance	Disease	PD	DEBIAS-M	PD
s__GGB3061_SGB4063	Health	-0.263705	0.261449	0.314789	0.552775	abundance	Disease	PD	DEBIAS-M	PD
s__Clostridium_sp_AF36_4	Health	0.17091	0.176063	0.332201	0.569803	abundance	Disease	PD	DEBIAS-M	PD
s__Clostridium_butyricum	Health	0.192784	0.20029	0.336234	0.573192	abundance	Disease	PD	DEBIAS-M	PD
s__Neglectibacter_timonensis	Health	-0.230389	0.242228	0.34212	0.578412	abundance	Disease	PD	DEBIAS-M	PD
s__Anaerobutyricum_hallii	Health	-0.115644	0.125632	0.357639	0.590161	abundance	Disease	PD	DEBIAS-M	PD
s__GGB2980_SGB3962	Health	-0.150661	0.167038	0.367604	0.600602	abundance	Disease	PD	DEBIAS-M	PD
s__GGB9713_SGB15249	Health	-0.161704	0.181306	0.372928	0.605477	abundance	Disease	PD	DEBIAS-M	PD
s__Bacteroides_stercoris	Health	0.215623	0.246358	0.381717	0.61324	abundance	Disease	PD	DEBIAS-M	PD
s__Parabacteroides_distasonis	Health	-0.0962007	0.112414	0.392321	0.623968	abundance	Disease	PD	DEBIAS-M	PD
s__GGB9747_SGB15356	Health	-0.258689	0.305254	0.397792	0.628797	abundance	Disease	PD	DEBIAS-M	PD
s__Pseudoflavonifractor_sp_An184	Health	-0.342505	0.410068	0.404806	0.634785	abundance	Disease	PD	DEBIAS-M	PD
s__Lactobacillus_gasseri	Health	-0.477278	0.572645	0.406297	0.636064	abundance	Disease	PD	DEBIAS-M	PD
s__Anaerococcus_SGB53821	Health	0.170457	0.205578	0.408499	0.638638	abundance	Disease	PD	DEBIAS-M	PD
s__Oscillibacter_SGB15077	Health	0.621114	0.749298	0.413692	0.64238	abundance	Disease	PD	DEBIAS-M	PD
s__GGB9621_SGB15073	Health	0.198659	0.24995	0.428007	0.65404	abundance	Disease	PD	DEBIAS-M	PD
s__Lachnospira_eligens	Health	0.114771	0.150882	0.447112	0.6694	abundance	Disease	PD	DEBIAS-M	PD
s__Phascolarctobacterium_faecium	Health	0.104718	0.141424	0.459299	0.680223	abundance	Disease	PD	DEBIAS-M	PD
s__Eggerthella_lenta	Health	0.105839	0.148507	0.476248	0.692663	abundance	Disease	PD	DEBIAS-M	PD
s__Escherichia_coli	Health	-0.166848	0.244233	0.494789	0.707598	abundance	Disease	PD	DEBIAS-M	PD
s__Enterococcus_avium	Health	-0.697772	1.08396	0.521986	0.72768	abundance	Disease	PD	DEBIAS-M	PD
s__GGB33512_SGB15201	Health	-0.264384	0.418033	0.527652	0.733882	abundance	Disease	PD	DEBIAS-M	PD
s__Bilophila_wadsworthia	Health	-0.063869	0.104242	0.540241	0.743844	abundance	Disease	PD	DEBIAS-M	PD
s__Eubacteriales_unclassified_SGB71281	Health	0.212714	0.353028	0.548497	0.750709	abundance	Disease	PD	DEBIAS-M	PD
s__GGB4684_SGB6478	Health	-0.289104	0.485123	0.552523	0.753225	abundance	Disease	PD	DEBIAS-M	PD
s__Streptococcus_lutetiensis	Health	0.60255	1.02383	0.559188	0.756682	abundance	Disease	PD	DEBIAS-M	PD
s__Streptococcus_australis	Health	0.187845	0.321474	0.560187	0.75693	abundance	Disease	PD	DEBIAS-M	PD
s__Lachnotalea_sp_AF33_28	Health	-0.119732	0.215388	0.578817	0.768313	abundance	Disease	PD	DEBIAS-M	PD
s__Holdemania_sp_1001095H_141210_F2	Health	0.160457	0.291334	0.58277	0.771553	abundance	Disease	PD	DEBIAS-M	PD
s__GGB9534_SGB14937	Health	-0.106383	0.201306	0.597439	0.779974	abundance	Disease	PD	DEBIAS-M	PD
s__Romboutsia_timonensis	Health	-0.0972771	0.186665	0.602564	0.783447	abundance	Disease	PD	DEBIAS-M	PD
s__Alistipes_shahii	Health	-0.0633897	0.121876	0.603126	0.783685	abundance	Disease	PD	DEBIAS-M	PD
s__Dorea_sp_AF24_7LB	Health	-0.106067	0.212728	0.618608	0.793569	abundance	Disease	PD	DEBIAS-M	PD
s__GGB27106_SGB6188	Health	0.443051	0.894451	0.623749	0.795961	abundance	Disease	PD	DEBIAS-M	PD
s__Streptococcus_gordonii	Health	-0.104019	0.238766	0.663645	0.823746	abundance	Disease	PD	DEBIAS-M	PD
s__GGB3005_SGB3996	Health	-0.11632	0.26975	0.666632	0.825202	abundance	Disease	PD	DEBIAS-M	PD
s__Ruminococcus_bicirculans	Health	0.0885052	0.219671	0.687193	0.837734	abundance	Disease	PD	DEBIAS-M	PD
s__Dysosmobacter_sp_NSJ_60	Health	0.0459438	0.115594	0.691153	0.838721	abundance	Disease	PD	DEBIAS-M	PD
s__Clostridium_SGB4750	Health	0.0668054	0.175003	0.702833	0.844603	abundance	Disease	PD	DEBIAS-M	PD
s__Mogibacterium_sp_BX12	Health	0.0630055	0.187396	0.736906	0.868729	abundance	Disease	PD	DEBIAS-M	PD
s__Collinsella_aerofaciens	Health	-0.0291285	0.120899	0.80967	0.906703	abundance	Disease	PD	DEBIAS-M	PD
s__GGB9296_SGB14253	Health	-0.0647033	0.293828	0.826071	0.914584	abundance	Disease	PD	DEBIAS-M	PD
s__Blautia_SGB4815	Health	-0.0311646	0.149469	0.834946	0.917553	abundance	Disease	PD	DEBIAS-M	PD
s__Phocaeicola_dorei	Health	0.0465888	0.227649	0.83791	0.918617	abundance	Disease	PD	DEBIAS-M	PD
s__GGB9608_SGB15041	Health	-0.0770138	0.399607	0.847785	0.9238	abundance	Disease	PD	DEBIAS-M	PD
s__Megasphaera_sp_MJR8396C	Health	0.110739	0.601122	0.854338	0.927029	abundance	Disease	PD	DEBIAS-M	PD
s__GGB9781_SGB15402	Health	-0.04468	0.282242	0.874332	0.93813	abundance	Disease	PD	DEBIAS-M	PD
s__Isoptericola_variabilis	Health	0.0403746	0.298703	0.892696	0.949991	abundance	Disease	PD	DEBIAS-M	PD
s__Clostridium_sp_AF20_17LB	Health	0.0319352	0.270918	0.906261	0.959171	abundance	Disease	PD	DEBIAS-M	PD
s__GGB4569_SGB6312	Health	-0.121952	1.1961	0.919312	0.964482	abundance	Disease	PD	DEBIAS-M	PD
s__GGB9694_SGB15204	Health	-0.0508773	0.512108	0.920972	0.964636	abundance	Disease	PD	DEBIAS-M	PD
s__GGB33928_SGB15225	Health	-0.0119164	0.205911	0.953896	0.979741	abundance	Disease	PD	DEBIAS-M	PD
s__Alistipes_dispar	Health	-0.0177512	0.351641	0.9598	0.9819	abundance	Disease	PD	DEBIAS-M	PD
s__Faecalicatena_contorta	Health	0.000820683	0.217104	0.996988	0.999882	abundance	Disease	PD	DEBIAS-M	PD
s__GGB9699_SGB15216	Health	-1.49502	0.314878	5.20869e-06	0.000466589	abundance	Disease	SCZ	DEBIAS-M	SCZ
s__Bifidobacterium_longum	Health	-1.1418	0.269593	3.19811e-05	0.00193114	abundance	Disease	SCZ	DEBIAS-M	SCZ
s__Dorea_formicigenerans	Health	-0.579138	0.154497	0.000225484	0.00752497	abundance	Disease	SCZ	DEBIAS-M	SCZ
s__Ruthenibacterium_lactatiformans	Health	-1.0851	0.298314	0.000367198	0.0109644	abundance	Disease	SCZ	DEBIAS-M	SCZ
s__GGB9602_SGB15031	Health	-1.82948	0.495618	0.000551689	0.0146715	abundance	Disease	SCZ	DEBIAS-M	SCZ
s__GGB79770_SGB15022	Health	-1.24504	0.325036	0.000562517	0.0148435	abundance	Disease	SCZ	DEBIAS-M	SCZ
s__Faecalibacterium_SGB15315	Health	-1.815	0.51597	0.000836617	0.0196403	abundance	Disease	SCZ	DEBIAS-M	SCZ
s__GGB4684_SGB6478	Health	-2.30473	0.637447	0.00108498	0.0239823	abundance	Disease	SCZ	DEBIAS-M	SCZ
s__Rheinheimera_SGB14999	Health	0.880286	0.266101	0.0012374	0.0258412	abundance	Disease	SCZ	DEBIAS-M	SCZ
s__Collinsella_aerofaciens	Health	-0.708263	0.22645	0.00200004	0.0356974	abundance	Disease	SCZ	DEBIAS-M	SCZ
s__GGB9691_SGB15198	Health	-1.99551	0.604751	0.0035787	0.0513105	abundance	Disease	SCZ	DEBIAS-M	SCZ
s__Clostridiales_Family_XIII_bacterium_BX16	Health	-0.937618	0.316183	0.00386941	0.0542363	abundance	Disease	SCZ	DEBIAS-M	SCZ
s__Fusicatenibacter_saccharivorans	Health	0.662076	0.228249	0.00404224	0.0559341	abundance	Disease	SCZ	DEBIAS-M	SCZ
s__GGB9342_SGB14306	Health	-1.59093	0.543121	0.00479824	0.0621035	abundance	Disease	SCZ	DEBIAS-M	SCZ
s__GGB2734_SGB3677	Health	5.04342	1.48767	0.00483304	0.0623169	abundance	Disease	SCZ	DEBIAS-M	SCZ
s__Waltera_intestinalis	Health	1.20649	0.426696	0.00536433	0.065684	abundance	Disease	SCZ	DEBIAS-M	SCZ
s__Coprococcus_eutactus	Health	1.15869	0.418144	0.00655312	0.0751202	abundance	Disease	SCZ	DEBIAS-M	SCZ
s__Clostridiales_bacterium_KLE1615	Health	0.555286	0.204191	0.00712648	0.078606	abundance	Disease	SCZ	DEBIAS-M	SCZ
s__Anaerococcus_SGB53821	Health	0.777376	0.279298	0.00803024	0.0848717	abundance	Disease	SCZ	DEBIAS-M	SCZ
s__Eggerthella_lenta	Health	-0.792427	0.300696	0.00954489	0.0936335	abundance	Disease	SCZ	DEBIAS-M	SCZ
s__GGB9296_SGB14253	Health	-0.991744	0.357799	0.00963476	0.0937049	abundance	Disease	SCZ	DEBIAS-M	SCZ
s__Oscillibacter_sp_ER4	Health	-0.823702	0.326937	0.012693	0.111935	abundance	Disease	SCZ	DEBIAS-M	SCZ
s__GGB3815_SGB5180	Health	-0.77948	0.302858	0.0139754	0.120132	abundance	Disease	SCZ	DEBIAS-M	SCZ
s__Flavonifractor_plautii	Health	-0.634633	0.260519	0.0156234	0.129083	abundance	Disease	SCZ	DEBIAS-M	SCZ
s__Blautia_schinkii	Health	-1.42559	0.535127	0.0169767	0.13694	abundance	Disease	SCZ	DEBIAS-M	SCZ
s__Megasphaera_sp_MJR8396C	Health	5.5461	0.149645	0.0171731	0.137546	abundance	Disease	SCZ	DEBIAS-M	SCZ
s__GGB1093_SGB1404	Health	3.60627	1.17706	0.0182262	0.14005	abundance	Disease	SCZ	DEBIAS-M	SCZ
s__GGB4569_SGB6312	Health	-3.62761	1.22738	0.0182696	0.140067	abundance	Disease	SCZ	DEBIAS-M	SCZ
s__GGB9176_SGB14114	Health	-2.07866	0.750428	0.0197886	0.145083	abundance	Disease	SCZ	DEBIAS-M	SCZ
s__GGB9531_SGB14932	Health	-1.53695	0.620958	0.0198883	0.145083	abundance	Disease	SCZ	DEBIAS-M	SCZ
s__Phocaeicola_dorei	Health	-1.09146	0.469208	0.0212399	0.150201	abundance	Disease	SCZ	DEBIAS-M	SCZ
s__Phocaeicola_vulgatus	Health	0.66556	0.291085	0.0229346	0.158035	abundance	Disease	SCZ	DEBIAS-M	SCZ
s__GGB9770_SGB15390	Health	-1.94257	0.779816	0.0233711	0.15945	abundance	Disease	SCZ	DEBIAS-M	SCZ
s__Evtepia_gabavorous	Health	-0.518498	0.227854	0.0247077	0.164589	abundance	Disease	SCZ	DEBIAS-M	SCZ
s__Vescimonas_coprocola	Health	-0.713151	0.317031	0.0257437	0.166917	abundance	Disease	SCZ	DEBIAS-M	SCZ
s__Alistipes_sp_AF17_16	Health	-0.748318	0.338159	0.0295209	0.180736	abundance	Disease	SCZ	DEBIAS-M	SCZ
s__Collinsella_SGB15196	Health	-1.3878	0.592832	0.0297061	0.181218	abundance	Disease	SCZ	DEBIAS-M	SCZ
s__Acidaminococcus_provencensis	Health	-6.30585	0.308596	0.0311301	0.185257	abundance	Disease	SCZ	DEBIAS-M	SCZ
s__Oscillospiraceae_bacterium_Marseille_Q3528	Health	-0.680138	0.303036	0.0332028	0.193415	abundance	Disease	SCZ	DEBIAS-M	SCZ
s__Blautia_massiliensis	Health	-0.546953	0.256868	0.034451	0.197426	abundance	Disease	SCZ	DEBIAS-M	SCZ
s__Ruminococcus_bicirculans	Health	-0.842355	0.3939	0.0345556	0.197693	abundance	Disease	SCZ	DEBIAS-M	SCZ
s__Bacteroides_caccae	Health	-0.5557	0.267071	0.0386016	0.207911	abundance	Disease	SCZ	DEBIAS-M	SCZ
s__Streptococcus_australis	Health	-1.85493	0.788844	0.0405403	0.214299	abundance	Disease	SCZ	DEBIAS-M	SCZ
s__Catenibacterium_SGB4425	Health	-0.933597	0.446696	0.0420541	0.219926	abundance	Disease	SCZ	DEBIAS-M	SCZ
s__Clostridiales_bacterium	Health	-0.516218	0.254345	0.0437635	0.224692	abundance	Disease	SCZ	DEBIAS-M	SCZ
s__GGB3491_SGB4665	Health	1.86135	0.129443	0.044201	0.226256	abundance	Disease	SCZ	DEBIAS-M	SCZ
s__Bifidobacterium_pseudocatenulatum	Health	-0.718262	0.355396	0.0447038	0.226784	abundance	Disease	SCZ	DEBIAS-M	SCZ
s__Desulfovibrio_legallii	Health	-3.15763	0.223519	0.0449893	0.227892	abundance	Disease	SCZ	DEBIAS-M	SCZ
s__Lachnospiraceae_bacterium_AM48_27BH	Health	0.394045	0.196394	0.0465309	0.232887	abundance	Disease	SCZ	DEBIAS-M	SCZ
s__Eubacterium_rectale	Health	0.6189	0.313204	0.049269	0.242708	abundance	Disease	SCZ	DEBIAS-M	SCZ
s__Anaerobutyricum_hallii	Health	-0.403449	0.207032	0.0526723	0.251672	abundance	Disease	SCZ	DEBIAS-M	SCZ
s__Lawsonibacter_asaccharolyticus	Health	-0.484803	0.250022	0.0549043	0.257076	abundance	Disease	SCZ	DEBIAS-M	SCZ
s__Clostridium_sp_AF27_2AA	Health	0.628034	0.323332	0.0554421	0.258527	abundance	Disease	SCZ	DEBIAS-M	SCZ
s__Ruminococcus_torques	Health	-0.450428	0.239627	0.0612021	0.274482	abundance	Disease	SCZ	DEBIAS-M	SCZ
s__Dorea_longicatena	Health	-0.331396	0.179581	0.0662089	0.288204	abundance	Disease	SCZ	DEBIAS-M	SCZ
s__Desulfovibrio_SGB5077	Health	1.10935	0.594667	0.0665565	0.289347	abundance	Disease	SCZ	DEBIAS-M	SCZ
s__GGB3304_SGB4367	Health	-0.893396	0.482824	0.0672445	0.291965	abundance	Disease	SCZ	DEBIAS-M	SCZ
s__Butyricicoccus_sp_AM29_23AC	Health	0.44332	0.242092	0.0694318	0.29804	abundance	Disease	SCZ	DEBIAS-M	SCZ
s__Alistipes_ihumii	Health	-0.544295	0.302921	0.0748796	0.310842	abundance	Disease	SCZ	DEBIAS-M	SCZ
s__GGB9677_SGB15180	Health	-2.42717	1.2353	0.0751908	0.311753	abundance	Disease	SCZ	DEBIAS-M	SCZ
s__GGB9522_SGB14921	Health	-1.32702	0.689111	0.0762971	0.313288	abundance	Disease	SCZ	DEBIAS-M	SCZ
s__Mediterraneibacter_butyricigenes	Health	-0.851306	0.466974	0.0786243	0.317582	abundance	Disease	SCZ	DEBIAS-M	SCZ
s__Dorea_sp_AF24_7LB	Health	-0.741693	0.420796	0.0816945	0.323476	abundance	Disease	SCZ	DEBIAS-M	SCZ
s__GGB9694_SGB15204	Health	-4.74045	0.613344	0.0819142	0.323476	abundance	Disease	SCZ	DEBIAS-M	SCZ
s__Agathobaculum_butyriciproducens	Health	-0.291351	0.167528	0.0832346	0.324651	abundance	Disease	SCZ	DEBIAS-M	SCZ
s__Phascolarctobacterium_succinatutens	Health	-0.976813	0.556465	0.0857087	0.329002	abundance	Disease	SCZ	DEBIAS-M	SCZ
s__Allisonella_histaminiformans	Health	-0.83187	0.475098	0.0878187	0.333718	abundance	Disease	SCZ	DEBIAS-M	SCZ
s__GGB13404_SGB14252	Health	-0.558974	0.324381	0.0911579	0.340243	abundance	Disease	SCZ	DEBIAS-M	SCZ
s__Faecalibacterium_prausnitzii	Health	0.341358	0.201614	0.091517	0.340836	abundance	Disease	SCZ	DEBIAS-M	SCZ
s__Corynebacterium_SGB6370	Health	3.54986	1.73936	0.0967578	0.349736	abundance	Disease	SCZ	DEBIAS-M	SCZ
s__GGB9534_SGB14937	Health	-0.503595	0.302399	0.101148	0.357537	abundance	Disease	SCZ	DEBIAS-M	SCZ
s__Roseburia_intestinalis	Health	0.60358	0.367526	0.10256	0.360401	abundance	Disease	SCZ	DEBIAS-M	SCZ
s__Phocaeicola_plebeius	Health	-0.877725	0.554307	0.114988	0.386013	abundance	Disease	SCZ	DEBIAS-M	SCZ
s__GGB2653_SGB3574	Health	-0.496032	0.310422	0.118342	0.394552	abundance	Disease	SCZ	DEBIAS-M	SCZ
s__Clostridiaceae_bacterium_Marseille_Q3526	Health	-1.16248	0.732326	0.119753	0.39615	abundance	Disease	SCZ	DEBIAS-M	SCZ
s__Alistipes_dispar	Health	-1.25925	0.810592	0.128819	0.405246	abundance	Disease	SCZ	DEBIAS-M	SCZ
s__GGB3005_SGB3996	Health	-2.36046	1.45262	0.128155	0.405246	abundance	Disease	SCZ	DEBIAS-M	SCZ
s__GGB9747_SGB15356	Health	0.828321	0.537308	0.12834	0.405246	abundance	Disease	SCZ	DEBIAS-M	SCZ
s__GGB3109_SGB4643	Health	1.13946	0.241589	0.133007	0.408256	abundance	Disease	SCZ	DEBIAS-M	SCZ
s__Ruminococcus_gnavus	Health	-0.529919	0.353642	0.135959	0.412483	abundance	Disease	SCZ	DEBIAS-M	SCZ
s__Phascolarctobacterium_faecium	Health	-0.539317	0.362635	0.13866	0.417329	abundance	Disease	SCZ	DEBIAS-M	SCZ
s__Faecalibacillus_faecis	Health	-1.03511	0.685815	0.140733	0.421334	abundance	Disease	SCZ	DEBIAS-M	SCZ
s__Hungatella_hathewayi	Health	-1.15834	0.798017	0.15342	0.439598	abundance	Disease	SCZ	DEBIAS-M	SCZ
s__GGB3614_SGB4886	Health	1.76958	1.13932	0.158982	0.445398	abundance	Disease	SCZ	DEBIAS-M	SCZ
s__GGB4549_SGB6271	Health	1.39228	0.922577	0.159443	0.445649	abundance	Disease	SCZ	DEBIAS-M	SCZ
s__Massilimicrobiota_sp_An134	Health	-1.99894	0.911563	0.159609	0.445649	abundance	Disease	SCZ	DEBIAS-M	SCZ
s__GGB4769_SGB6602	Health	-1.35893	0.766698	0.174436	0.467544	abundance	Disease	SCZ	DEBIAS-M	SCZ
s__GGB2980_SGB3962	Health	-1.44139	0.981375	0.180092	0.475958	abundance	Disease	SCZ	DEBIAS-M	SCZ
s__Clostridium_sp_AM33_3	Health	0.272113	0.206373	0.189472	0.49047	abundance	Disease	SCZ	DEBIAS-M	SCZ
s__Clostridium_fessum	Health	-0.212956	0.162468	0.191119	0.492856	abundance	Disease	SCZ	DEBIAS-M	SCZ
s__Anaerotruncus_colihominis	Health	-0.548494	0.415871	0.192386	0.49425	abundance	Disease	SCZ	DEBIAS-M	SCZ
s__Clostridium_SGB4750	Health	-0.383093	0.293654	0.194226	0.497077	abundance	Disease	SCZ	DEBIAS-M	SCZ
s__GGB51441_SGB71759	Health	-0.390337	0.297404	0.1956	0.497625	abundance	Disease	SCZ	DEBIAS-M	SCZ
s__Clostridiaceae_bacterium_Marseille_Q4145	Health	0.352864	0.279586	0.212338	0.51908	abundance	Disease	SCZ	DEBIAS-M	SCZ
s__Butyricimonas_SGB15266	Health	1.31748	1.01881	0.216892	0.522505	abundance	Disease	SCZ	DEBIAS-M	SCZ
s__Clostridium_leptum	Health	-0.611411	0.493023	0.219011	0.525011	abundance	Disease	SCZ	DEBIAS-M	SCZ
s__Coprobacillus_cateniformis	Health	-0.71116	0.560822	0.224103	0.532343	abundance	Disease	SCZ	DEBIAS-M	SCZ
s__Clostridium_sp_AF36_4	Health	0.481262	0.400022	0.232403	0.542222	abundance	Disease	SCZ	DEBIAS-M	SCZ
s__Enterocloster_SGB14313	Health	-0.938163	0.799929	0.249269	0.564171	abundance	Disease	SCZ	DEBIAS-M	SCZ
s__GGB9602_SGB15028	Health	-0.857858	0.728056	0.250234	0.565601	abundance	Disease	SCZ	DEBIAS-M	SCZ
s__Prevotella_stercorea	Health	0.9761	0.85798	0.258277	0.570152	abundance	Disease	SCZ	DEBIAS-M	SCZ
s__GGB77437_SGB9391	Health	0.498398	0.433617	0.259784	0.571931	abundance	Disease	SCZ	DEBIAS-M	SCZ
s__GGB9712_SGB15244	Health	-0.508095	0.447425	0.260427	0.571931	abundance	Disease	SCZ	DEBIAS-M	SCZ
s__GGB3570_SGB4777	Health	-0.975299	0.81844	0.263871	0.576212	abundance	Disease	SCZ	DEBIAS-M	SCZ
s__Victivallis_lenta	Health	0.467573	0.41375	0.26684	0.57708	abundance	Disease	SCZ	DEBIAS-M	SCZ
s__Bacteroides_faecis	Health	-0.745057	0.662721	0.267451	0.577087	abundance	Disease	SCZ	DEBIAS-M	SCZ
s__Holdemanella_porci	Health	-0.567165	0.505819	0.268539	0.578549	abundance	Disease	SCZ	DEBIAS-M	SCZ
s__Clostridium_sp_AM49_4BH	Health	0.483775	0.435443	0.270267	0.580545	abundance	Disease	SCZ	DEBIAS-M	SCZ
s__Clostridiaceae_unclassified_SGB15090	Health	-1.1241	1.01338	0.276131	0.587102	abundance	Disease	SCZ	DEBIAS-M	SCZ
s__Anaerobutyricum_soehngenii	Health	-0.410435	0.375862	0.277438	0.587684	abundance	Disease	SCZ	DEBIAS-M	SCZ
s__Clostridium_saudiense	Health	0.685065	0.626256	0.282162	0.591814	abundance	Disease	SCZ	DEBIAS-M	SCZ
s__Dialister_invisus	Health	-0.647697	0.615974	0.296009	0.60019	abundance	Disease	SCZ	DEBIAS-M	SCZ
s__GGB4653_SGB6440	Health	-0.761839	0.657019	0.298596	0.602031	abundance	Disease	SCZ	DEBIAS-M	SCZ
s__GGB34228_SGB53814	Health	-1.30606	1.17233	0.302033	0.603358	abundance	Disease	SCZ	DEBIAS-M	SCZ
s__Clostridium_sp_AM22_11AC	Health	-0.270735	0.262374	0.303234	0.603696	abundance	Disease	SCZ	DEBIAS-M	SCZ
s__Clostridium_sp_AF20_17LB	Health	0.268276	0.261258	0.30616	0.60617	abundance	Disease	SCZ	DEBIAS-M	SCZ
s__Senegalimassilia_faecalis	Health	-0.475401	0.387518	0.307402	0.606635	abundance	Disease	SCZ	DEBIAS-M	SCZ
s__GGB52130_SGB14966	Health	-0.397124	0.383691	0.308937	0.608142	abundance	Disease	SCZ	DEBIAS-M	SCZ
s__Lacrimispora_amygdalina	Health	0.215122	0.211322	0.309708	0.608336	abundance	Disease	SCZ	DEBIAS-M	SCZ
s__Roseburia_sp_BX1005	Health	-0.929121	0.845941	0.314169	0.611363	abundance	Disease	SCZ	DEBIAS-M	SCZ
s__Parasutterella_excrementihominis	Health	-0.353338	0.351767	0.316591	0.61241	abundance	Disease	SCZ	DEBIAS-M	SCZ
s__GGB79973_SGB14341	Health	-0.676966	0.663979	0.318106	0.613201	abundance	Disease	SCZ	DEBIAS-M	SCZ
s__Citrobacter_freundii	Health	-0.786543	0.778192	0.321459	0.616262	abundance	Disease	SCZ	DEBIAS-M	SCZ
s__Sanguibacter_SGB15121	Health	-0.619705	0.613599	0.322194	0.616783	abundance	Disease	SCZ	DEBIAS-M	SCZ
s__GGB9765_SGB15382	Health	-1.18289	1.08208	0.324169	0.618757	abundance	Disease	SCZ	DEBIAS-M	SCZ
s__Mogibacterium_sp_BX12	Health	-0.72005	0.71028	0.3279	0.620036	abundance	Disease	SCZ	DEBIAS-M	SCZ
s__Desulfovibrio_desulfuricans	Health	-0.838208	0.828958	0.329098	0.620187	abundance	Disease	SCZ	DEBIAS-M	SCZ
s__Collinsella_SGB4121	Health	-0.227444	0.233363	0.332754	0.622437	abundance	Disease	SCZ	DEBIAS-M	SCZ
s__GGB4605_SGB6376	Health	0.789087	0.796054	0.342868	0.629856	abundance	Disease	SCZ	DEBIAS-M	SCZ
s__Alistipes_shahii	Health	-0.280694	0.296692	0.345106	0.632602	abundance	Disease	SCZ	DEBIAS-M	SCZ
s__GGB9713_SGB15249	Health	0.363103	0.384293	0.347127	0.634256	abundance	Disease	SCZ	DEBIAS-M	SCZ
s__Bacteroides_eggerthii	Health	-0.572945	0.615948	0.354879	0.641534	abundance	Disease	SCZ	DEBIAS-M	SCZ
s__Lachnospiraceae_bacterium	Health	-0.2189	0.237705	0.359105	0.646085	abundance	Disease	SCZ	DEBIAS-M	SCZ
s__Holdemania_sp_1001095H_141210_F2	Health	-0.441442	0.382444	0.367687	0.655292	abundance	Disease	SCZ	DEBIAS-M	SCZ
s__GGB9293_SGB14250	Health	-0.876445	0.952594	0.3721	0.657169	abundance	Disease	SCZ	DEBIAS-M	SCZ
s__Bifidobacterium_dentium	Health	-1.74762	1.88971	0.374909	0.658978	abundance	Disease	SCZ	DEBIAS-M	SCZ
s__Clostridium_sp_AF34_10BH	Health	0.277164	0.311599	0.374836	0.658978	abundance	Disease	SCZ	DEBIAS-M	SCZ
s__Ruminococcus_lactaris	Health	0.397708	0.447701	0.377403	0.659149	abundance	Disease	SCZ	DEBIAS-M	SCZ
s__GGB9781_SGB15402	Health	-14.227	14.7945	0.380395	0.66132	abundance	Disease	SCZ	DEBIAS-M	SCZ
s__GGB9708_SGB15234	Health	-0.434664	0.501267	0.388636	0.66564	abundance	Disease	SCZ	DEBIAS-M	SCZ
s__Mesosutterella_multiformis	Health	0.494721	0.5807	0.398569	0.673648	abundance	Disease	SCZ	DEBIAS-M	SCZ
s__Blautia_glucerasea	Health	-0.235882	0.278652	0.39959	0.674704	abundance	Disease	SCZ	DEBIAS-M	SCZ
s__Bacteroides_ovatus	Health	-0.241426	0.286715	0.400487	0.674996	abundance	Disease	SCZ	DEBIAS-M	SCZ
s__GGB3328_SGB4406	Health	-0.701036	0.826404	0.412874	0.687223	abundance	Disease	SCZ	DEBIAS-M	SCZ
s__Clostridiales_bacterium_Choco116	Health	-5.64451	6.48688	0.41767	0.690505	abundance	Disease	SCZ	DEBIAS-M	SCZ
s__Ligilactobacillus_salivarius	Health	-1.06643	1.31756	0.425923	0.697968	abundance	Disease	SCZ	DEBIAS-M	SCZ
s__Pseudoflavonifractor_sp_An184	Health	1.31528	1.48497	0.425802	0.697968	abundance	Disease	SCZ	DEBIAS-M	SCZ
s__Clostridium_sp_1001270J_160509_D11	Health	0.421524	0.52465	0.428489	0.700162	abundance	Disease	SCZ	DEBIAS-M	SCZ
s__Ruminococcus_callidus	Health	0.296683	0.377349	0.434115	0.70435	abundance	Disease	SCZ	DEBIAS-M	SCZ
s__Candidatus_Cibionibacter_quicibialis	Health	0.199949	0.259343	0.441531	0.709468	abundance	Disease	SCZ	DEBIAS-M	SCZ
s__Coprococcus_comes	Health	-0.142357	0.185083	0.442688	0.709468	abundance	Disease	SCZ	DEBIAS-M	SCZ
s__Blautia_stercoris	Health	0.324027	0.42129	0.444026	0.710327	abundance	Disease	SCZ	DEBIAS-M	SCZ
s__Prevotella_copri_clade_A	Health	-0.405936	0.52906	0.443728	0.710327	abundance	Disease	SCZ	DEBIAS-M	SCZ
s__Anaerostipes_hadrus	Health	-0.176189	0.230102	0.444568	0.710526	abundance	Disease	SCZ	DEBIAS-M	SCZ
s__Alistipes_onderdonkii	Health	-0.265149	0.350643	0.450336	0.715325	abundance	Disease	SCZ	DEBIAS-M	SCZ
s__Lactobacillus_gasseri	Health	-1.2566	1.61586	0.454769	0.719716	abundance	Disease	SCZ	DEBIAS-M	SCZ
s__Streptococcus_mutans	Health	0.983881	1.26854	0.457878	0.720915	abundance	Disease	SCZ	DEBIAS-M	SCZ
s__Roseburia_inulinivorans	Health	0.188422	0.262982	0.47441	0.732648	abundance	Disease	SCZ	DEBIAS-M	SCZ
s__Methylobacterium_SGB15164	Health	0.470387	0.654606	0.483444	0.736965	abundance	Disease	SCZ	DEBIAS-M	SCZ
s__Lachnotalea_sp_AF33_28	Health	0.909405	1.24319	0.488228	0.74061	abundance	Disease	SCZ	DEBIAS-M	SCZ
s__Megasphaera_massiliensis	Health	-2.32286	3.14154	0.492893	0.744699	abundance	Disease	SCZ	DEBIAS-M	SCZ
s__Alistipes_sp_D31t1_170403_E11	Health	-3.017	4.03143	0.508565	0.756699	abundance	Disease	SCZ	DEBIAS-M	SCZ
s__Escherichia_coli	Health	-0.216515	0.3288	0.510886	0.759351	abundance	Disease	SCZ	DEBIAS-M	SCZ
s__GGB3746_SGB5089	Health	0.241207	0.366653	0.511526	0.75937	abundance	Disease	SCZ	DEBIAS-M	SCZ
s__Ruminococcus_sp_NSJ_13	Health	0.59146	0.880975	0.512911	0.759878	abundance	Disease	SCZ	DEBIAS-M	SCZ
s__Methanobrevibacter_smithii	Health	-0.682173	1.0345	0.516174	0.760804	abundance	Disease	SCZ	DEBIAS-M	SCZ
s__Streptococcus_mitis	Health	-1.94523	2.68682	0.521423	0.765383	abundance	Disease	SCZ	DEBIAS-M	SCZ
s__Sutterella_wadsworthensis	Health	-0.27069	0.42283	0.523113	0.766872	abundance	Disease	SCZ	DEBIAS-M	SCZ
s__Clostridiaceae_bacterium_AF18_31LB	Health	0.11119	0.175001	0.525985	0.767818	abundance	Disease	SCZ	DEBIAS-M	SCZ
s__GGB9062_SGB13981	Health	-0.475276	0.732961	0.526508	0.76821	abundance	Disease	SCZ	DEBIAS-M	SCZ
s__Clostridium_butyricum	Health	-0.418012	0.657256	0.527417	0.76862	abundance	Disease	SCZ	DEBIAS-M	SCZ
s__GGB9345_SGB14311	Health	-0.402851	0.632196	0.52801	0.768802	abundance	Disease	SCZ	DEBIAS-M	SCZ
s__Ruminococcus_SGB4421	Health	0.363922	0.581184	0.534049	0.769338	abundance	Disease	SCZ	DEBIAS-M	SCZ
s__Faecalicatena_contorta	Health	1.34971	1.93791	0.536242	0.770523	abundance	Disease	SCZ	DEBIAS-M	SCZ
s__GGB9444_SGB14834	Health	-0.445846	0.714972	0.541177	0.774578	abundance	Disease	SCZ	DEBIAS-M	SCZ
s__Clostridium_sp_OM07_10AC	Health	0.615869	1.00137	0.549151	0.781484	abundance	Disease	SCZ	DEBIAS-M	SCZ
s__Roseburia_faecis	Health	0.191747	0.321637	0.551647	0.782876	abundance	Disease	SCZ	DEBIAS-M	SCZ
s__GGB3175_SGB4191	Health	0.488183	0.83058	0.559996	0.789327	abundance	Disease	SCZ	DEBIAS-M	SCZ
s__GGB36267_SGB14177	Health	-0.359416	0.610877	0.563601	0.791786	abundance	Disease	SCZ	DEBIAS-M	SCZ
s__GGB4584_SGB6338	Health	0.900115	1.46664	0.56624	0.794435	abundance	Disease	SCZ	DEBIAS-M	SCZ
s__Anaerotignum_lactatifermentans	Health	0.73875	1.1953	0.569999	0.79693	abundance	Disease	SCZ	DEBIAS-M	SCZ
s__Klebsiella_pneumoniae	Health	0.285874	0.511224	0.577305	0.800344	abundance	Disease	SCZ	DEBIAS-M	SCZ
s__Megasphaera_sp_NM10	Health	-0.446582	0.799135	0.578427	0.801044	abundance	Disease	SCZ	DEBIAS-M	SCZ
s__Eubacterium_callanderi	Health	-1.18838	1.58383	0.590205	0.806093	abundance	Disease	SCZ	DEBIAS-M	SCZ
s__Phocaeicola_coprophilus	Health	0.774086	1.41698	0.589044	0.806093	abundance	Disease	SCZ	DEBIAS-M	SCZ
s__Victivallis_vadensis	Health	-0.549358	1.00041	0.588707	0.806093	abundance	Disease	SCZ	DEBIAS-M	SCZ
s__GGB9621_SGB15073	Health	-0.333841	0.615667	0.595124	0.80778	abundance	Disease	SCZ	DEBIAS-M	SCZ
s__Christensenella_minuta	Health	17.3829	29.0599	0.610442	0.816161	abundance	Disease	SCZ	DEBIAS-M	SCZ
s__Butyrivibrio_crossotus	Health	2.90086	4.89564	0.613561	0.817819	abundance	Disease	SCZ	DEBIAS-M	SCZ
s__Clostridium_perfringens	Health	0.706614	1.36658	0.613182	0.817819	abundance	Disease	SCZ	DEBIAS-M	SCZ
s__GGB9537_SGB14940	Health	-0.395879	0.780058	0.622809	0.821032	abundance	Disease	SCZ	DEBIAS-M	SCZ
s__Roseburia_hominis	Health	-0.13295	0.280476	0.636076	0.828627	abundance	Disease	SCZ	DEBIAS-M	SCZ
s__GGB1495_SGB2071	Health	0.438072	0.933812	0.640655	0.831728	abundance	Disease	SCZ	DEBIAS-M	SCZ
s__Actinomyces_sp_ICM47	Health	-0.305447	0.627858	0.643878	0.832736	abundance	Disease	SCZ	DEBIAS-M	SCZ
s__GGB9760_SGB15374	Health	0.178854	0.389455	0.647504	0.832994	abundance	Disease	SCZ	DEBIAS-M	SCZ
s__Christensenellaceae_bacterium_NSJ_63	Health	-0.22254	0.478202	0.648824	0.834352	abundance	Disease	SCZ	DEBIAS-M	SCZ
s__Clostridium_sp_AF34_13	Health	0.243414	0.551858	0.660664	0.842214	abundance	Disease	SCZ	DEBIAS-M	SCZ
s__Corynebacterium_SGB6371	Health	-0.958623	2.02284	0.66028	0.842214	abundance	Disease	SCZ	DEBIAS-M	SCZ
s__Romboutsia_timonensis	Health	-0.141606	0.322787	0.661765	0.84233	abundance	Disease	SCZ	DEBIAS-M	SCZ
s__Streptococcus_sobrinus	Health	-2.80077	4.97995	0.673847	0.850074	abundance	Disease	SCZ	DEBIAS-M	SCZ
s__GGB33469_SGB15236	Health	0.207325	0.496275	0.677778	0.851349	abundance	Disease	SCZ	DEBIAS-M	SCZ
s__GGB9619_SGB15066	Health	-0.278433	0.657908	0.679629	0.853044	abundance	Disease	SCZ	DEBIAS-M	SCZ
s__GGB9707_SGB15229	Health	0.14934	0.361927	0.681076	0.853537	abundance	Disease	SCZ	DEBIAS-M	SCZ
s__Dysosmobacter_sp_NSJ_60	Health	-0.0953077	0.233422	0.683958	0.85423	abundance	Disease	SCZ	DEBIAS-M	SCZ
s__Desulfovibrio_fairfieldensis	Health	-0.458184	1.13639	0.692897	0.860501	abundance	Disease	SCZ	DEBIAS-M	SCZ
s__Eubacterium_ramulus	Health	-0.0938572	0.239633	0.695847	0.862906	abundance	Disease	SCZ	DEBIAS-M	SCZ
s__Firmicutes_bacterium_AF16_15	Health	0.112719	0.298328	0.706164	0.86894	abundance	Disease	SCZ	DEBIAS-M	SCZ
s__Eisenbergiella_tayi	Health	-0.935132	2.53669	0.716945	0.874411	abundance	Disease	SCZ	DEBIAS-M	SCZ
s__Actinomyces_SGB17168	Health	-0.285116	0.764306	0.721943	0.877011	abundance	Disease	SCZ	DEBIAS-M	SCZ
s__Parabacteroides_distasonis	Health	-0.0774959	0.217281	0.7216	0.877011	abundance	Disease	SCZ	DEBIAS-M	SCZ
s__Megamonas_funiformis	Health	-0.190472	0.537649	0.7237	0.877353	abundance	Disease	SCZ	DEBIAS-M	SCZ
s__GGB34900_SGB14891	Health	-0.452887	1.23382	0.726171	0.878245	abundance	Disease	SCZ	DEBIAS-M	SCZ
s__Streptococcus_oralis	Health	-5.53021	12.0475	0.726037	0.878245	abundance	Disease	SCZ	DEBIAS-M	SCZ
s__Clostridiaceae_bacterium_Marseille_Q4143	Health	0.0624973	0.181363	0.730946	0.880928	abundance	Disease	SCZ	DEBIAS-M	SCZ
s__GGB33928_SGB15225	Health	-0.116778	0.338742	0.731229	0.880928	abundance	Disease	SCZ	DEBIAS-M	SCZ
s__Akkermansia_muciniphila	Health	-0.184226	0.546103	0.736548	0.883699	abundance	Disease	SCZ	DEBIAS-M	SCZ
s__GGB6569_SGB9281	Health	-0.360295	1.05494	0.736097	0.883699	abundance	Disease	SCZ	DEBIAS-M	SCZ
s__GGB9608_SGB15041	Health	-0.158684	0.472007	0.739913	0.885585	abundance	Disease	SCZ	DEBIAS-M	SCZ
s__Bacteroides_stercoris	Health	-0.11282	0.362689	0.756003	0.891696	abundance	Disease	SCZ	DEBIAS-M	SCZ
s__Lachnospiraceae_bacterium_Marseille_Q4251	Health	0.0691083	0.22279	0.756902	0.892338	abundance	Disease	SCZ	DEBIAS-M	SCZ
s__GGB9614_SGB15049	Health	0.0735388	0.241703	0.761336	0.893651	abundance	Disease	SCZ	DEBIAS-M	SCZ
s__GGB9767_SGB15385	Health	0.166988	0.566925	0.770677	0.900578	abundance	Disease	SCZ	DEBIAS-M	SCZ
s__Neglectibacter_timonensis	Health	-0.456511	1.49577	0.770523	0.900578	abundance	Disease	SCZ	DEBIAS-M	SCZ
s__Adlercreutzia_equolifaciens	Health	-0.0891544	0.309363	0.773756	0.901865	abundance	Disease	SCZ	DEBIAS-M	SCZ
s__Anaerotruncus_rubiinfantis	Health	0.0853927	0.302531	0.781362	0.906773	abundance	Disease	SCZ	DEBIAS-M	SCZ
s__Paratractidigestivibacter_faecalis	Health	0.179408	0.649966	0.787224	0.910633	abundance	Disease	SCZ	DEBIAS-M	SCZ
s__GGB3626_SGB4905	Health	0.451107	1.5879	0.790441	0.912921	abundance	Disease	SCZ	DEBIAS-M	SCZ
s__Blautia_faecis	Health	0.050091	0.190377	0.792696	0.913451	abundance	Disease	SCZ	DEBIAS-M	SCZ
s__Enterocloster_citroniae	Health	0.102064	0.384929	0.79375	0.913702	abundance	Disease	SCZ	DEBIAS-M	SCZ
s__GGB3363_SGB4447	Health	-0.120597	0.459383	0.793836	0.913702	abundance	Disease	SCZ	DEBIAS-M	SCZ
s__Senegalimassilia_anaerobia	Health	-0.112112	0.428718	0.794951	0.913885	abundance	Disease	SCZ	DEBIAS-M	SCZ
s__Isoptericola_variabilis	Health	0.35638	1.28521	0.799565	0.914971	abundance	Disease	SCZ	DEBIAS-M	SCZ
s__Dysosmobacter_sp_BX15	Health	-0.0605552	0.247239	0.806798	0.916879	abundance	Disease	SCZ	DEBIAS-M	SCZ
s__GGB79734_SGB15291	Health	-0.0593188	0.259154	0.819306	0.921956	abundance	Disease	SCZ	DEBIAS-M	SCZ
s__Faecalicatena_fissicatena	Health	0.0621866	0.275024	0.821425	0.923414	abundance	Disease	SCZ	DEBIAS-M	SCZ
s__GGB2998_SGB3989	Health	-0.281593	1.23591	0.826281	0.926622	abundance	Disease	SCZ	DEBIAS-M	SCZ
s__Parabacteroides_johnsonii	Health	-0.221818	1.02686	0.831546	0.929811	abundance	Disease	SCZ	DEBIAS-M	SCZ
s__Raoultella_ornithinolytica	Health	-0.22259	1.10873	0.844909	0.938053	abundance	Disease	SCZ	DEBIAS-M	SCZ
s__Bilophila_wadsworthia	Health	-0.0306065	0.186696	0.869935	0.951314	abundance	Disease	SCZ	DEBIAS-M	SCZ
s__Faecalibacterium_SGB15346	Health	-0.0418768	0.255689	0.870071	0.951314	abundance	Disease	SCZ	DEBIAS-M	SCZ
s__Intestinibacter_bartlettii	Health	-0.0421059	0.316115	0.894331	0.959764	abundance	Disease	SCZ	DEBIAS-M	SCZ
s__GGB2982_SGB3964	Health	0.0372764	0.304133	0.903194	0.962375	abundance	Disease	SCZ	DEBIAS-M	SCZ
s__GGB33512_SGB15201	Health	-0.346774	2.8721	0.90972	0.963369	abundance	Disease	SCZ	DEBIAS-M	SCZ
s__GGB1662_SGB2276	Health	-0.0923153	0.789721	0.912577	0.964424	abundance	Disease	SCZ	DEBIAS-M	SCZ
s__Turicibacter_sanguinis	Health	-0.100618	0.898797	0.91235	0.964424	abundance	Disease	SCZ	DEBIAS-M	SCZ
s__Lachnospira_eligens	Health	0.0323044	0.338336	0.924037	0.969313	abundance	Disease	SCZ	DEBIAS-M	SCZ
s__Blautia_wexlerae	Health	0.0171417	0.182985	0.925432	0.969707	abundance	Disease	SCZ	DEBIAS-M	SCZ
s__GGB9616_SGB15052	Health	0.0233006	0.278665	0.93354	0.971905	abundance	Disease	SCZ	DEBIAS-M	SCZ
s__GGB3490_SGB4664	Health	0.0445909	0.664916	0.947088	0.981265	abundance	Disease	SCZ	DEBIAS-M	SCZ
s__GGB3142_SGB4155	Health	0.093985	1.45253	0.950511	0.982849	abundance	Disease	SCZ	DEBIAS-M	SCZ
s__Streptococcus_lutetiensis	Health	0.125366	2.19223	0.956253	0.985196	abundance	Disease	SCZ	DEBIAS-M	SCZ
s__Clostridiaceae_bacterium	Health	-0.00986602	0.200224	0.960743	0.986707	abundance	Disease	SCZ	DEBIAS-M	SCZ
s__Bacteroides_xylanisolvens	Health	-0.0141286	0.309539	0.963636	0.988018	abundance	Disease	SCZ	DEBIAS-M	SCZ
s__GGB9189_SGB14128	Health	0.0310768	0.676855	0.963985	0.988077	abundance	Disease	SCZ	DEBIAS-M	SCZ
s__GGB9237_SGB14179	Health	0.0164142	0.390021	0.96681	0.989732	abundance	Disease	SCZ	DEBIAS-M	SCZ
s__Gemmiger_formicilis	Health	0.00955161	0.273177	0.972138	0.991735	abundance	Disease	SCZ	DEBIAS-M	SCZ
s__Blautia_luti	Health	-0.0112818	0.361408	0.975183	0.992978	abundance	Disease	SCZ	DEBIAS-M	SCZ
s__GGB1266_SGB1699	Health	-0.0215456	1.01486	0.983224	0.996349	abundance	Disease	SCZ	DEBIAS-M	SCZ
s__Turicibacter_bilis	Health	0.00881144	0.422581	0.98347	0.996349	abundance	Disease	SCZ	DEBIAS-M	SCZ
s__Blautia_SGB4815	Health	0.00431936	0.307665	0.988836	0.997154	abundance	Disease	SCZ	DEBIAS-M	SCZ
s__GGB3321_SGB4394	Health	0.00273396	0.725296	0.99702	0.998193	abundance	Disease	SCZ	DEBIAS-M	SCZ
s__GGB53985_SGB6367	Health	-0.00345283	0.741486	0.996376	0.998193	abundance	Disease	SCZ	DEBIAS-M	SCZ
s__Clostridium_sp_AF34_13	Health	0.999128	0.352144	0.00562143	0.75052	abundance	Disease	AD	MMUPHin	AD
s__Eubacterium_callanderi	Health	2.18544	0.757808	0.00917795	0.75052	abundance	Disease	AD	MMUPHin	AD
s__GGB9619_SGB15066	Health	-0.823457	0.282381	0.00561083	0.75052	abundance	Disease	AD	MMUPHin	AD
s__Bilophila_wadsworthia	Health	0.496487	0.195153	0.0118014	0.775574	abundance	Disease	AD	MMUPHin	AD
s__GGB4617_SGB6392	Health	-1.85928	0.668697	0.014736	0.790419	abundance	Disease	AD	MMUPHin	AD
s__Christensenellaceae_bacterium_NSJ_63	Health	-0.410855	0.166837	0.0178751	0.796494	abundance	Disease	AD	MMUPHin	AD
s__GGB1662_SGB2276	Health	1.37175	0.534961	0.0176905	0.796494	abundance	Disease	AD	MMUPHin	AD
s__Akkermansia_muciniphila	Health	-0.826478	0.347869	0.0186637	0.803168	abundance	Disease	AD	MMUPHin	AD
s__Streptococcus_australis	Health	0.92586	0.364271	0.0189841	0.807879	abundance	Disease	AD	MMUPHin	AD
s__Fusicatenibacter_saccharivorans	Health	0.414924	0.181574	0.0231188	0.844386	abundance	Disease	AD	MMUPHin	AD
s__GGB3363_SGB4447	Health	1.24175	0.528869	0.0244918	0.844386	abundance	Disease	AD	MMUPHin	AD
s__Adlercreutzia_equolifaciens	Health	0.331304	0.195315	0.0913862	0.948638	abundance	Disease	AD	MMUPHin	AD
s__Anaerobutyricum_soehngenii	Health	-0.484076	0.27782	0.0835285	0.948638	abundance	Disease	AD	MMUPHin	AD
s__Clostridium_saudiense	Health	-0.792581	0.439122	0.075943	0.948638	abundance	Disease	AD	MMUPHin	AD
s__Clostridium_sp_AM22_11AC	Health	0.407321	0.247462	0.10157	0.948638	abundance	Disease	AD	MMUPHin	AD
s__Collinsella_aerofaciens	Health	-0.374515	0.229148	0.103699	0.948638	abundance	Disease	AD	MMUPHin	AD
s__Desulfovibrio_fairfieldensis	Health	0.911851	0.433085	0.0480874	0.948638	abundance	Disease	AD	MMUPHin	AD
s__Dysosmobacter_sp_NSJ_60	Health	0.236753	0.140425	0.0939803	0.948638	abundance	Disease	AD	MMUPHin	AD
s__Faecalibacterium_SGB15346	Health	0.448714	0.215112	0.0383847	0.948638	abundance	Disease	AD	MMUPHin	AD
s__GGB13404_SGB14252	Health	0.440835	0.232001	0.0626614	0.948638	abundance	Disease	AD	MMUPHin	AD
s__GGB3142_SGB4155	Health	-0.97686	0.562678	0.0943854	0.948638	abundance	Disease	AD	MMUPHin	AD
s__GGB3328_SGB4406	Health	1.09625	0.556841	0.1061	0.948638	abundance	Disease	AD	MMUPHin	AD
s__GGB3626_SGB4905	Health	-1.01106	0.439367	0.0351634	0.948638	abundance	Disease	AD	MMUPHin	AD
s__GGB4549_SGB6271	Health	-1.47113	0.830663	0.106974	0.948638	abundance	Disease	AD	MMUPHin	AD
s__GGB4684_SGB6478	Health	1.33026	0.631611	0.0422296	0.948638	abundance	Disease	AD	MMUPHin	AD
s__GGB4769_SGB6602	Health	1.70875	0.93876	0.0837252	0.948638	abundance	Disease	AD	MMUPHin	AD
s__GGB9412_SGB14767	Health	2.52346	0.688748	0.0351507	0.948638	abundance	Disease	AD	MMUPHin	AD
s__GGB9522_SGB14921	Health	0.386568	0.201724	0.0589409	0.948638	abundance	Disease	AD	MMUPHin	AD
s__GGB9531_SGB14932	Health	-0.379455	0.212354	0.0772829	0.948638	abundance	Disease	AD	MMUPHin	AD
s__GGB9602_SGB15028	Health	0.807585	0.457992	0.0861046	0.948638	abundance	Disease	AD	MMUPHin	AD
s__GGB9614_SGB15049	Health	0.384824	0.204309	0.0621978	0.948638	abundance	Disease	AD	MMUPHin	AD
s__GGB9621_SGB15073	Health	0.433067	0.227526	0.0598677	0.948638	abundance	Disease	AD	MMUPHin	AD
s__GGB9713_SGB15249	Health	-0.502317	0.251577	0.0474762	0.948638	abundance	Disease	AD	MMUPHin	AD
s__Holdemania_sp_1001095H_141210_F2	Health	0.489929	0.250155	0.0558764	0.948638	abundance	Disease	AD	MMUPHin	AD
s__Hungatella_hathewayi	Health	0.626475	0.355738	0.0834996	0.948638	abundance	Disease	AD	MMUPHin	AD
s__Lachnospiraceae_bacterium_AM48_27BH	Health	-0.356949	0.189641	0.0620753	0.948638	abundance	Disease	AD	MMUPHin	AD
s__Methylobacterium_SGB15164	Health	0.415351	0.217479	0.0583912	0.948638	abundance	Disease	AD	MMUPHin	AD
s__Paratractidigestivibacter_faecalis	Health	0.854169	0.438901	0.0674186	0.948638	abundance	Disease	AD	MMUPHin	AD
s__Phocaeicola_coprophilus	Health	1.86167	0.85949	0.0622039	0.948638	abundance	Disease	AD	MMUPHin	AD
s__Phocaeicola_dorei	Health	0.605685	0.350874	0.0864835	0.948638	abundance	Disease	AD	MMUPHin	AD
s__Roseburia_inulinivorans	Health	0.520575	0.262781	0.0489125	0.948638	abundance	Disease	AD	MMUPHin	AD
s__Streptococcus_lutetiensis	Health	6.80823	0.55499	0.0517811	0.948638	abundance	Disease	AD	MMUPHin	AD
s__Blautia_faecis	Health	-0.323902	0.203108	0.11197	0.952154	abundance	Disease	AD	MMUPHin	AD
s__Lachnospiraceae_bacterium	Health	-0.397028	0.247663	0.110593	0.952154	abundance	Disease	AD	MMUPHin	AD
s__Lacrimispora_amygdalina	Health	0.328585	0.205838	0.112263	0.952154	abundance	Disease	AD	MMUPHin	AD
s__Actinomyces_SGB17168	Health	0.337268	0.506572	0.520609	0.955388	abundance	Disease	AD	MMUPHin	AD
s__Agathobaculum_butyriciproducens	Health	0.259757	0.170884	0.129803	0.955388	abundance	Disease	AD	MMUPHin	AD
s__Alistipes_dispar	Health	-0.706527	0.555024	0.208917	0.955388	abundance	Disease	AD	MMUPHin	AD
s__Alistipes_shahii	Health	0.287745	0.216004	0.184466	0.955388	abundance	Disease	AD	MMUPHin	AD
s__Allisonella_histaminiformans	Health	0.386069	0.314856	0.232027	0.955388	abundance	Disease	AD	MMUPHin	AD
s__Anaerostipes_hadrus	Health	-0.241668	0.19803	0.223478	0.955388	abundance	Disease	AD	MMUPHin	AD
s__Anaerotignum_lactatifermentans	Health	0.888161	0.642013	0.186787	0.955388	abundance	Disease	AD	MMUPHin	AD
s__Anaerotruncus_rubiinfantis	Health	-0.236153	0.338566	0.511593	0.955388	abundance	Disease	AD	MMUPHin	AD
s__Bacteroides_caccae	Health	0.173099	0.268847	0.520701	0.955388	abundance	Disease	AD	MMUPHin	AD
s__Bacteroides_stercoris	Health	0.392235	0.448399	0.383431	0.955388	abundance	Disease	AD	MMUPHin	AD
s__Bacteroides_xylanisolvens	Health	0.338114	0.342088	0.324526	0.955388	abundance	Disease	AD	MMUPHin	AD
s__Bifidobacterium_dentium	Health	0.686362	0.824147	0.414784	0.955388	abundance	Disease	AD	MMUPHin	AD
s__Bifidobacterium_longum	Health	0.350714	0.302551	0.247941	0.955388	abundance	Disease	AD	MMUPHin	AD
s__Bifidobacterium_pseudocatenulatum	Health	-0.783105	0.817747	0.34521	0.955388	abundance	Disease	AD	MMUPHin	AD
s__Blautia_SGB4815	Health	-0.351175	0.227784	0.125254	0.955388	abundance	Disease	AD	MMUPHin	AD
s__Blautia_glucerasea	Health	0.176763	0.274376	0.520339	0.955388	abundance	Disease	AD	MMUPHin	AD
s__Blautia_luti	Health	0.208214	0.270777	0.443362	0.955388	abundance	Disease	AD	MMUPHin	AD
s__Blautia_massiliensis	Health	-0.272275	0.240773	0.259354	0.955388	abundance	Disease	AD	MMUPHin	AD
s__Blautia_stercoris	Health	-0.30369	0.417598	0.470011	0.955388	abundance	Disease	AD	MMUPHin	AD
s__Butyricicoccus_sp_AM29_23AC	Health	0.386634	0.265572	0.148838	0.955388	abundance	Disease	AD	MMUPHin	AD
s__Butyricimonas_SGB15266	Health	-0.808523	1.01931	0.443061	0.955388	abundance	Disease	AD	MMUPHin	AD
s__Butyrivibrio_crossotus	Health	-0.716669	0.862148	0.41806	0.955388	abundance	Disease	AD	MMUPHin	AD
s__Christensenella_minuta	Health	-0.262193	0.401556	0.527203	0.955388	abundance	Disease	AD	MMUPHin	AD
s__Clostridiaceae_bacterium	Health	0.234978	0.16703	0.160623	0.955388	abundance	Disease	AD	MMUPHin	AD
s__Clostridiaceae_bacterium_AF18_31LB	Health	0.096329	0.152379	0.528058	0.955388	abundance	Disease	AD	MMUPHin	AD
s__Clostridiaceae_bacterium_Marseille_Q3526	Health	0.994465	0.637597	0.1314	0.955388	abundance	Disease	AD	MMUPHin	AD
s__Clostridiaceae_unclassified_SGB15090	Health	0.332837	0.446302	0.45854	0.955388	abundance	Disease	AD	MMUPHin	AD
s__Clostridiales_Family_XIII_bacterium_BX16	Health	-0.219031	0.210548	0.300765	0.955388	abundance	Disease	AD	MMUPHin	AD
s__Clostridiales_bacterium	Health	0.18476	0.221928	0.406019	0.955388	abundance	Disease	AD	MMUPHin	AD
s__Clostridium_SGB4750	Health	0.179128	0.190216	0.347828	0.955388	abundance	Disease	AD	MMUPHin	AD
s__Clostridium_fessum	Health	0.168393	0.177648	0.344238	0.955388	abundance	Disease	AD	MMUPHin	AD
s__Clostridium_sp_AF20_17LB	Health	0.161372	0.221336	0.467326	0.955388	abundance	Disease	AD	MMUPHin	AD
s__Clostridium_sp_AF34_10BH	Health	-0.352536	0.259243	0.175181	0.955388	abundance	Disease	AD	MMUPHin	AD
s__Clostridium_sp_AF36_4	Health	-0.171117	0.241998	0.480422	0.955388	abundance	Disease	AD	MMUPHin	AD
s__Clostridium_sp_AM33_3	Health	0.225972	0.190338	0.237377	0.955388	abundance	Disease	AD	MMUPHin	AD
s__Clostridium_sp_AM49_4BH	Health	0.21873	0.305894	0.475923	0.955388	abundance	Disease	AD	MMUPHin	AD
s__Clostridium_sp_OM07_10AC	Health	-0.860267	0.664874	0.209126	0.955388	abundance	Disease	AD	MMUPHin	AD
s__Collinsella_SGB15196	Health	0.393507	0.616805	0.529068	0.955388	abundance	Disease	AD	MMUPHin	AD
s__Coprobacillus_cateniformis	Health	0.373514	0.581999	0.524772	0.955388	abundance	Disease	AD	MMUPHin	AD
s__Coprococcus_comes	Health	-0.132693	0.161788	0.413083	0.955388	abundance	Disease	AD	MMUPHin	AD
s__Coprococcus_eutactus	Health	-0.515299	0.379125	0.177059	0.955388	abundance	Disease	AD	MMUPHin	AD
s__Cuneatibacter_caecimuris	Health	0.44034	0.441898	0.332993	0.955388	abundance	Disease	AD	MMUPHin	AD
s__Desulfovibrio_SGB5077	Health	0.868931	0.691556	0.217032	0.955388	abundance	Disease	AD	MMUPHin	AD
s__Dysosmobacter_sp_BX15	Health	-0.174912	0.217106	0.421505	0.955388	abundance	Disease	AD	MMUPHin	AD
s__Eggerthella_lenta	Health	0.438993	0.300531	0.146503	0.955388	abundance	Disease	AD	MMUPHin	AD
s__Eubacteriales_unclassified_SGB71281	Health	-0.553258	0.695027	0.441481	0.955388	abundance	Disease	AD	MMUPHin	AD
s__Eubacterium_ramulus	Health	-0.191156	0.204819	0.351964	0.955388	abundance	Disease	AD	MMUPHin	AD
s__Eubacterium_rectale	Health	0.186555	0.293019	0.524957	0.955388	abundance	Disease	AD	MMUPHin	AD
s__Evtepia_gabavorous	Health	-0.250167	0.198549	0.209821	0.955388	abundance	Disease	AD	MMUPHin	AD
s__Faecalibacillus_faecis	Health	-0.475088	0.553522	0.394032	0.955388	abundance	Disease	AD	MMUPHin	AD
s__Faecalibacterium_prausnitzii	Health	0.231223	0.167867	0.169583	0.955388	abundance	Disease	AD	MMUPHin	AD
s__Faecalicatena_contorta	Health	0.375481	0.250125	0.142279	0.955388	abundance	Disease	AD	MMUPHin	AD
s__Flavonifractor_plautii	Health	0.246307	0.271486	0.365595	0.955388	abundance	Disease	AD	MMUPHin	AD
s__Fusobacterium_nucleatum	Health	1.61284	1.29999	0.340527	0.955388	abundance	Disease	AD	MMUPHin	AD
s__GGB1093_SGB1404	Health	-0.748013	0.77694	0.356351	0.955388	abundance	Disease	AD	MMUPHin	AD
s__GGB1495_SGB2071	Health	0.983577	0.77227	0.216716	0.955388	abundance	Disease	AD	MMUPHin	AD
s__GGB2998_SGB3989	Health	-0.225581	0.35249	0.526363	0.955388	abundance	Disease	AD	MMUPHin	AD
s__GGB3005_SGB3996	Health	0.293995	0.359274	0.415169	0.955388	abundance	Disease	AD	MMUPHin	AD
s__GGB3061_SGB4063	Health	-0.136268	0.148245	0.362678	0.955388	abundance	Disease	AD	MMUPHin	AD
s__GGB3109_SGB4643	Health	-0.269893	0.349459	0.442147	0.955388	abundance	Disease	AD	MMUPHin	AD
s__GGB3175_SGB4191	Health	-0.515318	0.369881	0.166679	0.955388	abundance	Disease	AD	MMUPHin	AD
s__GGB3304_SGB4367	Health	-0.595207	0.491264	0.230197	0.955388	abundance	Disease	AD	MMUPHin	AD
s__GGB3321_SGB4394	Health	-0.387775	0.349014	0.271466	0.955388	abundance	Disease	AD	MMUPHin	AD
s__GGB33512_SGB15201	Health	-0.543862	0.463364	0.245656	0.955388	abundance	Disease	AD	MMUPHin	AD
s__GGB34900_SGB14891	Health	0.220264	0.203898	0.283581	0.955388	abundance	Disease	AD	MMUPHin	AD
s__GGB3491_SGB4665	Health	0.53418	0.34473	0.128411	0.955388	abundance	Disease	AD	MMUPHin	AD
s__GGB3614_SGB4886	Health	-0.437111	0.556118	0.435432	0.955388	abundance	Disease	AD	MMUPHin	AD
s__GGB36267_SGB14177	Health	0.533652	0.397306	0.187183	0.955388	abundance	Disease	AD	MMUPHin	AD
s__GGB3815_SGB5180	Health	-0.165295	0.189753	0.391376	0.955388	abundance	Disease	AD	MMUPHin	AD
s__GGB4653_SGB6440	Health	-0.827879	0.858985	0.352739	0.955388	abundance	Disease	AD	MMUPHin	AD
s__GGB53985_SGB6367	Health	-0.57921	0.702473	0.415222	0.955388	abundance	Disease	AD	MMUPHin	AD
s__GGB6608_SGB9342	Health	-0.755068	1.01874	0.46765	0.955388	abundance	Disease	AD	MMUPHin	AD
s__GGB77437_SGB9391	Health	0.206043	0.203895	0.318802	0.955388	abundance	Disease	AD	MMUPHin	AD
s__GGB79634_SGB101324	Health	-0.613468	0.654387	0.358695	0.955388	abundance	Disease	AD	MMUPHin	AD
s__GGB79734_SGB15291	Health	-0.307861	0.227686	0.178514	0.955388	abundance	Disease	AD	MMUPHin	AD
s__GGB9189_SGB14128	Health	-0.288674	0.25857	0.271438	0.955388	abundance	Disease	AD	MMUPHin	AD
s__GGB9293_SGB14250	Health	0.30869	0.435271	0.482651	0.955388	abundance	Disease	AD	MMUPHin	AD
s__GGB9345_SGB14311	Health	-0.278091	0.434824	0.524524	0.955388	abundance	Disease	AD	MMUPHin	AD
s__GGB9616_SGB15052	Health	0.398908	0.411625	0.343027	0.955388	abundance	Disease	AD	MMUPHin	AD
s__GGB9691_SGB15198	Health	-0.461842	0.56114	0.416392	0.955388	abundance	Disease	AD	MMUPHin	AD
s__GGB9694_SGB15204	Health	0.848259	0.624312	0.183185	0.955388	abundance	Disease	AD	MMUPHin	AD
s__GGB9699_SGB15216	Health	0.283492	0.227365	0.213938	0.955388	abundance	Disease	AD	MMUPHin	AD
s__GGB9707_SGB15229	Health	-0.175116	0.192472	0.36506	0.955388	abundance	Disease	AD	MMUPHin	AD
s__GGB9708_SGB15234	Health	-0.39129	0.387557	0.314671	0.955388	abundance	Disease	AD	MMUPHin	AD
s__GGB9712_SGB15244	Health	-0.50291	0.335269	0.137863	0.955388	abundance	Disease	AD	MMUPHin	AD
s__GGB9781_SGB66170	Health	-0.256459	0.312033	0.415375	0.955388	abundance	Disease	AD	MMUPHin	AD
s__Holdemanella_porci	Health	-0.587451	0.523781	0.267408	0.955388	abundance	Disease	AD	MMUPHin	AD
s__Intestinibacter_bartlettii	Health	0.242029	0.268377	0.368857	0.955388	abundance	Disease	AD	MMUPHin	AD
s__Lachnoclostridium_sp_An131	Health	0.541645	0.403298	0.208945	0.955388	abundance	Disease	AD	MMUPHin	AD
s__Lachnospira_eligens	Health	0.231321	0.253226	0.36207	0.955388	abundance	Disease	AD	MMUPHin	AD
s__Lachnotalea_sp_AF33_28	Health	-0.349933	0.407958	0.399506	0.955388	abundance	Disease	AD	MMUPHin	AD
s__Lactobacillus_gasseri	Health	-0.972116	1.46716	0.522575	0.955388	abundance	Disease	AD	MMUPHin	AD
s__Lawsonibacter_sp_NSJ_52	Health	0.468531	0.546005	0.419241	0.955388	abundance	Disease	AD	MMUPHin	AD
s__Massilimicrobiota_sp_An134	Health	0.784652	0.714137	0.2796	0.955388	abundance	Disease	AD	MMUPHin	AD
s__Mediterraneibacter_butyricigenes	Health	0.0930682	0.131844	0.481803	0.955388	abundance	Disease	AD	MMUPHin	AD
s__Mesosutterella_multiformis	Health	0.692779	0.981685	0.506834	0.955388	abundance	Disease	AD	MMUPHin	AD
s__Mogibacterium_sp_BX12	Health	0.196276	0.24349	0.423482	0.955388	abundance	Disease	AD	MMUPHin	AD
s__Oscillibacter_sp_ER4	Health	0.222001	0.233623	0.343357	0.955388	abundance	Disease	AD	MMUPHin	AD
s__Oscillospiraceae_bacterium_BX1	Health	-0.814849	0.528456	0.138023	0.955388	abundance	Disease	AD	MMUPHin	AD
s__Parabacteroides_johnsonii	Health	0.502879	0.587605	0.398274	0.955388	abundance	Disease	AD	MMUPHin	AD
s__Phocaeicola_plebeius	Health	-1.35971	1.11152	0.233094	0.955388	abundance	Disease	AD	MMUPHin	AD
s__Phocaeicola_vulgatus	Health	-0.182682	0.25814	0.479844	0.955388	abundance	Disease	AD	MMUPHin	AD
s__Prevotella_copri_clade_A	Health	0.823948	0.76408	0.286499	0.955388	abundance	Disease	AD	MMUPHin	AD
s__Pseudoflavonifractor_sp_An184	Health	-0.539619	0.653843	0.418477	0.955388	abundance	Disease	AD	MMUPHin	AD
s__Rheinheimera_SGB14999	Health	0.210505	0.15582	0.179762	0.955388	abundance	Disease	AD	MMUPHin	AD
s__Roseburia_faecis	Health	0.336349	0.284187	0.23795	0.955388	abundance	Disease	AD	MMUPHin	AD
s__Roseburia_intestinalis	Health	0.357991	0.29914	0.232813	0.955388	abundance	Disease	AD	MMUPHin	AD
s__Roseburia_sp_BX1005	Health	-0.300221	0.324867	0.360138	0.955388	abundance	Disease	AD	MMUPHin	AD
s__Ruminococcus_SGB4421	Health	-0.420944	0.469777	0.376019	0.955388	abundance	Disease	AD	MMUPHin	AD
s__Ruminococcus_bicirculans	Health	0.531187	0.361688	0.143758	0.955388	abundance	Disease	AD	MMUPHin	AD
s__Ruminococcus_callidus	Health	0.769522	0.567031	0.181828	0.955388	abundance	Disease	AD	MMUPHin	AD
s__Ruminococcus_gnavus	Health	0.570738	0.42223	0.178886	0.955388	abundance	Disease	AD	MMUPHin	AD
s__Ruminococcus_lactaris	Health	0.358426	0.298585	0.231922	0.955388	abundance	Disease	AD	MMUPHin	AD
s__Ruminococcus_torques	Health	-0.286156	0.224008	0.202601	0.955388	abundance	Disease	AD	MMUPHin	AD
s__Sanguibacter_SGB15121	Health	-0.290107	0.373137	0.442098	0.955388	abundance	Disease	AD	MMUPHin	AD
s__Streptococcus_gordonii	Health	-0.367576	0.365894	0.323694	0.955388	abundance	Disease	AD	MMUPHin	AD
s__Streptococcus_mitis	Health	-0.277856	0.398838	0.493309	0.955388	abundance	Disease	AD	MMUPHin	AD
s__Streptococcus_oralis	Health	-1.12863	1.13743	0.366628	0.955388	abundance	Disease	AD	MMUPHin	AD
s__Turicibacter_sanguinis	Health	0.551706	0.411328	0.188721	0.955388	abundance	Disease	AD	MMUPHin	AD
s__Victivallis_lenta	Health	-0.431194	0.321084	0.186181	0.955388	abundance	Disease	AD	MMUPHin	AD
s__Waltera_intestinalis	Health	-0.326208	0.401863	0.41837	0.955388	abundance	Disease	AD	MMUPHin	AD
s__GGB9062_SGB13981	Health	0.156903	0.254118	0.539361	0.959218	abundance	Disease	AD	MMUPHin	AD
s__Alistipes_ihumii	Health	0.1556	0.254529	0.542385	0.96002	abundance	Disease	AD	MMUPHin	AD
s__Blautia_wexlerae	Health	-0.127976	0.212564	0.547628	0.96002	abundance	Disease	AD	MMUPHin	AD
s__Candidatus_Cibionibacter_quicibialis	Health	0.125863	0.208187	0.546086	0.96002	abundance	Disease	AD	MMUPHin	AD
s__GGB9237_SGB14179	Health	-0.140758	0.235127	0.551398	0.96002	abundance	Disease	AD	MMUPHin	AD
s__Ligilactobacillus_salivarius	Health	-1.70115	2.59839	0.541581	0.96002	abundance	Disease	AD	MMUPHin	AD
s__Victivallis_vadensis	Health	-0.300749	0.500243	0.554137	0.960044	abundance	Disease	AD	MMUPHin	AD
s__Methanobrevibacter_smithii	Health	-0.233275	0.395298	0.556424	0.961983	abundance	Disease	AD	MMUPHin	AD
s__Clostridium_celatum	Health	0.35545	0.577297	0.560698	0.96256	abundance	Disease	AD	MMUPHin	AD
s__GGB9781_SGB15402	Health	-0.178129	0.310082	0.568456	0.965799	abundance	Disease	AD	MMUPHin	AD
s__Clostridiaceae_bacterium_Marseille_Q4145	Health	0.112929	0.205935	0.584841	0.967932	abundance	Disease	AD	MMUPHin	AD
s__GGB4569_SGB6312	Health	-0.530922	0.956462	0.584989	0.967932	abundance	Disease	AD	MMUPHin	AD
s__GGB9747_SGB15356	Health	0.142146	0.259085	0.584636	0.967932	abundance	Disease	AD	MMUPHin	AD
s__Streptococcus_mutans	Health	-0.340259	0.607081	0.579771	0.967932	abundance	Disease	AD	MMUPHin	AD
s__Clostridium_sp_1001270J_160509_D11	Health	-0.211959	0.395324	0.593828	0.969655	abundance	Disease	AD	MMUPHin	AD
s__GGB51960_SGB72480	Health	0.541357	0.852248	0.590271	0.969655	abundance	Disease	AD	MMUPHin	AD
s__GGB9551_SGB14958	Health	0.174991	0.322982	0.59139	0.969655	abundance	Disease	AD	MMUPHin	AD
s__GGB9762_SGB15377	Health	0.21241	0.39609	0.594475	0.969655	abundance	Disease	AD	MMUPHin	AD
s__GGB9176_SGB14114	Health	-0.291826	0.546264	0.595266	0.970158	abundance	Disease	AD	MMUPHin	AD
s__Clostridiales_bacterium_KLE1615	Health	-0.0921932	0.174282	0.597358	0.971462	abundance	Disease	AD	MMUPHin	AD
s__Eubacterium_sp_AF22_9	Health	0.68022	1.24026	0.59835	0.971462	abundance	Disease	AD	MMUPHin	AD
s__GGB51441_SGB71759	Health	0.0900863	0.172879	0.603817	0.975682	abundance	Disease	AD	MMUPHin	AD
s__GGB3490_SGB4664	Health	0.354484	0.701009	0.617344	0.980271	abundance	Disease	AD	MMUPHin	AD
s__Collinsella_SGB4121	Health	0.0801349	0.177598	0.652592	0.984215	abundance	Disease	AD	MMUPHin	AD
s__Corynebacterium_SGB6370	Health	-0.213565	0.483009	0.662336	0.984215	abundance	Disease	AD	MMUPHin	AD
s__Desulfovibrio_desulfuricans	Health	-0.296149	0.636997	0.650315	0.984215	abundance	Disease	AD	MMUPHin	AD
s__GGB9342_SGB14306	Health	-0.168009	0.361797	0.643236	0.984215	abundance	Disease	AD	MMUPHin	AD
s__GGB9444_SGB14834	Health	0.233522	0.513427	0.654386	0.984215	abundance	Disease	AD	MMUPHin	AD
s__GGB9602_SGB15031	Health	-0.194951	0.436694	0.656317	0.984215	abundance	Disease	AD	MMUPHin	AD
s__Lawsonibacter_asaccharolyticus	Health	0.0798278	0.174969	0.648619	0.984215	abundance	Disease	AD	MMUPHin	AD
s__Phascolarctobacterium_faecium	Health	-0.16974	0.358365	0.636761	0.984215	abundance	Disease	AD	MMUPHin	AD
s__Roseburia_hominis	Health	-0.0973297	0.204714	0.634931	0.984215	abundance	Disease	AD	MMUPHin	AD
s__Sutterella_wadsworthensis	Health	0.144051	0.327207	0.660946	0.984215	abundance	Disease	AD	MMUPHin	AD
s__Anaerotruncus_colihominis	Health	0.10412	0.289183	0.720164	0.984833	abundance	Disease	AD	MMUPHin	AD
s__Bacteroides_ovatus	Health	0.102784	0.284225	0.717986	0.984833	abundance	Disease	AD	MMUPHin	AD
s__Catenibacterium_SGB4425	Health	-0.203113	0.529334	0.702851	0.984833	abundance	Disease	AD	MMUPHin	AD
s__Dorea_longicatena	Health	0.0650224	0.160655	0.68606	0.984833	abundance	Disease	AD	MMUPHin	AD
s__Eisenbergiella_tayi	Health	0.130187	0.365647	0.722908	0.984833	abundance	Disease	AD	MMUPHin	AD
s__Firmicutes_bacterium_AF16_15	Health	0.0951965	0.250484	0.704292	0.984833	abundance	Disease	AD	MMUPHin	AD
s__GGB1266_SGB1699	Health	0.588659	1.56069	0.713922	0.984833	abundance	Disease	AD	MMUPHin	AD
s__GGB33928_SGB15225	Health	0.0929851	0.239063	0.698227	0.984833	abundance	Disease	AD	MMUPHin	AD
s__GGB79973_SGB14341	Health	-0.14295	0.379036	0.706919	0.984833	abundance	Disease	AD	MMUPHin	AD
s__GGB9537_SGB14940	Health	0.239185	0.582447	0.686455	0.984833	abundance	Disease	AD	MMUPHin	AD
s__Neglectibacter_timonensis	Health	-0.198936	0.562659	0.725122	0.984833	abundance	Disease	AD	MMUPHin	AD
s__Oscillospiraceae_bacterium_Marseille_Q3528	Health	0.0507971	0.13154	0.700115	0.984833	abundance	Disease	AD	MMUPHin	AD
s__Ruminococcus_sp_NSJ_13	Health	0.212746	0.594439	0.723015	0.984833	abundance	Disease	AD	MMUPHin	AD
s__GGB2980_SGB3962	Health	0.0957468	0.277222	0.731058	0.985899	abundance	Disease	AD	MMUPHin	AD
s__Dorea_formicigenerans	Health	0.0555663	0.161707	0.731431	0.985917	abundance	Disease	AD	MMUPHin	AD
s__Clostridiaceae_bacterium_Marseille_Q4143	Health	0.0526433	0.155795	0.73584	0.98684	abundance	Disease	AD	MMUPHin	AD
s__Escherichia_coli	Health	0.192738	0.585921	0.742815	0.98684	abundance	Disease	AD	MMUPHin	AD
s__GGB4605_SGB6376	Health	-0.197304	0.611766	0.748981	0.98684	abundance	Disease	AD	MMUPHin	AD
s__GGB9499_SGB72735	Health	0.30811	0.892244	0.737007	0.98684	abundance	Disease	AD	MMUPHin	AD
s__GGB9765_SGB15382	Health	0.0964713	0.297218	0.746687	0.98684	abundance	Disease	AD	MMUPHin	AD
s__Parasutterella_excrementihominis	Health	0.108641	0.352662	0.758652	0.98684	abundance	Disease	AD	MMUPHin	AD
s__Prevotella_stercorea	Health	-0.743909	2.31318	0.768863	0.990496	abundance	Disease	AD	MMUPHin	AD
s__GGB4584_SGB6338	Health	-0.23427	0.787886	0.769274	0.990692	abundance	Disease	AD	MMUPHin	AD
s__Actinomyces_bouchesdurhonensis	Health	0.128107	0.442277	0.779447	0.992166	abundance	Disease	AD	MMUPHin	AD
s__Alistipes_sp_AF17_16	Health	-0.0872572	0.302157	0.773875	0.992166	abundance	Disease	AD	MMUPHin	AD
s__Enterocloster_citroniae	Health	-0.0817633	0.285566	0.77623	0.992166	abundance	Disease	AD	MMUPHin	AD
s__GGB9296_SGB14253	Health	0.0785295	0.274574	0.775757	0.992166	abundance	Disease	AD	MMUPHin	AD
s__Actinomyces_oris	Health	0.134356	0.483388	0.788101	0.992989	abundance	Disease	AD	MMUPHin	AD
s__Anaerobutyricum_hallii	Health	-0.0522207	0.193243	0.787231	0.992989	abundance	Disease	AD	MMUPHin	AD
s__GGB3570_SGB4777	Health	0.0531891	0.200016	0.790919	0.992989	abundance	Disease	AD	MMUPHin	AD
s__GGB52130_SGB14966	Health	-0.0376493	0.159916	0.81469	0.994639	abundance	Disease	AD	MMUPHin	AD
s__GGB9770_SGB15390	Health	0.0912019	0.369733	0.805803	0.994639	abundance	Disease	AD	MMUPHin	AD
s__Turicibacter_bilis	Health	0.10402	0.435143	0.812388	0.994639	abundance	Disease	AD	MMUPHin	AD
s__GGB9677_SGB15180	Health	-0.147084	0.661723	0.825024	0.995431	abundance	Disease	AD	MMUPHin	AD
s__Actinomyces_SGB17154	Health	-0.13351	0.680762	0.849407	0.995673	abundance	Disease	AD	MMUPHin	AD
s__Bacteroides_eggerthii	Health	-0.0947009	0.730042	0.897229	0.995673	abundance	Disease	AD	MMUPHin	AD
s__Bacteroides_faecis	Health	0.115374	0.5977	0.847991	0.995673	abundance	Disease	AD	MMUPHin	AD
s__Clostridium_leptum	Health	-0.0348262	0.283168	0.902286	0.995673	abundance	Disease	AD	MMUPHin	AD
s__Dorea_sp_AF24_7LB	Health	-0.0406782	0.247646	0.869801	0.995673	abundance	Disease	AD	MMUPHin	AD
s__Faecalibacterium_SGB15315	Health	0.0402774	0.30458	0.894975	0.995673	abundance	Disease	AD	MMUPHin	AD
s__Faecalicatena_fissicatena	Health	0.0489125	0.262864	0.85262	0.995673	abundance	Disease	AD	MMUPHin	AD
s__GGB27106_SGB6188	Health	-0.181325	1.10665	0.872037	0.995673	abundance	Disease	AD	MMUPHin	AD
s__GGB2982_SGB3964	Health	0.0348094	0.184285	0.850552	0.995673	abundance	Disease	AD	MMUPHin	AD
s__GGB33469_SGB15236	Health	-0.0491177	0.288576	0.86512	0.995673	abundance	Disease	AD	MMUPHin	AD
s__GGB79770_SGB15022	Health	-0.131207	0.689605	0.85102	0.995673	abundance	Disease	AD	MMUPHin	AD
s__GGB9092_SGB14022	Health	-0.125917	0.607904	0.838692	0.995673	abundance	Disease	AD	MMUPHin	AD
s__GGB9534_SGB14937	Health	-0.0410079	0.230511	0.859141	0.995673	abundance	Disease	AD	MMUPHin	AD
s__GGB9581_SGB79823	Health	0.0726444	0.382432	0.851012	0.995673	abundance	Disease	AD	MMUPHin	AD
s__GGB9721_SGB15275	Health	-0.106542	0.530568	0.843737	0.995673	abundance	Disease	AD	MMUPHin	AD
s__Gemmiger_formicilis	Health	-0.0373694	0.286427	0.896335	0.995673	abundance	Disease	AD	MMUPHin	AD
s__Isoptericola_variabilis	Health	-0.124023	0.599042	0.838964	0.995673	abundance	Disease	AD	MMUPHin	AD
s__Klebsiella_pneumoniae	Health	0.353019	1.68414	0.838637	0.995673	abundance	Disease	AD	MMUPHin	AD
s__Parabacteroides_distasonis	Health	-0.030993	0.218103	0.887122	0.995673	abundance	Disease	AD	MMUPHin	AD
s__Phascolarctobacterium_succinatutens	Health	0.0653991	0.524205	0.901606	0.995673	abundance	Disease	AD	MMUPHin	AD
s__Senegalimassilia_faecalis	Health	0.0597991	0.414132	0.886991	0.995673	abundance	Disease	AD	MMUPHin	AD
s__Alistipes_onderdonkii	Health	-0.0343563	0.339263	0.919442	0.997785	abundance	Disease	AD	MMUPHin	AD
s__Clostridiales_bacterium_Choco116	Health	-0.0547563	0.513455	0.915546	0.997785	abundance	Disease	AD	MMUPHin	AD
s__Clostridium_sp_AF27_2AA	Health	0.0241346	0.229738	0.916527	0.997785	abundance	Disease	AD	MMUPHin	AD
s__Actinomyces_sp_ICM47	Health	-0.0255958	0.276255	0.927058	0.99823	abundance	Disease	AD	MMUPHin	AD
s__Ruthenibacterium_lactatiformans	Health	0.0179845	0.195355	0.926729	0.99823	abundance	Disease	AD	MMUPHin	AD
s__Dialister_invisus	Health	-0.0244117	0.33332	0.941743	0.998677	abundance	Disease	AD	MMUPHin	AD
s__GGB2653_SGB3574	Health	0.0118578	0.156464	0.93972	0.998677	abundance	Disease	AD	MMUPHin	AD
s__GGB3746_SGB5089	Health	0.0195202	0.275612	0.943617	0.998677	abundance	Disease	AD	MMUPHin	AD
s__Lachnospiraceae_bacterium_Marseille_Q4251	Health	-0.012919	0.165907	0.938036	0.998677	abundance	Disease	AD	MMUPHin	AD
s__Enterocloster_SGB14313	Health	0.0340142	0.626403	0.956959	0.999497	abundance	Disease	AD	MMUPHin	AD
s__Anaerococcus_SGB53821	Health	-0.00126388	0.31554	0.996844	0.999768	abundance	Disease	AD	MMUPHin	AD
s__Blautia_schinkii	Health	-0.0274893	0.599351	0.963722	0.999768	abundance	Disease	AD	MMUPHin	AD
s__Clostridium_butyricum	Health	-0.0115273	0.406322	0.977458	0.999768	abundance	Disease	AD	MMUPHin	AD
s__Corynebacterium_SGB6371	Health	0.00889637	0.941055	0.992574	0.999768	abundance	Disease	AD	MMUPHin	AD
s__GGB34228_SGB53814	Health	-0.0279729	0.540716	0.960421	0.999768	abundance	Disease	AD	MMUPHin	AD
s__GGB6569_SGB9281	Health	0.0321656	1.01645	0.975236	0.999768	abundance	Disease	AD	MMUPHin	AD
s__GGB9608_SGB15041	Health	0.0123337	0.301138	0.96757	0.999768	abundance	Disease	AD	MMUPHin	AD
s__GGB9760_SGB15374	Health	-0.00887101	0.24629	0.971358	0.999768	abundance	Disease	AD	MMUPHin	AD
s__GGB9767_SGB15385	Health	0.00608769	0.404983	0.988103	0.999768	abundance	Disease	AD	MMUPHin	AD
s__Megamonas_funiformis	Health	0.103812	2.03749	0.961337	0.999768	abundance	Disease	AD	MMUPHin	AD
s__Oscillibacter_SGB15077	Health	0.0198093	0.803719	0.980778	0.999768	abundance	Disease	AD	MMUPHin	AD
s__Romboutsia_timonensis	Health	0.000134625	0.237533	0.999549	0.999768	abundance	Disease	AD	MMUPHin	AD
s__Senegalimassilia_anaerobia	Health	0.0147	0.298614	0.960956	0.999768	abundance	Disease	AD	MMUPHin	AD
s__Vescimonas_coprocola	Health	-0.00227121	0.303883	0.994045	0.999768	abundance	Disease	AD	MMUPHin	AD
s__GGB27106_SGB6188	Health	-4.96392	0.508596	1.98499e-06	0.00167334	abundance	Disease	ASD	MMUPHin	ASD
s__GGB9444_SGB14834	Health	-1.45682	0.180133	8.50302e-05	0.016866	abundance	Disease	ASD	MMUPHin	ASD
s__Citrobacter_freundii	Health	4.84867	0.681047	0.000386285	0.0498212	abundance	Disease	ASD	MMUPHin	ASD
s__GGB9522_SGB14921	Health	2.37201	0.294858	0.00048023	0.0523425	abundance	Disease	ASD	MMUPHin	ASD
s__Prevotella_stercorea	Health	5.10513	0.506815	0.0005464	0.0556288	abundance	Disease	ASD	MMUPHin	ASD
s__Streptococcus_lutetiensis	Health	2.50484	0.363585	0.000986458	0.0723117	abundance	Disease	ASD	MMUPHin	ASD
s__Corynebacterium_SGB6371	Health	-2.8129	0.484303	0.00114308	0.075578	abundance	Disease	ASD	MMUPHin	ASD
s__Actinomyces_sp_ICM47	Health	1.01462	0.280488	0.0012575	0.0785237	abundance	Disease	ASD	MMUPHin	ASD
s__Paratractidigestivibacter_faecalis	Health	-3.51551	0.430327	0.00122238	0.0785237	abundance	Disease	ASD	MMUPHin	ASD
s__Holdemania_sp_1001095H_141210_F2	Health	-1.30821	0.371686	0.00244751	0.123179	abundance	Disease	ASD	MMUPHin	ASD
s__Ruthenibacterium_lactatiformans	Health	-0.596844	0.200811	0.0032398	0.143745	abundance	Disease	ASD	MMUPHin	ASD
s__GGB4684_SGB6478	Health	2.09066	0.634949	0.00404647	0.161378	abundance	Disease	ASD	MMUPHin	ASD
s__GGB4605_SGB6376	Health	-1.36905	0.398958	0.00446326	0.166962	abundance	Disease	ASD	MMUPHin	ASD
s__Desulfovibrio_legallii	Health	-1.76352	0.239551	0.00518086	0.176463	abundance	Disease	ASD	MMUPHin	ASD
s__Firmicutes_bacterium_AF16_15	Health	0.700566	0.249285	0.00541521	0.176918	abundance	Disease	ASD	MMUPHin	ASD
s__Blautia_wexlerae	Health	0.54471	0.196351	0.00587665	0.181799	abundance	Disease	ASD	MMUPHin	ASD
s__Bacteroides_ovatus	Health	-0.868158	0.31739	0.00667682	0.19174	abundance	Disease	ASD	MMUPHin	ASD
s__Lachnospiraceae_bacterium_Marseille_Q4251	Health	0.578272	0.214529	0.00825849	0.212625	abundance	Disease	ASD	MMUPHin	ASD
s__Methylobacterium_SGB15164	Health	-0.806417	0.299531	0.00895568	0.225362	abundance	Disease	ASD	MMUPHin	ASD
s__GGB9767_SGB15385	Health	1.52843	0.527051	0.00996311	0.228541	abundance	Disease	ASD	MMUPHin	ASD
s__GGB3175_SGB4191	Health	-1.60234	0.587865	0.0103184	0.235093	abundance	Disease	ASD	MMUPHin	ASD
s__GGB9621_SGB15073	Health	-2.27792	0.716259	0.0129916	0.261609	abundance	Disease	ASD	MMUPHin	ASD
s__Clostridiaceae_bacterium_Marseille_Q4143	Health	0.504379	0.205353	0.015525	0.284512	abundance	Disease	ASD	MMUPHin	ASD
s__Actinomyces_SGB17168	Health	-0.687598	0.15118	0.0199111	0.332378	abundance	Disease	ASD	MMUPHin	ASD
s__GGB34228_SGB53814	Health	1.64757	0.369236	0.020961	0.336882	abundance	Disease	ASD	MMUPHin	ASD
s__GGB3570_SGB4777	Health	-1.17372	0.263564	0.0210728	0.336882	abundance	Disease	ASD	MMUPHin	ASD
s__Romboutsia_timonensis	Health	0.633661	0.270868	0.0209831	0.336882	abundance	Disease	ASD	MMUPHin	ASD
s__Dorea_sp_AF24_7LB	Health	-1.2614	0.526586	0.0251333	0.345934	abundance	Disease	ASD	MMUPHin	ASD
s__Evtepia_gabavorous	Health	0.41927	0.189551	0.0283987	0.360001	abundance	Disease	ASD	MMUPHin	ASD
s__GGB9608_SGB15041	Health	-0.926324	0.379954	0.0276864	0.360001	abundance	Disease	ASD	MMUPHin	ASD
s__GGB3321_SGB4394	Health	-0.795903	0.353096	0.0292226	0.367681	abundance	Disease	ASD	MMUPHin	ASD
s__Dialister_invisus	Health	-0.853434	0.408769	0.0382707	0.418298	abundance	Disease	ASD	MMUPHin	ASD
s__Anaerotruncus_rubiinfantis	Health	-0.459715	0.210579	0.0417786	0.438871	abundance	Disease	ASD	MMUPHin	ASD
s__Corynebacterium_SGB6370	Health	-2.1111	0.783586	0.0430838	0.444944	abundance	Disease	ASD	MMUPHin	ASD
s__Parabacteroides_distasonis	Health	0.426022	0.209925	0.0434208	0.444944	abundance	Disease	ASD	MMUPHin	ASD
s__GGB79770_SGB15022	Health	-1.82095	0.54732	0.0448183	0.447003	abundance	Disease	ASD	MMUPHin	ASD
s__Oscillibacter_SGB15077	Health	3.63592	0.790865	0.0441993	0.447003	abundance	Disease	ASD	MMUPHin	ASD
s__Alistipes_onderdonkii	Health	-0.723022	0.36408	0.0484396	0.45635	abundance	Disease	ASD	MMUPHin	ASD
s__Clostridiaceae_unclassified_SGB15090	Health	1.81889	0.843812	0.0490066	0.458467	abundance	Disease	ASD	MMUPHin	ASD
s__GGB9176_SGB14114	Health	1.55745	0.704589	0.0491811	0.458467	abundance	Disease	ASD	MMUPHin	ASD
s__GGB9707_SGB15229	Health	-0.656747	0.328432	0.0498549	0.461842	abundance	Disease	ASD	MMUPHin	ASD
s__Ruminococcus_SGB4421	Health	-1.16213	0.587477	0.0544937	0.479772	abundance	Disease	ASD	MMUPHin	ASD
s__Bacteroides_xylanisolvens	Health	0.693885	0.359978	0.0552702	0.481567	abundance	Disease	ASD	MMUPHin	ASD
s__Anaerotignum_lactatifermentans	Health	1.25013	0.591176	0.060567	0.492758	abundance	Disease	ASD	MMUPHin	ASD
s__GGB52130_SGB14966	Health	-0.289437	0.15081	0.060791	0.492758	abundance	Disease	ASD	MMUPHin	ASD
s__Eubacterium_rectale	Health	0.575019	0.308725	0.0636227	0.502884	abundance	Disease	ASD	MMUPHin	ASD
s__Blautia_SGB4815	Health	-0.480642	0.256684	0.066269	0.509883	abundance	Disease	ASD	MMUPHin	ASD
s__Eubacterium_ramulus	Health	0.384672	0.213931	0.0743291	0.536853	abundance	Disease	ASD	MMUPHin	ASD
s__Coprococcus_comes	Health	0.401133	0.224446	0.0757604	0.541238	abundance	Disease	ASD	MMUPHin	ASD
s__Clostridiaceae_bacterium	Health	-0.343008	0.192657	0.076063	0.541868	abundance	Disease	ASD	MMUPHin	ASD
s__GGB3005_SGB3996	Health	-0.678407	0.376697	0.0776275	0.546461	abundance	Disease	ASD	MMUPHin	ASD
s__Megamonas_funiformis	Health	-0.919321	0.521844	0.0817622	0.551614	abundance	Disease	ASD	MMUPHin	ASD
s__Bilophila_wadsworthia	Health	0.323215	0.185488	0.08289	0.553975	abundance	Disease	ASD	MMUPHin	ASD
s__Clostridium_sp_AM22_11AC	Health	-0.38246	0.221242	0.0853765	0.561188	abundance	Disease	ASD	MMUPHin	ASD
s__GGB3304_SGB4367	Health	1.07879	0.624145	0.0897329	0.573464	abundance	Disease	ASD	MMUPHin	ASD
s__Blautia_luti	Health	-0.544284	0.321959	0.0972783	0.582731	abundance	Disease	ASD	MMUPHin	ASD
s__Escherichia_coli	Health	-0.53039	0.318161	0.0970546	0.582731	abundance	Disease	ASD	MMUPHin	ASD
s__Hungatella_hathewayi	Health	-0.483944	0.293174	0.100592	0.591219	abundance	Disease	ASD	MMUPHin	ASD
s__Holdemanella_porci	Health	-1.3837	0.800586	0.102042	0.593254	abundance	Disease	ASD	MMUPHin	ASD
s__Mogibacterium_sp_BX12	Health	-0.581575	0.333722	0.115362	0.613252	abundance	Disease	ASD	MMUPHin	ASD
s__Dorea_longicatena	Health	0.301797	0.192543	0.118472	0.613388	abundance	Disease	ASD	MMUPHin	ASD
s__GGB9760_SGB15374	Health	0.745924	0.46634	0.120543	0.617736	abundance	Disease	ASD	MMUPHin	ASD
s__Anaerobutyricum_hallii	Health	0.355084	0.232845	0.129398	0.637174	abundance	Disease	ASD	MMUPHin	ASD
s__Blautia_massiliensis	Health	0.383263	0.251521	0.129329	0.637174	abundance	Disease	ASD	MMUPHin	ASD
s__Collinsella_SGB4121	Health	-0.260226	0.171794	0.131568	0.640612	abundance	Disease	ASD	MMUPHin	ASD
s__GGB1495_SGB2071	Health	1.34396	0.83928	0.133315	0.644583	abundance	Disease	ASD	MMUPHin	ASD
s__GGB53985_SGB6367	Health	-1.07304	0.676765	0.133694	0.644583	abundance	Disease	ASD	MMUPHin	ASD
s__Ligilactobacillus_salivarius	Health	-1.67961	0.954567	0.138804	0.649621	abundance	Disease	ASD	MMUPHin	ASD
s__Eggerthella_lenta	Health	-0.307479	0.211795	0.148375	0.658767	abundance	Disease	ASD	MMUPHin	ASD
s__GGB9531_SGB14932	Health	-0.382853	0.260042	0.145699	0.658767	abundance	Disease	ASD	MMUPHin	ASD
s__Dysosmobacter_sp_BX15	Health	0.379125	0.262931	0.151542	0.664163	abundance	Disease	ASD	MMUPHin	ASD
s__Alistipes_sp_D31t1_170403_E11	Health	2.03852	1.10501	0.162264	0.670609	abundance	Disease	ASD	MMUPHin	ASD
s__Anaerobutyricum_soehngenii	Health	-0.416213	0.29672	0.163469	0.670609	abundance	Disease	ASD	MMUPHin	ASD
s__Desulfovibrio_fairfieldensis	Health	-3.42157	1.58086	0.162862	0.670609	abundance	Disease	ASD	MMUPHin	ASD
s__Blautia_schinkii	Health	2.2306	1.40926	0.16455	0.672563	abundance	Disease	ASD	MMUPHin	ASD
s__Anaerostipes_hadrus	Health	0.283139	0.210549	0.179793	0.676985	abundance	Disease	ASD	MMUPHin	ASD
s__Clostridium_sp_AF36_4	Health	-0.373837	0.276435	0.179062	0.676985	abundance	Disease	ASD	MMUPHin	ASD
s__GGB3109_SGB4643	Health	1.01061	0.715928	0.171451	0.676985	abundance	Disease	ASD	MMUPHin	ASD
s__Klebsiella_pneumoniae	Health	0.784056	0.574375	0.177417	0.676985	abundance	Disease	ASD	MMUPHin	ASD
s__Roseburia_hominis	Health	-0.349309	0.257919	0.177157	0.676985	abundance	Disease	ASD	MMUPHin	ASD
s__Clostridium_sp_1001270J_160509_D11	Health	0.46286	0.343954	0.183822	0.682651	abundance	Disease	ASD	MMUPHin	ASD
s__GGB2982_SGB3964	Health	-0.232846	0.173896	0.184272	0.68282	abundance	Disease	ASD	MMUPHin	ASD
s__GGB79734_SGB15291	Health	0.406282	0.303866	0.184505	0.682931	abundance	Disease	ASD	MMUPHin	ASD
s__Parabacteroides_johnsonii	Health	-1.25064	0.881468	0.186361	0.683052	abundance	Disease	ASD	MMUPHin	ASD
s__Clostridium_sp_AF34_10BH	Health	0.377241	0.28676	0.189553	0.687527	abundance	Disease	ASD	MMUPHin	ASD
s__Streptococcus_oralis	Health	-0.934133	0.68366	0.193368	0.692458	abundance	Disease	ASD	MMUPHin	ASD
s__Clostridiaceae_bacterium_AF18_31LB	Health	0.185699	0.143419	0.196846	0.694691	abundance	Disease	ASD	MMUPHin	ASD
s__Methanobrevibacter_smithii	Health	0.829538	0.610115	0.19544	0.694691	abundance	Disease	ASD	MMUPHin	ASD
s__GGB79973_SGB14341	Health	0.651697	0.496075	0.203816	0.702716	abundance	Disease	ASD	MMUPHin	ASD
s__Anaerococcus_SGB53821	Health	0.383989	0.297838	0.205533	0.705761	abundance	Disease	ASD	MMUPHin	ASD
s__Faecalicatena_fissicatena	Health	0.372781	0.294544	0.208061	0.708669	abundance	Disease	ASD	MMUPHin	ASD
s__GGB9293_SGB14250	Health	0.617056	0.479681	0.21231	0.715439	abundance	Disease	ASD	MMUPHin	ASD
s__Oscillospiraceae_bacterium_Marseille_Q3528	Health	-0.267875	0.215666	0.218128	0.71998	abundance	Disease	ASD	MMUPHin	ASD
s__Streptococcus_mutans	Health	-1.92261	1.08432	0.218215	0.71998	abundance	Disease	ASD	MMUPHin	ASD
s__Catenibacterium_SGB4425	Health	0.507324	0.433211	0.247009	0.731021	abundance	Disease	ASD	MMUPHin	ASD
s__Christensenellaceae_bacterium_NSJ_63	Health	-0.313298	0.2657	0.245484	0.731021	abundance	Disease	ASD	MMUPHin	ASD
s__Desulfovibrio_SGB5077	Health	-0.678251	0.591342	0.25473	0.731021	abundance	Disease	ASD	MMUPHin	ASD
s__GGB9092_SGB14022	Health	1.14918	0.909499	0.246852	0.731021	abundance	Disease	ASD	MMUPHin	ASD
s__GGB9762_SGB15377	Health	1.27742	0.763398	0.236235	0.731021	abundance	Disease	ASD	MMUPHin	ASD
s__Lachnospiraceae_bacterium_AM48_27BH	Health	0.238727	0.208785	0.254713	0.731021	abundance	Disease	ASD	MMUPHin	ASD
s__Mediterraneibacter_butyricigenes	Health	0.255736	0.21933	0.253119	0.731021	abundance	Disease	ASD	MMUPHin	ASD
s__Ruminococcus_bicirculans	Health	-0.420512	0.352192	0.234012	0.731021	abundance	Disease	ASD	MMUPHin	ASD
s__Roseburia_faecis	Health	0.329316	0.29086	0.259017	0.738061	abundance	Disease	ASD	MMUPHin	ASD
s__Collinsella_SGB15196	Health	-3.13558	1.37101	0.262411	0.739938	abundance	Disease	ASD	MMUPHin	ASD
s__Phascolarctobacterium_succinatutens	Health	1.9601	1.66573	0.266557	0.74161	abundance	Disease	ASD	MMUPHin	ASD
s__Clostridium_sp_AF27_2AA	Health	0.290707	0.26084	0.267905	0.741629	abundance	Disease	ASD	MMUPHin	ASD
s__Roseburia_inulinivorans	Health	0.302308	0.272634	0.268612	0.741818	abundance	Disease	ASD	MMUPHin	ASD
s__Fusicatenibacter_saccharivorans	Health	0.208361	0.188465	0.269948	0.742621	abundance	Disease	ASD	MMUPHin	ASD
s__Oscillospiraceae_bacterium_BX1	Health	-0.728461	0.573907	0.27316	0.745827	abundance	Disease	ASD	MMUPHin	ASD
s__GGB4653_SGB6440	Health	1.84657	1.23744	0.274169	0.746264	abundance	Disease	ASD	MMUPHin	ASD
s__Clostridium_saudiense	Health	0.599246	0.55259	0.285587	0.757923	abundance	Disease	ASD	MMUPHin	ASD
s__Clostridiales_bacterium_KLE1615	Health	0.223171	0.210314	0.289983	0.761641	abundance	Disease	ASD	MMUPHin	ASD
s__Clostridium_sp_AM49_4BH	Health	0.379924	0.35814	0.291488	0.761641	abundance	Disease	ASD	MMUPHin	ASD
s__GGB9616_SGB15052	Health	-0.379565	0.35483	0.291162	0.761641	abundance	Disease	ASD	MMUPHin	ASD
s__GGB2980_SGB3962	Health	0.92181	0.763054	0.293564	0.762056	abundance	Disease	ASD	MMUPHin	ASD
s__Eisenbergiella_tayi	Health	-0.464485	0.445101	0.299687	0.764906	abundance	Disease	ASD	MMUPHin	ASD
s__GGB3363_SGB4447	Health	-0.803891	0.755488	0.296722	0.764906	abundance	Disease	ASD	MMUPHin	ASD
s__GGB9342_SGB14306	Health	-0.594834	0.568291	0.299813	0.764906	abundance	Disease	ASD	MMUPHin	ASD
s__Clostridium_perfringens	Health	0.945993	0.886425	0.3053	0.768332	abundance	Disease	ASD	MMUPHin	ASD
s__GGB33469_SGB15236	Health	0.492938	0.474161	0.303844	0.768332	abundance	Disease	ASD	MMUPHin	ASD
s__Butyricicoccus_sp_AM29_23AC	Health	0.387785	0.376074	0.306076	0.768549	abundance	Disease	ASD	MMUPHin	ASD
s__Allisonella_histaminiformans	Health	-0.553272	0.541008	0.315219	0.774877	abundance	Disease	ASD	MMUPHin	ASD
s__Bifidobacterium_pseudocatenulatum	Health	-0.32221	0.324102	0.321339	0.774877	abundance	Disease	ASD	MMUPHin	ASD
s__Lawsonibacter_sp_NSJ_52	Health	-0.512522	0.492399	0.315579	0.774877	abundance	Disease	ASD	MMUPHin	ASD
s__Turicibacter_bilis	Health	0.345208	0.341521	0.318679	0.774877	abundance	Disease	ASD	MMUPHin	ASD
s__Turicibacter_sanguinis	Health	-0.468235	0.433226	0.321297	0.774877	abundance	Disease	ASD	MMUPHin	ASD
s__Oscillibacter_sp_ER4	Health	0.31327	0.321869	0.332322	0.782602	abundance	Disease	ASD	MMUPHin	ASD
s__Dysosmobacter_sp_NSJ_60	Health	-0.186906	0.195165	0.339659	0.78815	abundance	Disease	ASD	MMUPHin	ASD
s__GGB51441_SGB71759	Health	0.206668	0.217117	0.350274	0.78815	abundance	Disease	ASD	MMUPHin	ASD
s__GGB6608_SGB9342	Health	-0.742195	0.747388	0.353763	0.78815	abundance	Disease	ASD	MMUPHin	ASD
s__Phocaeicola_dorei	Health	-0.490156	0.511073	0.338748	0.78815	abundance	Disease	ASD	MMUPHin	ASD
s__Sanguibacter_SGB15121	Health	-0.360009	0.386782	0.359651	0.791479	abundance	Disease	ASD	MMUPHin	ASD
s__Lachnospira_eligens	Health	0.272226	0.300288	0.365525	0.795956	abundance	Disease	ASD	MMUPHin	ASD
s__Clostridiaceae_bacterium_Marseille_Q3526	Health	-0.371582	0.408327	0.366937	0.797237	abundance	Disease	ASD	MMUPHin	ASD
s__GGB2653_SGB3574	Health	-0.206177	0.2296	0.371308	0.798942	abundance	Disease	ASD	MMUPHin	ASD
s__Bifidobacterium_longum	Health	-0.233731	0.270004	0.38744	0.804788	abundance	Disease	ASD	MMUPHin	ASD
s__Clostridium_butyricum	Health	0.26309	0.303607	0.388205	0.804788	abundance	Disease	ASD	MMUPHin	ASD
s__Massilimicrobiota_sp_An134	Health	-0.828765	0.898057	0.386792	0.804788	abundance	Disease	ASD	MMUPHin	ASD
s__GGB9619_SGB15066	Health	0.379233	0.271038	0.395038	0.808791	abundance	Disease	ASD	MMUPHin	ASD
s__Streptococcus_gordonii	Health	-1.9028	1.92358	0.395493	0.808791	abundance	Disease	ASD	MMUPHin	ASD
s__GGB9602_SGB15031	Health	0.481695	0.565341	0.39914	0.811474	abundance	Disease	ASD	MMUPHin	ASD
s__Clostridium_sp_AM33_3	Health	0.173267	0.210498	0.411715	0.82051	abundance	Disease	ASD	MMUPHin	ASD
s__GGB9747_SGB15356	Health	0.552357	0.667471	0.412723	0.821047	abundance	Disease	ASD	MMUPHin	ASD
s__Blautia_faecis	Health	0.162756	0.200893	0.418607	0.823537	abundance	Disease	ASD	MMUPHin	ASD
s__GGB3614_SGB4886	Health	-0.863531	1.01253	0.415864	0.823537	abundance	Disease	ASD	MMUPHin	ASD
s__GGB77437_SGB9391	Health	0.463951	0.552667	0.417613	0.823537	abundance	Disease	ASD	MMUPHin	ASD
s__Bacteroides_stercoris	Health	-0.390226	0.488244	0.425405	0.829195	abundance	Disease	ASD	MMUPHin	ASD
s__GGB9699_SGB15216	Health	0.20577	0.261031	0.431528	0.835326	abundance	Disease	ASD	MMUPHin	ASD
s__GGB9189_SGB14128	Health	-0.468365	0.574447	0.435927	0.835665	abundance	Disease	ASD	MMUPHin	ASD
s__GGB9296_SGB14253	Health	0.287148	0.360474	0.435048	0.835665	abundance	Disease	ASD	MMUPHin	ASD
s__Coprobacillus_cateniformis	Health	-0.365932	0.469618	0.439602	0.836945	abundance	Disease	ASD	MMUPHin	ASD
s__GGB9345_SGB14311	Health	0.506117	0.663986	0.452072	0.845004	abundance	Disease	ASD	MMUPHin	ASD
s__Akkermansia_muciniphila	Health	-0.282771	0.379911	0.45773	0.847171	abundance	Disease	ASD	MMUPHin	ASD
s__GGB1266_SGB1699	Health	1.50002	1.88232	0.455875	0.847171	abundance	Disease	ASD	MMUPHin	ASD
s__GGB36267_SGB14177	Health	-0.31338	0.41465	0.457142	0.847171	abundance	Disease	ASD	MMUPHin	ASD
s__GGB9694_SGB15204	Health	0.402468	0.516968	0.45867	0.847171	abundance	Disease	ASD	MMUPHin	ASD
s__Megasphaera_sp_NM10	Health	-1.24428	1.62711	0.457139	0.847171	abundance	Disease	ASD	MMUPHin	ASD
s__Parasutterella_excrementihominis	Health	0.256515	0.343167	0.455878	0.847171	abundance	Disease	ASD	MMUPHin	ASD
s__Desulfovibrio_desulfuricans	Health	0.5592	0.782024	0.484871	0.859013	abundance	Disease	ASD	MMUPHin	ASD
s__GGB3142_SGB4155	Health	-0.864744	1.17475	0.485593	0.859538	abundance	Disease	ASD	MMUPHin	ASD
s__Adlercreutzia_equolifaciens	Health	-0.180275	0.266193	0.500458	0.862724	abundance	Disease	ASD	MMUPHin	ASD
s__Anaerotruncus_colihominis	Health	-0.156167	0.242151	0.520278	0.862724	abundance	Disease	ASD	MMUPHin	ASD
s__Clostridiales_Family_XIII_bacterium_BX16	Health	0.191356	0.298615	0.524305	0.862724	abundance	Disease	ASD	MMUPHin	ASD
s__Faecalibacterium_prausnitzii	Health	0.113657	0.165803	0.493534	0.862724	abundance	Disease	ASD	MMUPHin	ASD
s__Fusobacterium_nucleatum	Health	0.396013	0.581752	0.513176	0.862724	abundance	Disease	ASD	MMUPHin	ASD
s__GGB13404_SGB14252	Health	0.237166	0.341369	0.49133	0.862724	abundance	Disease	ASD	MMUPHin	ASD
s__GGB33512_SGB15201	Health	-0.460661	0.651264	0.492868	0.862724	abundance	Disease	ASD	MMUPHin	ASD
s__GGB4569_SGB6312	Health	3.78598	4.0457	0.521104	0.862724	abundance	Disease	ASD	MMUPHin	ASD
s__GGB9537_SGB14940	Health	-0.479933	0.729707	0.521395	0.862724	abundance	Disease	ASD	MMUPHin	ASD
s__GGB9581_SGB79823	Health	-0.388128	0.577311	0.520332	0.862724	abundance	Disease	ASD	MMUPHin	ASD
s__GGB9708_SGB15234	Health	0.350246	0.518152	0.501668	0.862724	abundance	Disease	ASD	MMUPHin	ASD
s__GGB9721_SGB15275	Health	2.22275	2.2605	0.50536	0.862724	abundance	Disease	ASD	MMUPHin	ASD
s__GGB9770_SGB15390	Health	-0.262563	0.398708	0.518096	0.862724	abundance	Disease	ASD	MMUPHin	ASD
s__Ruminococcus_sp_NSJ_13	Health	-1.01211	1.35767	0.489523	0.862724	abundance	Disease	ASD	MMUPHin	ASD
s__Rheinheimera_SGB14999	Health	-0.0967002	0.153709	0.530082	0.865565	abundance	Disease	ASD	MMUPHin	ASD
s__GGB3490_SGB4664	Health	0.317366	0.501953	0.533732	0.866095	abundance	Disease	ASD	MMUPHin	ASD
s__Candidatus_Cibionibacter_quicibialis	Health	-0.160988	0.262732	0.540801	0.868696	abundance	Disease	ASD	MMUPHin	ASD
s__Alistipes_dispar	Health	0.567354	0.9514	0.556775	0.877811	abundance	Disease	ASD	MMUPHin	ASD
s__Lacrimispora_amygdalina	Health	0.114331	0.197415	0.563033	0.883584	abundance	Disease	ASD	MMUPHin	ASD
s__Vescimonas_coprocola	Health	-0.158091	0.27367	0.564127	0.883946	abundance	Disease	ASD	MMUPHin	ASD
s__Faecalibacillus_faecis	Health	-0.300018	0.525487	0.571497	0.887482	abundance	Disease	ASD	MMUPHin	ASD
s__Collinsella_aerofaciens	Health	-0.133384	0.244282	0.585738	0.898184	abundance	Disease	ASD	MMUPHin	ASD
s__Ruminococcus_torques	Health	0.118897	0.220292	0.589816	0.901176	abundance	Disease	ASD	MMUPHin	ASD
s__Blautia_glucerasea	Health	0.16426	0.308094	0.59575	0.902036	abundance	Disease	ASD	MMUPHin	ASD
s__Eubacterium_sulci	Health	0.288202	0.53596	0.601473	0.905054	abundance	Disease	ASD	MMUPHin	ASD
s__GGB9713_SGB15249	Health	0.229445	0.436113	0.600075	0.905054	abundance	Disease	ASD	MMUPHin	ASD
s__Roseburia_intestinalis	Health	0.169253	0.335009	0.614075	0.911578	abundance	Disease	ASD	MMUPHin	ASD
s__Ruminococcus_callidus	Health	0.224126	0.451659	0.621311	0.914965	abundance	Disease	ASD	MMUPHin	ASD
s__Clostridiaceae_bacterium_Marseille_Q4145	Health	0.217215	0.444032	0.628388	0.920072	abundance	Disease	ASD	MMUPHin	ASD
s__Gemmiger_formicilis	Health	0.130292	0.27004	0.629995	0.921224	abundance	Disease	ASD	MMUPHin	ASD
s__Clostridiales_bacterium_Choco116	Health	-0.248667	0.517686	0.636769	0.924333	abundance	Disease	ASD	MMUPHin	ASD
s__Eubacteriales_unclassified_SGB71281	Health	0.34051	0.692318	0.637879	0.924732	abundance	Disease	ASD	MMUPHin	ASD
s__Alistipes_ihumii	Health	0.19099	0.414192	0.645968	0.928872	abundance	Disease	ASD	MMUPHin	ASD
s__Prevotella_copri_clade_A	Health	-0.260599	0.580718	0.654192	0.933531	abundance	Disease	ASD	MMUPHin	ASD
s__GGB3746_SGB5089	Health	0.130368	0.302348	0.666821	0.937301	abundance	Disease	ASD	MMUPHin	ASD
s__Faecalicatena_contorta	Health	0.189722	0.467943	0.688132	0.946322	abundance	Disease	ASD	MMUPHin	ASD
s__Victivallis_vadensis	Health	0.264534	0.651218	0.695234	0.950911	abundance	Disease	ASD	MMUPHin	ASD
s__Mesosutterella_multiformis	Health	-0.273225	0.70194	0.699675	0.952111	abundance	Disease	ASD	MMUPHin	ASD
s__Streptococcus_mitis	Health	-0.101357	0.269405	0.708958	0.95624	abundance	Disease	ASD	MMUPHin	ASD
s__Bacteroides_faecis	Health	-0.281378	0.828429	0.736039	0.960508	abundance	Disease	ASD	MMUPHin	ASD
s__Alistipes_shahii	Health	-0.0979145	0.298402	0.743246	0.96075	abundance	Disease	ASD	MMUPHin	ASD
s__Alistipes_sp_AF17_16	Health	-0.122869	0.379102	0.747184	0.96075	abundance	Disease	ASD	MMUPHin	ASD
s__Clostridium_sp_AF34_13	Health	-0.208512	0.62982	0.74315	0.96075	abundance	Disease	ASD	MMUPHin	ASD
s__GGB9781_SGB15402	Health	-0.268056	0.630596	0.744116	0.96075	abundance	Disease	ASD	MMUPHin	ASD
s__Phascolarctobacterium_faecium	Health	-0.101983	0.309205	0.741994	0.96075	abundance	Disease	ASD	MMUPHin	ASD
s__Ruminococcus_gnavus	Health	0.0907303	0.280933	0.747033	0.96075	abundance	Disease	ASD	MMUPHin	ASD
s__Coprococcus_eutactus	Health	-0.137835	0.428506	0.748497	0.96088	abundance	Disease	ASD	MMUPHin	ASD
s__Victivallis_lenta	Health	-0.181861	0.566025	0.750888	0.962004	abundance	Disease	ASD	MMUPHin	ASD
s__Raoultella_ornithinolytica	Health	0.611531	1.78317	0.754264	0.962307	abundance	Disease	ASD	MMUPHin	ASD
s__Clostridiales_bacterium	Health	0.0679151	0.217812	0.755464	0.962311	abundance	Disease	ASD	MMUPHin	ASD
s__GGB3626_SGB4905	Health	0.246283	0.796852	0.766264	0.96416	abundance	Disease	ASD	MMUPHin	ASD
s__Intestinibacter_bartlettii	Health	0.0637295	0.208983	0.760774	0.96416	abundance	Disease	ASD	MMUPHin	ASD
s__Phocaeicola_coprophilus	Health	-0.761608	2.37307	0.761238	0.96416	abundance	Disease	ASD	MMUPHin	ASD
s__Senegalimassilia_anaerobia	Health	-0.125571	0.408828	0.762692	0.96416	abundance	Disease	ASD	MMUPHin	ASD
s__Phocaeicola_vulgatus	Health	0.093295	0.32093	0.771489	0.964218	abundance	Disease	ASD	MMUPHin	ASD
s__GGB4584_SGB6338	Health	0.397974	1.32632	0.776207	0.964701	abundance	Disease	ASD	MMUPHin	ASD
s__GGB9677_SGB15180	Health	0.527116	1.66439	0.772228	0.964701	abundance	Disease	ASD	MMUPHin	ASD
s__GGB3061_SGB4063	Health	0.0599962	0.209243	0.780811	0.965241	abundance	Disease	ASD	MMUPHin	ASD
s__Clostridium_fessum	Health	-0.0436022	0.170717	0.798652	0.968635	abundance	Disease	ASD	MMUPHin	ASD
s__Pseudoflavonifractor_sp_An184	Health	0.230399	0.887074	0.797488	0.968635	abundance	Disease	ASD	MMUPHin	ASD
s__GGB9534_SGB14937	Health	0.0651707	0.257247	0.800537	0.969123	abundance	Disease	ASD	MMUPHin	ASD
s__Bacteroides_caccae	Health	0.0802982	0.353132	0.820371	0.970241	abundance	Disease	ASD	MMUPHin	ASD
s__Blautia_stercoris	Health	0.115739	0.580956	0.844453	0.970241	abundance	Disease	ASD	MMUPHin	ASD
s__Clostridium_leptum	Health	0.060465	0.313383	0.84728	0.970241	abundance	Disease	ASD	MMUPHin	ASD
s__Enterococcus_avium	Health	0.174386	0.869371	0.850806	0.970241	abundance	Disease	ASD	MMUPHin	ASD
s__Faecalibacterium_SGB15315	Health	0.122987	0.546567	0.82257	0.970241	abundance	Disease	ASD	MMUPHin	ASD
s__Flavonifractor_plautii	Health	-0.0397473	0.211852	0.851306	0.970241	abundance	Disease	ASD	MMUPHin	ASD
s__GGB6569_SGB9281	Health	-0.250735	1.0591	0.852009	0.970241	abundance	Disease	ASD	MMUPHin	ASD
s__GGB9062_SGB13981	Health	-0.0786718	0.338781	0.817846	0.970241	abundance	Disease	ASD	MMUPHin	ASD
s__Streptococcus_australis	Health	0.0768605	0.378964	0.841685	0.970241	abundance	Disease	ASD	MMUPHin	ASD
s__Bacteroides_eggerthii	Health	0.167386	0.921763	0.857047	0.971811	abundance	Disease	ASD	MMUPHin	ASD
s__Agathobaculum_butyriciproducens	Health	-0.0305226	0.194154	0.875207	0.974982	abundance	Disease	ASD	MMUPHin	ASD
s__Bifidobacterium_dentium	Health	0.136516	1.04505	0.89894	0.974982	abundance	Disease	ASD	MMUPHin	ASD
s__Christensenella_minuta	Health	-0.0463538	0.336731	0.895014	0.974982	abundance	Disease	ASD	MMUPHin	ASD
s__Clostridium_sp_AF20_17LB	Health	-0.0304933	0.251361	0.903596	0.974982	abundance	Disease	ASD	MMUPHin	ASD
s__Dorea_formicigenerans	Health	0.0258936	0.18351	0.887926	0.974982	abundance	Disease	ASD	MMUPHin	ASD
s__GGB3815_SGB5180	Health	-0.0585686	0.387745	0.88078	0.974982	abundance	Disease	ASD	MMUPHin	ASD
s__GGB9614_SGB15049	Health	0.0323528	0.243374	0.894436	0.974982	abundance	Disease	ASD	MMUPHin	ASD
s__GGB9691_SGB15198	Health	0.200345	1.35202	0.88799	0.974982	abundance	Disease	ASD	MMUPHin	ASD
s__Ruminococcus_lactaris	Health	0.0416458	0.331953	0.90036	0.974982	abundance	Disease	ASD	MMUPHin	ASD
s__GGB9765_SGB15382	Health	-0.117473	1.07137	0.919612	0.980715	abundance	Disease	ASD	MMUPHin	ASD
s__Isoptericola_variabilis	Health	-0.108028	1.09815	0.927841	0.980715	abundance	Disease	ASD	MMUPHin	ASD
s__Lachnospiraceae_bacterium	Health	0.022165	0.248233	0.929077	0.980715	abundance	Disease	ASD	MMUPHin	ASD
s__GGB9712_SGB15244	Health	0.0545349	0.648908	0.933784	0.981235	abundance	Disease	ASD	MMUPHin	ASD
s__Lawsonibacter_asaccharolyticus	Health	0.014181	0.185336	0.939098	0.982513	abundance	Disease	ASD	MMUPHin	ASD
s__Sutterella_wadsworthensis	Health	-0.0302391	0.392626	0.938804	0.982513	abundance	Disease	ASD	MMUPHin	ASD
s__Neglectibacter_timonensis	Health	-0.116927	1.48746	0.940393	0.982584	abundance	Disease	ASD	MMUPHin	ASD
s__Enterocloster_citroniae	Health	-0.00940286	0.167515	0.955324	0.985597	abundance	Disease	ASD	MMUPHin	ASD
s__Faecalibacterium_SGB15346	Health	-0.0142726	0.259953	0.956282	0.985809	abundance	Disease	ASD	MMUPHin	ASD
s__Phocaeicola_plebeius	Health	0.0337738	0.710445	0.962175	0.986756	abundance	Disease	ASD	MMUPHin	ASD
s__Waltera_intestinalis	Health	-0.0206491	0.408961	0.959798	0.986756	abundance	Disease	ASD	MMUPHin	ASD
s__Clostridium_SGB4750	Health	0.0088834	0.213916	0.966928	0.987899	abundance	Disease	ASD	MMUPHin	ASD
s__Roseburia_sp_BX1005	Health	-0.0264189	0.863405	0.976444	0.992	abundance	Disease	ASD	MMUPHin	ASD
s__Clostridium_sp_OM07_10AC	Health	-0.017546	0.703046	0.980899	0.993063	abundance	Disease	ASD	MMUPHin	ASD
s__GGB33928_SGB15225	Health	-0.00704864	0.313884	0.982142	0.993494	abundance	Disease	ASD	MMUPHin	ASD
s__Enterocloster_SGB14313	Health	-0.0181827	0.927514	0.984545	0.994275	abundance	Disease	ASD	MMUPHin	ASD
s__GGB9237_SGB14179	Health	0.00657144	0.392919	0.986831	0.995689	abundance	Disease	ASD	MMUPHin	ASD
s__GGB9602_SGB15028	Health	-0.0272693	2.3075	0.991137	0.997197	abundance	Disease	ASD	MMUPHin	ASD
s__Lachnotalea_sp_AF33_28	Health	0.00580173	0.508323	0.991055	0.997197	abundance	Disease	ASD	MMUPHin	ASD
s__Parabacteroides_distasonis	Health	-0.771819	0.187021	4.7082e-05	0.00403836	abundance	Disease	MDD	MMUPHin	MDD
s__Blautia_wexlerae	Health	0.722603	0.179686	7.12075e-05	0.00571781	abundance	Disease	MDD	MMUPHin	MDD
s__Anaerobutyricum_hallii	Health	0.871425	0.232788	0.000218329	0.0119416	abundance	Disease	MDD	MMUPHin	MDD
s__GGB9189_SGB14128	Health	-0.968024	0.229698	0.000285244	0.0139807	abundance	Disease	MDD	MMUPHin	MDD
s__Bacteroides_stercoris	Health	-1.28154	0.357767	0.000420424	0.0188191	abundance	Disease	MDD	MMUPHin	MDD
s__GGB3570_SGB4777	Health	0.950697	0.258666	0.000713009	0.0275028	abundance	Disease	MDD	MMUPHin	MDD
s__Eubacteriales_unclassified_SGB71281	Health	-2.33805	0.474701	0.000818596	0.0294227	abundance	Disease	MDD	MMUPHin	MDD
s__GGB3142_SGB4155	Health	-2.3915	0.597515	0.000922395	0.0319369	abundance	Disease	MDD	MMUPHin	MDD
s__Alistipes_dispar	Health	-1.1127	0.32132	0.00095793	0.0323579	abundance	Disease	MDD	MMUPHin	MDD
s__Eubacterium_sulci	Health	-0.71509	0.206961	0.00110306	0.036156	abundance	Disease	MDD	MMUPHin	MDD
s__Clostridiaceae_bacterium_AF18_31LB	Health	-0.518798	0.158125	0.00121502	0.0378677	abundance	Disease	MDD	MMUPHin	MDD
s__Lacrimispora_amygdalina	Health	-0.665895	0.203485	0.0012309	0.0378677	abundance	Disease	MDD	MMUPHin	MDD
s__Faecalibacterium_prausnitzii	Health	0.532006	0.163812	0.00127856	0.0380412	abundance	Disease	MDD	MMUPHin	MDD
s__Faecalicatena_contorta	Health	1.19144	0.324104	0.00149832	0.0406809	abundance	Disease	MDD	MMUPHin	MDD
s__Clostridiaceae_bacterium	Health	0.571665	0.181831	0.0018188	0.0459849	abundance	Disease	MDD	MMUPHin	MDD
s__Oscillibacter_SGB15077	Health	-4.97808	0.0147331	0.00188412	0.0461733	abundance	Disease	MDD	MMUPHin	MDD
s__GGB9531_SGB14932	Health	-0.913526	0.27583	0.00191186	0.0465507	abundance	Disease	MDD	MMUPHin	MDD
s__Phascolarctobacterium_faecium	Health	-0.860066	0.276719	0.00211211	0.0492045	abundance	Disease	MDD	MMUPHin	MDD
s__Alistipes_ihumii	Health	-0.693938	0.223372	0.00223262	0.0504546	abundance	Disease	MDD	MMUPHin	MDD
s__Bifidobacterium_longum	Health	-0.71311	0.23352	0.00245801	0.0527076	abundance	Disease	MDD	MMUPHin	MDD
s__GGB9707_SGB15229	Health	0.563174	0.183951	0.00265073	0.0561691	abundance	Disease	MDD	MMUPHin	MDD
s__Streptococcus_oralis	Health	1.02818	0.279629	0.00279003	0.057226	abundance	Disease	MDD	MMUPHin	MDD
s__GGB9237_SGB14179	Health	-0.68491	0.218518	0.00280666	0.0572558	abundance	Disease	MDD	MMUPHin	MDD
s__Clostridium_sp_AM33_3	Health	-0.494448	0.167934	0.00372242	0.0672173	abundance	Disease	MDD	MMUPHin	MDD
s__GGB79734_SGB15291	Health	0.617217	0.212379	0.00400489	0.0709395	abundance	Disease	MDD	MMUPHin	MDD
s__Pseudoflavonifractor_sp_An184	Health	-3.62327	0.999284	0.00398536	0.0709395	abundance	Disease	MDD	MMUPHin	MDD
s__Dialister_invisus	Health	2.1733	0.726729	0.00416059	0.072868	abundance	Disease	MDD	MMUPHin	MDD
s__Anaerobutyricum_soehngenii	Health	-0.76294	0.263806	0.00419446	0.0729488	abundance	Disease	MDD	MMUPHin	MDD
s__GGB3746_SGB5089	Health	-0.879631	0.304535	0.00430464	0.0741814	abundance	Disease	MDD	MMUPHin	MDD
s__GGB9412_SGB14767	Health	-1.46513	0.39673	0.00497413	0.0833751	abundance	Disease	MDD	MMUPHin	MDD
s__Candidatus_Cibionibacter_quicibialis	Health	0.65055	0.235264	0.00603782	0.0949447	abundance	Disease	MDD	MMUPHin	MDD
s__Ruminococcus_SGB4421	Health	1.42773	0.507149	0.00658516	0.0981528	abundance	Disease	MDD	MMUPHin	MDD
s__Clostridium_sp_AM22_11AC	Health	-0.643651	0.238427	0.00737297	0.104404	abundance	Disease	MDD	MMUPHin	MDD
s__Coprobacillus_cateniformis	Health	-1.16335	0.420074	0.00813004	0.109859	abundance	Disease	MDD	MMUPHin	MDD
s__GGB9770_SGB15390	Health	-1.1942	0.43354	0.00833342	0.111132	abundance	Disease	MDD	MMUPHin	MDD
s__Bilophila_wadsworthia	Health	-0.442481	0.171702	0.0105049	0.131713	abundance	Disease	MDD	MMUPHin	MDD
s__GGB9677_SGB15180	Health	-1.76167	0.643538	0.0108202	0.133887	abundance	Disease	MDD	MMUPHin	MDD
s__Christensenellaceae_bacterium_NSJ_63	Health	-0.353439	0.140942	0.0160078	0.169225	abundance	Disease	MDD	MMUPHin	MDD
s__Flavonifractor_plautii	Health	-0.460264	0.19036	0.0163278	0.169628	abundance	Disease	MDD	MMUPHin	MDD
s__Streptococcus_lutetiensis	Health	-3.04413	0.766936	0.0165497	0.170186	abundance	Disease	MDD	MMUPHin	MDD
s__Streptococcus_gordonii	Health	-0.948099	0.379284	0.0181279	0.179566	abundance	Disease	MDD	MMUPHin	MDD
s__Adlercreutzia_equolifaciens	Health	0.650245	0.274286	0.0185881	0.182212	abundance	Disease	MDD	MMUPHin	MDD
s__GGB9345_SGB14311	Health	-1.23309	0.515144	0.0194037	0.187768	abundance	Disease	MDD	MMUPHin	MDD
s__Streptococcus_australis	Health	0.525878	0.230218	0.0242931	0.22039	abundance	Disease	MDD	MMUPHin	MDD
s__Faecalibacterium_SGB15346	Health	0.440214	0.195291	0.0249575	0.224098	abundance	Disease	MDD	MMUPHin	MDD
s__GGB53985_SGB6367	Health	1.4841	0.631389	0.0285962	0.247527	abundance	Disease	MDD	MMUPHin	MDD
s__Parasutterella_excrementihominis	Health	-0.662204	0.301332	0.0294714	0.252211	abundance	Disease	MDD	MMUPHin	MDD
s__Prevotella_copri_clade_A	Health	1.24101	0.582618	0.034915	0.2767	abundance	Disease	MDD	MMUPHin	MDD
s__GGB1456_SGB2019	Health	-3.07612	0.172217	0.035604	0.278465	abundance	Disease	MDD	MMUPHin	MDD
s__GGB9781_SGB15402	Health	-1.00634	0.452119	0.03711	0.282365	abundance	Disease	MDD	MMUPHin	MDD
s__Clostridium_celatum	Health	-1.18193	0.335141	0.0387315	0.289451	abundance	Disease	MDD	MMUPHin	MDD
s__Roseburia_faecis	Health	0.541501	0.262884	0.0403863	0.298859	abundance	Disease	MDD	MMUPHin	MDD
s__Dysosmobacter_sp_NSJ_60	Health	-0.340478	0.164616	0.0412991	0.300314	abundance	Disease	MDD	MMUPHin	MDD
s__Fusobacterium_nucleatum	Health	-1.14911	0.0784528	0.0433965	0.310186	abundance	Disease	MDD	MMUPHin	MDD
s__Anaerostipes_hadrus	Health	0.424598	0.209736	0.0437273	0.310785	abundance	Disease	MDD	MMUPHin	MDD
s__Actinomyces_SGB17154	Health	-1.0669	0.466385	0.0479624	0.32856	abundance	Disease	MDD	MMUPHin	MDD
s__Lawsonibacter_asaccharolyticus	Health	0.36458	0.184174	0.0497741	0.33548	abundance	Disease	MDD	MMUPHin	MDD
s__Streptococcus_mutans	Health	-0.768471	0.376266	0.0499908	0.33548	abundance	Disease	MDD	MMUPHin	MDD
s__Agathobaculum_butyriciproducens	Health	0.337681	0.173942	0.053109	0.346172	abundance	Disease	MDD	MMUPHin	MDD
s__Dorea_longicatena	Health	0.303482	0.157105	0.0542807	0.351382	abundance	Disease	MDD	MMUPHin	MDD
s__GGB2998_SGB3989	Health	-0.957879	0.472346	0.0548489	0.353846	abundance	Disease	MDD	MMUPHin	MDD
s__Desulfovibrio_desulfuricans	Health	1.39691	0.652604	0.0555555	0.357793	abundance	Disease	MDD	MMUPHin	MDD
s__Oscillibacter_sp_ER4	Health	0.410996	0.217787	0.0604329	0.376988	abundance	Disease	MDD	MMUPHin	MDD
s__Phocaeicola_vulgatus	Health	-0.512678	0.27216	0.0605339	0.376988	abundance	Disease	MDD	MMUPHin	MDD
s__Vescimonas_coprocola	Health	-0.39035	0.208617	0.0625858	0.384797	abundance	Disease	MDD	MMUPHin	MDD
s__Anaerotruncus_rubiinfantis	Health	-0.264736	0.129943	0.0642937	0.388215	abundance	Disease	MDD	MMUPHin	MDD
s__GGB9293_SGB14250	Health	-0.898801	0.470732	0.0639921	0.388215	abundance	Disease	MDD	MMUPHin	MDD
s__Clostridium_sp_AF36_4	Health	0.613855	0.331959	0.0668709	0.394329	abundance	Disease	MDD	MMUPHin	MDD
s__Romboutsia_timonensis	Health	0.402323	0.219465	0.0680272	0.399276	abundance	Disease	MDD	MMUPHin	MDD
s__Sutterella_wadsworthensis	Health	-0.727428	0.395595	0.0688799	0.400164	abundance	Disease	MDD	MMUPHin	MDD
s__Clostridium_sp_AM49_4BH	Health	0.676518	0.374368	0.073558	0.41033	abundance	Disease	MDD	MMUPHin	MDD
s__Clostridiales_bacterium_Choco116	Health	-1.16639	0.606378	0.0765888	0.416493	abundance	Disease	MDD	MMUPHin	MDD
s__Clostridiales_bacterium	Health	-0.443362	0.248958	0.0769851	0.418046	abundance	Disease	MDD	MMUPHin	MDD
s__Massilimicrobiota_sp_An134	Health	0.96343	0.522776	0.0802153	0.430018	abundance	Disease	MDD	MMUPHin	MDD
s__Methanobrevibacter_smithii	Health	-1.06519	0.598689	0.0811649	0.433876	abundance	Disease	MDD	MMUPHin	MDD
s__Eubacterium_ramulus	Health	-0.30406	0.174474	0.0824754	0.436348	abundance	Disease	MDD	MMUPHin	MDD
s__Ruthenibacterium_lactatiformans	Health	-0.371168	0.213889	0.0838489	0.440119	abundance	Disease	MDD	MMUPHin	MDD
s__GGB27106_SGB6188	Health	-2.30375	1.0093	0.0845514	0.442576	abundance	Disease	MDD	MMUPHin	MDD
s__Lachnospiraceae_bacterium_AM48_27BH	Health	-0.287778	0.168467	0.0893501	0.45692	abundance	Disease	MDD	MMUPHin	MDD
s__Clostridiales_bacterium_KLE1615	Health	-0.366247	0.215889	0.09101	0.4616	abundance	Disease	MDD	MMUPHin	MDD
s__GGB9762_SGB15377	Health	-1.62252	0.857555	0.0951279	0.476144	abundance	Disease	MDD	MMUPHin	MDD
s__Bifidobacterium_pseudocatenulatum	Health	-0.531052	0.317153	0.0953867	0.476338	abundance	Disease	MDD	MMUPHin	MDD
s__GGB77437_SGB9391	Health	-0.379295	0.225723	0.0993858	0.485858	abundance	Disease	MDD	MMUPHin	MDD
s__GGB3321_SGB4394	Health	0.502994	0.303231	0.101336	0.487537	abundance	Disease	MDD	MMUPHin	MDD
s__GGB9781_SGB66170	Health	-0.894331	0.519692	0.100706	0.487537	abundance	Disease	MDD	MMUPHin	MDD
[truncated: 10,132 more rows]
