# Supplementary material for: GutMIND: A multi-cohort machine learning framework for integrative characteristics of the microbiota-gut-brain axis in neuropsychiatric disorders
Source: Gut Microbes. 2026 Feb 16;18(1):2630563. doi: 10.1080/19490976.2026.2630563 (PMC12915850; doi:10.1080/19490976.2026.2630563)
Supplement: Table.zip [file KGMI_A_2630563_SM9430.zip › Table/sTable10.xlsx]

## Sheet: Table S10a
Table S10a Basic information of 9-core neuropsycho-protective microbiota
Species	Prevalence_Health	Prevalence_Disease	Abundance_Mean_Health	Abundance_Mean_Disease	Importance	Coef	Pval
s__Blautia_wexlerae	0.961377	0.931951	0.0231334	0.0198236	2.2691	0.321335	0.0195286
s__Clostridiaceae_bacterium	0.898405	0.844459	0.00500974	0.00386491	1.57315	0.258945	0.0910906
s__Fusicatenibacter_saccharivorans	0.879093	0.797797	0.0113158	0.00813362	1.45168	0.338981	0.0251087
s__Faecalibacterium_prausnitzii	0.940386	0.89825	0.0568853	0.0430787	1.3846	0.472445	5.28e-05
s__Clostridiales_bacterium_KLE1615	0.696054	0.570318	0.00259781	0.00190076	1.32472	0.224322	0.0873112
s__Candidatus_Cibionibacter_quicibialis	0.72712	0.696047	0.0100761	0.00861808	1.06279	0.221042	0.0941471
s__Oscillibacter_sp_ER4	0.539882	0.459494	0.00499512	0.00375161	0.998874	0.326158	0.0456558
s__Firmicutes_bacterium_AF16_15	0.643157	0.524303	0.00259541	0.0017382	0.998799	0.389714	0.00125336
s__Faecalibacterium_SGB15346	0.625525	0.530136	0.00526705	0.00362448	0.687584	0.484561	0.00319524

## Sheet: Table S10b
Table S10b GBM coverage of 9-core neuropsycho-protective microbiota
Module	Blautia_wexlerae_SGB4831	Blautia_wexlerae_SGB4837	Candidatus_Cibionibacter_quicibialis_SGB15286	Clostridiaceae_bacterium_SGB4269	Clostridiaceae_bacterium_SGB4721	Clostridiaceae_bacterium_SGB4770	Clostridiaceae_bacterium_SGB6153	Clostridiales_bacterium_KLE1615_SGB5090	Faecalibacterium_SGB15346_SGB15346	Faecalibacterium_prausnitzii_SGB15316	Faecalibacterium_prausnitzii_SGB15317	Faecalibacterium_prausnitzii_SGB15318	Faecalibacterium_prausnitzii_SGB15322	Faecalibacterium_prausnitzii_SGB15323	Faecalibacterium_prausnitzii_SGB15326	Faecalibacterium_prausnitzii_SGB15332	Faecalibacterium_prausnitzii_SGB15333	Faecalibacterium_prausnitzii_SGB15342	Firmicutes_bacterium_AF16_15_SGB4993	Fusicatenibacter_saccharivorans_SGB4874	Oscillibacter_sp_ER4_SGB15254
Tryptophan synthesis	0	0	0	1	0	0	0	1	0	0	0	0	0	0	0	0	0	0	0.8	1	0
Glutamate synthesis I	1	0	1	0	1	0	1	1	1	1	1	1	1	1	1	1	1	1	1	0	1
Glutamate synthesis II	0	0	1	1	1	1	1	1	1	1	1	1	1	1	1	1	1	1	1	1	1
p-Cresol synthesis	1	1	0	1	0	1	1	1	0	0	0	0	0	0	0	0	0	0	0	0	0
ClpB (ATP-dependent chaperone protein)	0	0	1	0	1	1	1	1	1	1	1	1	1	1	1	1	1	1	1	0	1
17-beta-Estradiol degradation	0	0	1	0	1	1	0	0	1	1	1	1	1	1	1	1	1	1	1	0	0
Quinolinic acid synthesis	0	1	0	1	0	0	1	0	0	0	0	0	0	0	0	0	0	0	0	1	0
Quinolinic acid degradation	0.666667	0	0	1	0.666667	0.666667	1	0.666667	0.666667	0.666667	0.666667	0.666667	0.666667	0.666667	0.666667	0.666667	0.666667	0.666667	0.666667	0.666667	0.666667
Isovaleric acid synthesis I	0	0	0	0	0	0.6	0	0	0	0	0	0	0	0	0	0	0	0	0	0	0
Isovaleric acid synthesis II	0	0	0	0	0	0.666667	0.666667	0.666667	0	0	0	0	0	0	0	0	0	0	0.666667	0	0
S-Adenosylmethionine (SAM) synthesis	1	1	1	1	1	1	1	1	1	1	1	1	1	1	1	1	1	1	1	0	1
g-Hydroxybutyric acid (GHB) degradation	0	0	0	0	0	0	1	0	0	0	0	0	0	0	0	0	0	0	0	0	0
Acetate synthesis I	0	0.666667	1	0	1	0.666667	0.666667	1	1	1	1	1	1	1	1	1	1	1	1	1	1
Glutamate degradation I	0	0	0	0	0.75	0	0	0	0	0	0	0	0	0	0	0	0	0	0	0	0.75
Butyrate synthesis II	0	0	0	0	0	0	0	0	0	0	0	0	0	0	0	0	0	0	1	0	0
