# Supplementary material for: GutMIND: A multi-cohort machine learning framework for integrative characteristics of the microbiota-gut-brain axis in neuropsychiatric disorders
Source: Gut Microbes. 2026 Feb 16;18(1):2630563. doi: 10.1080/19490976.2026.2630563 (PMC12915850; doi:10.1080/19490976.2026.2630563)
Supplement: Table.zip [file KGMI_A_2630563_SM9430.zip › Table/sTable2.xlsx]

## Sheet: Table S2a
Table S2a Alpha diversity of each disese and each study
ID	N_Samples	N_Health	N_Disease	Shannon_Health_Mean	Shannon_Health_Sd	Shannon_Disease_Mean	Shannon_Disease_Sd	Pvalue_Shannon	Pvalue_Species_Count	Significance_Shannon	Significance_Species	Direction_Shannon	Direction_Species	DiseaseOrStudy
SCZ	310	134	176	2.80833	0.828914	3.02427	0.788441	0.0150608	0.306149	*	ns	+	=	Disease
SAD	52	27	25	3.82164	0.299236	3.86233	0.412831	0.585682	0.927029	ns	ns	=	=	Disease
PD	1236	483	753	3.46359	0.565826	3.61566	0.508155	7.83645e-07	2.47052e-06	***	***	+	+	Disease
MDD	352	173	179	3.51843	0.584403	3.48744	0.565118	0.522744	0.486931	ns	ns	=	=	Disease
DD	36	20	16	3.59426	0.326032	3.23304	0.559221	0.140197	0.293234	ns	ns	=	=	Disease
BD	140	38	102	3.37568	0.319242	3.07729	0.657473	0.0159143	0.0085609	*	**	-	-	Disease
ASD	324	145	179	3.22602	0.570762	3.16867	0.522778	0.238159	0.527271	ns	ns	=	=	Disease
AD	284	171	113	3.81443	0.432814	3.8161	0.448061	0.844353	0.942335	ns	ns	=	=	Disease
Vasileva_2024_SCZ	96	25	71	3.57913	0.364853	3.38589	0.475475	0.0824796	6.02137e-05	ns	***	=	-	Study
Zhu_2020A_SCZ	167	79	88	2.5985	0.816279	2.78007	0.889968	0.109356	0.553144	ns	ns	=	=	Study
Li_2023_SCZ	47	30	17	2.71856	0.780002	2.7781	0.728496	0.835145	0.764961	ns	ns	=	=	Study
Butler_2023_SAD	52	27	25	3.82164	0.299236	3.86233	0.412831	0.585682	0.927029	ns	ns	=	=	Study
Boktor_2023A_PD	75	42	33	3.41546	0.599372	3.36727	0.630557	0.852721	0.902297	ns	ns	=	=	Study
Wallen_2022_PD	721	232	489	3.58644	0.435946	3.63489	0.466408	0.0707328	0.0157394	ns	*	=	+	Study
Nishiwaki_2024_PD	163	71	92	3.45484	0.545194	3.63582	0.447576	0.0170939	0.000954496	*	***	+	+	Study
Jo_2022_PD	140	70	70	3.45534	0.534224	3.74618	0.51918	0.000581005	0.0218871	***	*	+	+	Study
Bedarf_2017_PD	58	28	30	3.73837	0.471315	3.93475	0.349904	0.146645	0.030522	ns	*	=	+	Study
Qian_2020_PD	79	40	39	2.63927	0.64623	3.05752	0.654374	0.00980588	0.00821119	**	**	+	+	Study
Kovtun_2022_MDD	64	33	31	3.92632	0.425012	3.99022	0.342034	0.66937	0.190182	ns	ns	=	=	Study
Yang_2020_MDD	288	140	148	3.42228	0.576379	3.38213	0.546221	0.412015	0.145385	ns	ns	=	=	Study
Liu_2024_DD	36	20	16	3.59426	0.326032	3.23304	0.559221	0.140197	0.293234	ns	ns	=	=	Study
Li_2022_BD	140	38	102	3.37568	0.319242	3.07729	0.657473	0.0159143	0.0085609	*	**	-	-	Study
Nirmalkar_2022_ASD	37	20	17	3.64158	0.597709	3.27917	0.479901	0.0357082	0.0426603	*	*	-	-	Study
Tataru_2023_ASD	34	15	19	3.40381	0.399814	3.27673	0.829594	0.945449	0.728589	ns	ns	=	=	Study
Averina_2020_ASD	76	23	53	3.32417	0.394882	3.1198	0.494287	0.0816377	0.834272	ns	ns	=	=	Study
Wang_2019_ASD	66	31	35	2.88734	0.646408	3.0017	0.374979	0.435739	0.827063	ns	ns	=	=	Study
Tong_2022_ASD	52	26	26	3.15598	0.455719	3.23024	0.487591	0.630468	0.360037	ns	ns	=	=	Study
Shahin_2023_ASD	59	30	29	3.19549	0.55293	3.26872	0.507949	0.689994	0.26182	ns	ns	=	=	Study
Laske_2022_AD	173	99	74	3.83529	0.431587	3.78884	0.463618	0.55889	0.808463	ns	ns	=	=	Study
Ferreiro_2023_ADpre	111	72	39	3.78574	0.435878	3.86783	0.417854	0.22958	0.80004	ns	ns	=	=	Study

## Sheet: Table S2b
Table S2b Beta diversity of each disese and each study
ID	Healthy Pairs	Disease Pairs	Median_Health	Median_Disease	Pvalue	Significance	Direction	DistanceType	DiseaseOrStudy
SCZ	8911	15400	0.818429	0.833446	5.95854e-28	***	+	Bray-Curtis	Disease
SAD	351	300	0.739302	0.75468	0.0645888	ns	=	Bray-Curtis	Disease
PD	116403	283128	0.800299	0.815689	0	***	+	Bray-Curtis	Disease
MDD	14878	15931	0.755361	0.790629	2.95885e-166	***	+	Bray-Curtis	Disease
DD	190	120	0.616876	0.759357	9.33481e-13	***	+	Bray-Curtis	Disease
BD	703	5151	0.783891	0.842509	3.59741e-52	***	+	Bray-Curtis	Disease
ASD	10440	15931	0.780008	0.795216	5.28408e-28	***	+	Bray-Curtis	Disease
AD	14535	6328	0.780014	0.778752	0.249692	ns	=	Bray-Curtis	Disease
SCZ	8911	15400	0.90015	0.909158	5.95854e-28	***	+	Jaccard	Disease
SAD	351	300	0.850114	0.860191	0.0645888	ns	=	Jaccard	Disease
PD	116403	283128	0.889074	0.89849	0	***	+	Jaccard	Disease
MDD	14878	15931	0.860633	0.883074	2.95885e-166	***	+	Jaccard	Disease
DD	190	120	0.763047	0.863221	9.33481e-13	***	+	Jaccard	Disease
BD	703	5151	0.878855	0.914524	3.59741e-52	***	+	Jaccard	Disease
ASD	10440	15931	0.876409	0.885928	5.28408e-28	***	+	Jaccard	Disease
AD	14535	6328	0.876413	0.875616	0.249692	ns	=	Jaccard	Disease
Vasileva_2024_SCZ	300	2485	0.720579	0.774192	1.41661e-11	***	+	Bray-Curtis	Study
Zhu_2020A_SCZ	3081	3828	0.811271	0.825689	1.98089e-05	***	+	Bray-Curtis	Study
Li_2023_SCZ	435	136	0.801167	0.801838	0.546549	ns	=	Bray-Curtis	Study
Butler_2023_SAD	351	300	0.739302	0.75468	0.0645888	ns	=	Bray-Curtis	Study
Boktor_2023A_PD	861	528	0.785883	0.832645	2.56207e-18	***	+	Bray-Curtis	Study
Wallen_2022_PD	26796	119316	0.745659	0.790436	0	***	+	Bray-Curtis	Study
Nishiwaki_2024_PD	2485	4186	0.74696	0.790002	1.17603e-35	***	+	Bray-Curtis	Study
Jo_2022_PD	2415	2415	0.700094	0.767874	6.46365e-119	***	+	Bray-Curtis	Study
Bedarf_2017_PD	378	435	0.776126	0.770521	0.112965	ns	=	Bray-Curtis	Study
Qian_2020_PD	780	741	0.80576	0.814524	0.0438416	*	+	Bray-Curtis	Study
Kovtun_2022_MDD	528	465	0.652277	0.752654	4.6762e-54	***	+	Bray-Curtis	Study
Yang_2020_MDD	9730	10878	0.767216	0.782095	1.12582e-15	***	+	Bray-Curtis	Study
Liu_2024_DD	190	120	0.616876	0.759357	9.33481e-13	***	+	Bray-Curtis	Study
Li_2022_BD	703	5151	0.783891	0.842509	3.59741e-52	***	+	Bray-Curtis	Study
Nirmalkar_2022_ASD	190	136	0.719256	0.71407	0.804692	ns	=	Bray-Curtis	Study
Tataru_2023_ASD	105	171	0.70708	0.736744	0.0171826	*	+	Bray-Curtis	Study
Averina_2020_ASD	253	1378	0.761201	0.82063	1.25283e-16	***	+	Bray-Curtis	Study
Wang_2019_ASD	465	595	0.75581	0.759169	0.869753	ns	=	Bray-Curtis	Study
Tong_2022_ASD	325	325	0.743276	0.730782	0.265219	ns	=	Bray-Curtis	Study
Shahin_2023_ASD	435	406	0.719148	0.751617	5.20484e-06	***	+	Bray-Curtis	Study
Laske_2022_AD	4851	2701	0.750587	0.773479	3.71062e-26	***	+	Bray-Curtis	Study
Ferreiro_2023_ADpre	2556	741	0.769677	0.729153	3.8578e-21	***	-	Bray-Curtis	Study
Vasileva_2024_SCZ	300	2485	0.8376	0.872726	1.41661e-11	***	+	Jaccard	Study
Zhu_2020A_SCZ	3081	3828	0.895803	0.904523	1.98089e-05	***	+	Jaccard	Study
Li_2023_SCZ	435	136	0.889609	0.89001	0.546549	ns	=	Jaccard	Study
Butler_2023_SAD	351	300	0.850114	0.860191	0.0645888	ns	=	Jaccard	Study
Boktor_2023A_PD	861	528	0.880106	0.908681	2.56207e-18	***	+	Jaccard	Study
Wallen_2022_PD	26796	119316	0.854301	0.882953	0	***	+	Jaccard	Study
Nishiwaki_2024_PD	2485	4186	0.855154	0.882683	1.17603e-35	***	+	Jaccard	Study
Jo_2022_PD	2415	2415	0.823594	0.868698	6.46365e-119	***	+	Jaccard	Study
Bedarf_2017_PD	378	435	0.873954	0.870389	0.112965	ns	=	Jaccard	Study
Qian_2020_PD	780	741	0.892433	0.897782	0.0438416	*	+	Jaccard	Study
Kovtun_2022_MDD	528	465	0.789549	0.858873	4.6762e-54	***	+	Jaccard	Study
Yang_2020_MDD	9730	10878	0.868276	0.877725	1.12582e-15	***	+	Jaccard	Study
Liu_2024_DD	190	120	0.763047	0.863221	9.33481e-13	***	+	Jaccard	Study
Li_2022_BD	703	5151	0.878855	0.914524	3.59741e-52	***	+	Jaccard	Study
Nirmalkar_2022_ASD	190	136	0.836706	0.833186	0.804692	ns	=	Jaccard	Study
Tataru_2023_ASD	105	171	0.828409	0.84842	0.0171826	*	+	Jaccard	Study
Averina_2020_ASD	253	1378	0.864411	0.901479	1.25283e-16	***	+	Jaccard	Study
Wang_2019_ASD	465	595	0.860924	0.863099	0.869753	ns	=	Jaccard	Study
Tong_2022_ASD	325	325	0.852735	0.844453	0.265219	ns	=	Jaccard	Study
Shahin_2023_ASD	435	406	0.836633	0.858198	5.20484e-06	***	+	Jaccard	Study
Laske_2022_AD	4851	2701	0.857526	0.872273	3.71062e-26	***	+	Jaccard	Study
Ferreiro_2023_ADpre	2556	741	0.86985	0.843365	3.8578e-21	***	-	Jaccard	Study

## Sheet: Table S2c
Table S2c R2 of each disese and each study
ID	Method	R2	F_Value	P_Value	N_Samples	N_Groups	Significance	DiseaseOrStudy
SCZ	Bray-Curtis	0.0126517	3.94667	0.001	310	2	**	Disease
SAD	Bray-Curtis	0.0150956	0.766349	0.841	52	2	ns	Disease
PD	Bray-Curtis	0.00863301	10.7459	0.001	1236	2	**	Disease
MDD	Bray-Curtis	0.0103156	3.64809	0.001	352	2	**	Disease
DD	Bray-Curtis	0.0441668	1.57106	0.038	36	2	*	Disease
BD	Bray-Curtis	0.0150305	2.10586	0.001	140	2	**	Disease
ASD	Bray-Curtis	0.00458342	1.48266	0.051	324	2	ns	Disease
AD	Bray-Curtis	0.00358441	1.01444	0.403	284	2	ns	Disease
SCZ	Jaccard	0.0092838	2.8862	0.001	310	2	**	Disease
SAD	Jaccard	0.0170611	0.867864	0.826	52	2	ns	Disease
PD	Jaccard	0.0053048	6.58103	0.001	1236	2	**	Disease
MDD	Jaccard	0.00724272	2.55344	0.001	352	2	**	Disease
DD	Jaccard	0.039215	1.38773	0.038	36	2	*	Disease
BD	Jaccard	0.0121976	1.70405	0.001	140	2	**	Disease
ASD	Jaccard	0.00405939	1.31245	0.035	324	2	*	Disease
AD	Jaccard	0.00348687	0.986738	0.487	284	2	ns	Disease
Vasileva_2024_SCZ	Bray-Curtis	0.0365406	3.56508	0.001	96	2	**	Study
Zhu_2020A_SCZ	Bray-Curtis	0.00956611	1.59365	0.091	167	2	ns	Study
Li_2023_SCZ	Bray-Curtis	0.0442262	2.08227	0.019	47	2	*	Study
Butler_2023_SAD	Bray-Curtis	0.0150956	0.766349	0.843	52	2	ns	Study
Boktor_2023A_PD	Bray-Curtis	0.0282714	2.12385	0.001	75	2	**	Study
Wallen_2022_PD	Bray-Curtis	0.00910663	6.60785	0.001	721	2	**	Study
Nishiwaki_2024_PD	Bray-Curtis	0.0210764	3.46635	0.001	163	2	**	Study
Bedarf_2017_PD	Bray-Curtis	0.0244559	1.40387	0.04	58	2	*	Study
Jo_2022_PD	Bray-Curtis	0.0279234	3.96412	0.001	140	2	**	Study
Qian_2020_PD	Bray-Curtis	0.0250843	1.98119	0.012	79	2	*	Study
Kovtun_2022_MDD	Bray-Curtis	0.0522157	3.41573	0.001	64	2	**	Study
Yang_2020_MDD	Bray-Curtis	0.011579	3.3504	0.001	288	2	**	Study
Liu_2024_DD	Bray-Curtis	0.0441668	1.57106	0.037	36	2	*	Study
Li_2022_BD	Bray-Curtis	0.0150305	2.10586	0.001	140	2	**	Study
Nirmalkar_2022_ASD	Bray-Curtis	0.0303963	1.09722	0.329	37	2	ns	Study
Tataru_2023_ASD	Bray-Curtis	0.0368435	1.22409	0.166	34	2	ns	Study
Averina_2020_ASD	Bray-Curtis	0.01412	1.05985	0.357	76	2	ns	Study
Wang_2019_ASD	Bray-Curtis	0.0261085	1.71574	0.013	66	2	*	Study
Tong_2022_ASD	Bray-Curtis	0.0203488	1.03857	0.37	52	2	ns	Study
Shahin_2023_ASD	Bray-Curtis	0.0238464	1.39245	0.076	59	2	ns	Study
Laske_2022_AD	Bray-Curtis	0.00696376	1.19915	0.166	173	2	ns	Study
Ferreiro_2023_ADpre	Bray-Curtis	0.00918458	1.0104	0.427	111	2	ns	Study
Vasileva_2024_SCZ	Jaccard	0.0266927	2.57792	0.001	96	2	**	Study
Zhu_2020A_SCZ	Jaccard	0.00825647	1.37366	0.11	167	2	ns	Study
Li_2023_SCZ	Jaccard	0.0370685	1.7323	0.01	47	2	*	Study
Butler_2023_SAD	Jaccard	0.0170611	0.867864	0.816	52	2	ns	Study
Boktor_2023A_PD	Jaccard	0.02249	1.67954	0.001	75	2	**	Study
Wallen_2022_PD	Jaccard	0.00593543	4.29306	0.001	721	2	**	Study
Nishiwaki_2024_PD	Jaccard	0.0147183	2.40505	0.001	163	2	**	Study
Bedarf_2017_PD	Jaccard	0.021253	1.21601	0.057	58	2	ns	Study
Jo_2022_PD	Jaccard	0.0205458	2.89479	0.001	140	2	**	Study
Qian_2020_PD	Jaccard	0.0200085	1.57211	0.016	79	2	*	Study
Kovtun_2022_MDD	Jaccard	0.0374043	2.40918	0.001	64	2	**	Study
Yang_2020_MDD	Jaccard	0.008164	2.35412	0.001	288	2	**	Study
Liu_2024_DD	Jaccard	0.039215	1.38773	0.035	36	2	*	Study
Li_2022_BD	Jaccard	0.0121976	1.70405	0.001	140	2	**	Study
Nirmalkar_2022_ASD	Jaccard	0.0291643	1.05141	0.338	37	2	ns	Study
Tataru_2023_ASD	Jaccard	0.0334601	1.10779	0.228	34	2	ns	Study
Averina_2020_ASD	Jaccard	0.0143967	1.08092	0.254	76	2	ns	Study
Wang_2019_ASD	Jaccard	0.0223777	1.46496	0.014	66	2	*	Study
Tong_2022_ASD	Jaccard	0.0198057	1.0103	0.417	52	2	ns	Study
Shahin_2023_ASD	Jaccard	0.0210792	1.22739	0.102	59	2	ns	Study
Laske_2022_AD	Jaccard	0.00652325	1.1228	0.166	173	2	ns	Study
Ferreiro_2023_ADpre	Jaccard	0.00900402	0.990356	0.467	111	2	ns	Study
