# Supplementary material for: GutMIND: A multi-cohort machine learning framework for integrative characteristics of the microbiota-gut-brain axis in neuropsychiatric disorders
Source: Gut Microbes. 2026 Feb 16;18(1):2630563. doi: 10.1080/19490976.2026.2630563 (PMC12915850; doi:10.1080/19490976.2026.2630563)
Supplement: Table.zip [file KGMI_A_2630563_SM9430.zip › Table/sTable9.xlsx]

## Sheet: Table S9
Table S9 Detailed Profile of Potential Core Healthy Species
Species	Prevalence_Filtered	MGBA-HI_Filtered	Differential_Filtered
s__Actinomyces_SGB17168	FALSE	TRUE	FALSE
s__Actinomyces_oris	FALSE	TRUE	FALSE
s__Actinomyces_sp_ICM47	FALSE	TRUE	TRUE
s__Adlercreutzia_equolifaciens	TRUE	TRUE	FALSE
s__Agathobaculum_butyriciproducens	TRUE	TRUE	FALSE
s__Alistipes_ihumii	FALSE	TRUE	FALSE
s__Alistipes_onderdonkii	TRUE	TRUE	FALSE
s__Alistipes_putredinis	TRUE	TRUE	FALSE
s__Alistipes_shahii	TRUE	FALSE	FALSE
s__Alistipes_sp_AF17_16	FALSE	TRUE	FALSE
s__Anaerobutyricum_hallii	TRUE	TRUE	FALSE
s__Anaerobutyricum_soehngenii	FALSE	TRUE	FALSE
s__Anaerococcus_SGB53821	FALSE	FALSE	TRUE
s__Anaerostipes_hadrus	TRUE	FALSE	FALSE
s__Bacteroides_caccae	TRUE	FALSE	FALSE
s__Bacteroides_eggerthii	FALSE	TRUE	FALSE
s__Bacteroides_fragilis	TRUE	FALSE	FALSE
s__Bacteroides_ovatus	TRUE	TRUE	FALSE
s__Bacteroides_stercoris	TRUE	FALSE	FALSE
s__Bacteroides_thetaiotaomicron	TRUE	TRUE	FALSE
s__Bacteroides_uniformis	TRUE	TRUE	FALSE
s__Bacteroides_xylanisolvens	TRUE	TRUE	FALSE
s__Bifidobacterium_dentium	FALSE	TRUE	FALSE
s__Bifidobacterium_longum	TRUE	TRUE	FALSE
s__Bifidobacterium_pseudocatenulatum	FALSE	TRUE	FALSE
s__Bilophila_wadsworthia	TRUE	FALSE	FALSE
s__Blautia_faecis	TRUE	FALSE	FALSE
s__Blautia_luti	FALSE	TRUE	FALSE
s__Blautia_massiliensis	TRUE	FALSE	FALSE
s__Blautia_obeum	TRUE	TRUE	FALSE
s__Blautia_stercoris	FALSE	TRUE	FALSE
s__Blautia_wexlerae	TRUE	TRUE	TRUE
s__Butyricicoccus_sp_AM29_23AC	FALSE	TRUE	FALSE
s__Candidatus_Cibionibacter_quicibialis	TRUE	TRUE	TRUE
s__Candidatus_Woodwardibium_gallinarum	FALSE	TRUE	FALSE
s__Christensenellaceae_bacterium_NSJ_63	FALSE	TRUE	FALSE
s__Clostridiaceae_bacterium	TRUE	TRUE	TRUE
s__Clostridiaceae_bacterium_AF18_31LB	TRUE	TRUE	FALSE
s__Clostridiaceae_bacterium_Marseille_Q3526	FALSE	TRUE	FALSE
s__Clostridiaceae_bacterium_Marseille_Q4143	FALSE	FALSE	TRUE
s__Clostridiales_bacterium	TRUE	FALSE	FALSE
s__Clostridiales_bacterium_KLE1615	TRUE	TRUE	TRUE
s__Clostridium_SGB4750	TRUE	FALSE	FALSE
s__Clostridium_fessum	TRUE	TRUE	FALSE
s__Clostridium_leptum	TRUE	TRUE	FALSE
s__Clostridium_sp_AF12_28	FALSE	TRUE	FALSE
s__Clostridium_sp_AF20_17LB	FALSE	FALSE	TRUE
s__Clostridium_sp_AF27_2AA	FALSE	TRUE	FALSE
s__Clostridium_sp_AF34_10BH	TRUE	TRUE	FALSE
s__Clostridium_sp_AM22_11AC	TRUE	FALSE	FALSE
s__Clostridium_sp_AM49_4BH	FALSE	FALSE	TRUE
s__Clostridium_sp_AT4	FALSE	TRUE	FALSE
s__Collinsella_SGB14861	TRUE	TRUE	FALSE
s__Collinsella_SGB4121	FALSE	TRUE	FALSE
s__Collinsella_aerofaciens	TRUE	FALSE	FALSE
s__Coprobacter_fastidiosus	FALSE	TRUE	FALSE
s__Coprococcus_catus	TRUE	FALSE	FALSE
s__Coprococcus_comes	TRUE	FALSE	FALSE
s__Coprococcus_eutactus	FALSE	TRUE	TRUE
s__Desulfovibrio_SGB5076	FALSE	TRUE	FALSE
s__Dialister_hominis	FALSE	TRUE	FALSE
s__Dialister_invisus	FALSE	TRUE	TRUE
s__Dorea_formicigenerans	TRUE	TRUE	FALSE
s__Dorea_longicatena	TRUE	FALSE	FALSE
s__Dysosmobacter_sp_BX15	TRUE	FALSE	TRUE
s__Dysosmobacter_sp_NSJ_60	FALSE	TRUE	FALSE
s__Dysosmobacter_welbionis	TRUE	FALSE	FALSE
s__Eggerthella_lenta	TRUE	FALSE	FALSE
s__Eisenbergiella_tayi	FALSE	TRUE	FALSE
s__Enterocloster_asparagiformis	FALSE	TRUE	FALSE
s__Enterocloster_bolteae	FALSE	TRUE	FALSE
s__Escherichia_coli	TRUE	FALSE	FALSE
s__Eubacterium_ramulus	TRUE	FALSE	FALSE
s__Eubacterium_rectale	TRUE	TRUE	FALSE
s__Eubacterium_sp_AF16_48	FALSE	TRUE	FALSE
s__Faecalibacillus_intestinalis	TRUE	FALSE	FALSE
s__Faecalibacterium_SGB15346	TRUE	TRUE	TRUE
s__Faecalibacterium_prausnitzii	TRUE	TRUE	TRUE
s__Faecalimonas_umbilicata	FALSE	TRUE	FALSE
s__Firmicutes_bacterium_AF16_15	TRUE	TRUE	TRUE
s__Flavonifractor_plautii	TRUE	TRUE	FALSE
s__Fusicatenibacter_saccharivorans	TRUE	TRUE	TRUE
s__GGB2653_SGB3574	FALSE	TRUE	FALSE
s__GGB2980_SGB3962	FALSE	TRUE	FALSE
s__GGB3175_SGB4191	FALSE	TRUE	FALSE
s__GGB3570_SGB4777	FALSE	FALSE	TRUE
s__GGB36267_SGB14177	FALSE	TRUE	FALSE
s__GGB3746_SGB5089	TRUE	TRUE	FALSE
s__GGB77437_SGB9391	FALSE	TRUE	FALSE
s__GGB79734_SGB15291	FALSE	TRUE	FALSE
s__GGB9501_SGB14898	FALSE	TRUE	FALSE
s__GGB9614_SGB15049	FALSE	FALSE	TRUE
s__GGB9619_SGB15066	FALSE	TRUE	FALSE
s__GGB9699_SGB15216	TRUE	TRUE	FALSE
s__GGB9707_SGB15229	FALSE	TRUE	TRUE
s__GGB9737_SGB15309	FALSE	TRUE	FALSE
s__GGB9781_SGB66170	FALSE	TRUE	FALSE
s__GGB9788_SGB15411	FALSE	TRUE	FALSE
s__Gemmiger_formicilis	TRUE	TRUE	FALSE
s__Holdemania_filiformis	FALSE	TRUE	FALSE
s__Lachnospira_eligens	TRUE	TRUE	FALSE
s__Lachnospira_pectinoschiza	FALSE	TRUE	FALSE
s__Lachnospira_sp_NSJ_43	FALSE	TRUE	FALSE
s__Lachnospiraceae_bacterium	TRUE	FALSE	FALSE
s__Lachnospiraceae_bacterium_AM48_27BH	FALSE	FALSE	TRUE
s__Lachnospiraceae_bacterium_Marseille_Q4251	FALSE	FALSE	TRUE
s__Lacrimispora_amygdalina	TRUE	FALSE	FALSE
s__Lacrimispora_celerecrescens	FALSE	TRUE	FALSE
s__Lawsonibacter_asaccharolyticus	TRUE	TRUE	FALSE
s__Ligilactobacillus_salivarius	FALSE	TRUE	FALSE
s__Megasphaera_micronuciformis	FALSE	TRUE	FALSE
s__Mesosutterella_multiformis	FALSE	TRUE	FALSE
s__Odoribacter_splanchnicus	TRUE	FALSE	FALSE
s__Oscillibacter_sp_ER4	TRUE	TRUE	TRUE
s__Parabacteroides_distasonis	TRUE	TRUE	FALSE
s__Parabacteroides_merdae	TRUE	FALSE	FALSE
s__Phascolarctobacterium_faecium	TRUE	FALSE	FALSE
s__Phocaeicola_coprocola	FALSE	TRUE	FALSE
s__Phocaeicola_dorei	TRUE	FALSE	FALSE
s__Phocaeicola_plebeius	FALSE	TRUE	FALSE
s__Phocaeicola_vulgatus	TRUE	TRUE	FALSE
s__Prevotella_copri_clade_A	FALSE	TRUE	FALSE
s__Prevotella_stercorea	FALSE	FALSE	TRUE
s__Rheinheimera_SGB14999	FALSE	TRUE	FALSE
s__Roseburia_faecis	TRUE	TRUE	FALSE
s__Roseburia_hominis	TRUE	FALSE	FALSE
s__Roseburia_intestinalis	TRUE	TRUE	FALSE
s__Roseburia_inulinivorans	TRUE	TRUE	FALSE
s__Roseburia_sp_AM16_25	FALSE	TRUE	FALSE
s__Ruminococcus_bicirculans	TRUE	TRUE	FALSE
s__Ruminococcus_bromii	TRUE	FALSE	FALSE
s__Ruminococcus_callidus	FALSE	TRUE	FALSE
s__Ruminococcus_gnavus	TRUE	TRUE	FALSE
s__Ruminococcus_sp_BSD2780120874_150323_B10	FALSE	TRUE	FALSE
s__Ruminococcus_torques	TRUE	TRUE	FALSE
s__Ruthenibacterium_lactatiformans	TRUE	TRUE	FALSE
s__Staphylococcus_SGB6340	FALSE	TRUE	FALSE
s__Streptococcus_australis	FALSE	TRUE	FALSE
s__Streptococcus_mutans	FALSE	TRUE	FALSE
s__Streptococcus_parasanguinis	FALSE	TRUE	FALSE
s__Streptococcus_salivarius	TRUE	TRUE	FALSE
s__Streptococcus_thermophilus	FALSE	TRUE	FALSE
s__Streptococcus_vestibularis	FALSE	TRUE	FALSE
s__Veillonella_parvula	FALSE	TRUE	FALSE
s__Vescimonas_coprocola	TRUE	TRUE	FALSE
