# Supplementary material for: GutMIND: A multi-cohort machine learning framework for integrative characteristics of the microbiota-gut-brain axis in neuropsychiatric disorders
Source: Gut Microbes. 2026 Feb 16;18(1):2630563. doi: 10.1080/19490976.2026.2630563 (PMC12915850; doi:10.1080/19490976.2026.2630563)
Supplement: Table.zip [file KGMI_A_2630563_SM9430.zip › Table/sTable5.xlsx]

## Sheet: Table S5a
Table S5a AUROC Statistics For Models Based On Abundance Of Single-Study
Model	Study	Mean_AUROC	Sd_AUROC	Median_AUROC	Min_AUROC	Max_AUROC
CatBoost	Averina_2020_ASD	0.699672	0.056733	0.7137	0.630025	0.78589
CatBoost	Bedarf_2017_PD	0.752262	0.0516497	0.745238	0.679762	0.828571
CatBoost	Boktor_2023A_PD	0.756999	0.0281391	0.757937	0.704185	0.798701
CatBoost	Butler_2023_SAD	0.554074	0.0373354	0.54963	0.497778	0.623704
CatBoost	Ferreiro_2023_ADpre	0.569017	0.0377858	0.560007	0.513533	0.638889
CatBoost	Jo_2022_PD	0.782204	0.0244542	0.789796	0.741429	0.81102
CatBoost	Kovtun_2022_MDD	0.821017	0.021899	0.826002	0.780059	0.860215
CatBoost	Laske_2022_AD	0.561261	0.0593057	0.571526	0.446355	0.646465
CatBoost	Li_2022_BD	0.75934	0.031954	0.757224	0.712848	0.826109
CatBoost	Li_2023_SCZ	0.715098	0.0362972	0.72451	0.662745	0.780392
CatBoost	Liu_2024_DD	0.703438	0.061669	0.728125	0.575	0.775
CatBoost	Nirmalkar_2022_ASD	0.613824	0.0744846	0.605882	0.529412	0.782353
CatBoost	Nishiwaki_2024_PD	0.776607	0.0221371	0.783145	0.729179	0.803735
CatBoost	Qian_2020_PD	0.558269	0.0549087	0.546154	0.479487	0.659615
CatBoost	Shahin_2023_ASD	0.726322	0.0579835	0.743103	0.624138	0.801149
CatBoost	Tataru_2023_ASD	0.604561	0.0919309	0.6	0.473684	0.747368
CatBoost	Tong_2022_ASD	0.557396	0.0651104	0.575444	0.465976	0.652367
CatBoost	Vasileva_2024_SCZ	0.885465	0.0230138	0.889014	0.839437	0.91662
CatBoost	Wallen_2022_PD	0.719352	0.0137376	0.719673	0.694512	0.737131
CatBoost	Wang_2019_ASD	0.986083	0.00767988	0.985714	0.969585	0.996313
CatBoost	Yang_2020_MDD	0.68334	0.0155456	0.683012	0.6625	0.707288
CatBoost	Zhu_2020A_SCZ	0.737802	0.0286848	0.741873	0.694908	0.777906
ElasticNet	Averina_2020_ASD	0.471124	0.00870579	0.470468	0.462264	0.490976
ElasticNet	Bedarf_2017_PD	0.492143	0.0108849	0.489286	0.478571	0.507143
ElasticNet	Boktor_2023A_PD	0.476696	0.0238157	0.467532	0.457431	0.538961
ElasticNet	Butler_2023_SAD	0.49037	0.0105047	0.492593	0.477778	0.507407
ElasticNet	Ferreiro_2023_ADpre	0.491097	0.00771742	0.488426	0.481303	0.508013
ElasticNet	Jo_2022_PD	0.713102	0.00800285	0.711735	0.696735	0.723673
ElasticNet	Kovtun_2022_MDD	0.485239	0.0284851	0.493646	0.42913	0.511241
ElasticNet	Laske_2022_AD	0.505658	0.0251597	0.516517	0.466216	0.529075
ElasticNet	Li_2022_BD	0.552928	0.0352081	0.553083	0.464267	0.582559
ElasticNet	Li_2023_SCZ	0.623137	0.018597	0.628431	0.586275	0.647059
ElasticNet	Liu_2024_DD	0.51625	0.0301022	0.517969	0.45	0.565625
ElasticNet	Nirmalkar_2022_ASD	0.47	0.0119109	0.464706	0.458824	0.5
ElasticNet	Nishiwaki_2024_PD	0.523461	0.0268003	0.522428	0.485533	0.563074
ElasticNet	Qian_2020_PD	0.615064	0.0331041	0.619231	0.564744	0.673718
ElasticNet	Shahin_2023_ASD	0.492414	0.0268306	0.483908	0.457471	0.540805
ElasticNet	Tataru_2023_ASD	0.490526	0.0144244	0.489474	0.478947	0.521053
ElasticNet	Tong_2022_ASD	0.510651	0.0238915	0.52108	0.475592	0.537722
ElasticNet	Vasileva_2024_SCZ	0.576676	0.0185249	0.58	0.541127	0.598592
ElasticNet	Wallen_2022_PD	0.65322	0.00684122	0.653967	0.641668	0.661933
ElasticNet	Wang_2019_ASD	0.503548	0.0345735	0.522811	0.426267	0.533641
ElasticNet	Yang_2020_MDD	0.62265	0.013683	0.624011	0.595077	0.640637
ElasticNet	Zhu_2020A_SCZ	0.59252	0.0217739	0.59767	0.559839	0.619534
Lasso	Averina_2020_ASD	0.478015	0.0125238	0.470468	0.462264	0.495078
Lasso	Bedarf_2017_PD	0.49	0.0107539	0.485714	0.478571	0.507143
Lasso	Boktor_2023A_PD	0.488095	0.0119102	0.489177	0.467532	0.510823
Lasso	Butler_2023_SAD	0.513333	0.0103586	0.514815	0.492593	0.522222
Lasso	Ferreiro_2023_ADpre	0.494338	0.00836907	0.494836	0.484152	0.513355
Lasso	Jo_2022_PD	0.625296	0.0072559	0.62551	0.609898	0.636429
Lasso	Kovtun_2022_MDD	0.488074	0.00401853	0.486804	0.486804	0.499511
Lasso	Laske_2022_AD	0.497434	0.00606502	0.493926	0.493243	0.509487
Lasso	Li_2022_BD	0.491938	0.0175353	0.484649	0.468782	0.52322
Lasso	Li_2023_SCZ	0.607451	0.021693	0.609804	0.578431	0.633333
Lasso	Liu_2024_DD	0.50125	0.0124304	0.5	0.475	0.5125
Lasso	Nirmalkar_2022_ASD	0.511765	0.0221837	0.511765	0.488235	0.535294
Lasso	Nishiwaki_2024_PD	0.497933	0.00399428	0.497244	0.492192	0.506583
Lasso	Qian_2020_PD	0.569744	0.0438121	0.556731	0.498077	0.635897
Lasso	Shahin_2023_ASD	0.488276	0.00333135	0.486207	0.486207	0.493103
Lasso	Tataru_2023_ASD	0.490526	0.0188627	0.478947	0.478947	0.521053
Lasso	Tong_2022_ASD	0.494157	0.0186285	0.491864	0.469675	0.515533
Lasso	Vasileva_2024_SCZ	0.522901	0.0139316	0.520282	0.506479	0.546761
Lasso	Wallen_2022_PD	0.650166	0.00776145	0.652982	0.637332	0.659443
Lasso	Wang_2019_ASD	0.494839	0.0124657	0.487097	0.487097	0.512903
Lasso	Yang_2020_MDD	0.560051	0.0255284	0.556443	0.527534	0.603137
Lasso	Zhu_2020A_SCZ	0.583803	0.0230327	0.582278	0.540276	0.616513
Logistic	Averina_2020_ASD	0.50361	0.0295942	0.502871	0.461034	0.54717
Logistic	Bedarf_2017_PD	0.542024	0.035449	0.535714	0.488095	0.590476
Logistic	Boktor_2023A_PD	0.558514	0.0114961	0.561328	0.536075	0.570707
Logistic	Butler_2023_SAD	0.517037	0.0356446	0.514815	0.471111	0.585185
Logistic	Ferreiro_2023_ADpre	0.515848	0.0184532	0.521368	0.474359	0.534544
Logistic	Jo_2022_PD	0.71898	0.00982281	0.720102	0.70102	0.732041
Logistic	Kovtun_2022_MDD	0.678299	0.0140712	0.677419	0.652981	0.69697
Logistic	Laske_2022_AD	0.514565	0.025571	0.526413	0.473928	0.547229
Logistic	Li_2022_BD	0.520433	0.0387918	0.520769	0.457946	0.569917
Logistic	Li_2023_SCZ	0.639216	0.0174401	0.640196	0.6	0.658824
Logistic	Liu_2024_DD	0.658125	0.0454577	0.665625	0.575	0.709375
Logistic	Nirmalkar_2022_ASD	0.520588	0.0438664	0.526471	0.452941	0.582353
Logistic	Nishiwaki_2024_PD	0.666733	0.0283381	0.66289	0.607318	0.702848
Logistic	Qian_2020_PD	0.603141	0.0567141	0.619231	0.492308	0.680128
Logistic	Shahin_2023_ASD	0.572874	0.0472313	0.583908	0.491954	0.652874
Logistic	Tataru_2023_ASD	0.515088	0.0484724	0.507018	0.449123	0.582456
Logistic	Tong_2022_ASD	0.537426	0.0293718	0.542899	0.47929	0.575444
Logistic	Vasileva_2024_SCZ	0.618	0.0299342	0.610423	0.57493	0.665352
Logistic	Wallen_2022_PD	0.660907	0.00603043	0.661559	0.651955	0.672317
Logistic	Wang_2019_ASD	0.581475	0.0431629	0.596313	0.514286	0.636866
Logistic	Yang_2020_MDD	0.654903	0.0104495	0.656226	0.631467	0.664961
Logistic	Zhu_2020A_SCZ	0.598864	0.0251877	0.607163	0.543009	0.625863
Randomforest	Averina_2020_ASD	0.648441	0.0696444	0.635767	0.57055	0.778507
Randomforest	Bedarf_2017_PD	0.730714	0.0401021	0.729762	0.666071	0.777381
Randomforest	Boktor_2023A_PD	0.787302	0.0269903	0.795274	0.74531	0.826118
Randomforest	Butler_2023_SAD	0.531407	0.0406924	0.527037	0.477037	0.6
Randomforest	Ferreiro_2023_ADpre	0.55682	0.0369638	0.554042	0.507301	0.606481
Randomforest	Jo_2022_PD	0.785296	0.0191065	0.7875	0.761122	0.823673
Randomforest	Kovtun_2022_MDD	0.817546	0.0284154	0.826246	0.770772	0.849951
Randomforest	Laske_2022_AD	0.570796	0.035912	0.560504	0.51365	0.625717
Randomforest	Li_2022_BD	0.758811	0.0379323	0.763222	0.689241	0.81437
Randomforest	Li_2023_SCZ	0.720294	0.044073	0.714216	0.64902	0.811765
Randomforest	Liu_2024_DD	0.704063	0.0471474	0.678906	0.654687	0.767188
Randomforest	Nirmalkar_2022_ASD	0.589706	0.0472728	0.584559	0.514706	0.670588
Randomforest	Nishiwaki_2024_PD	0.787722	0.0185507	0.784408	0.761635	0.81759
Randomforest	Qian_2020_PD	0.577756	0.027386	0.574359	0.53109	0.622436
Randomforest	Shahin_2023_ASD	0.723678	0.0354098	0.731897	0.666092	0.760345
Randomforest	Tataru_2023_ASD	0.533158	0.0620404	0.533333	0.452632	0.631579
Randomforest	Tong_2022_ASD	0.589497	0.0289104	0.596154	0.545118	0.633876
Randomforest	Vasileva_2024_SCZ	0.843014	0.0269073	0.832535	0.814085	0.890986
Randomforest	Wallen_2022_PD	0.722051	0.00978552	0.720762	0.709871	0.743949
Randomforest	Wang_2019_ASD	0.987834	0.00476537	0.988249	0.979724	0.993548
Randomforest	Yang_2020_MDD	0.69556	0.00881524	0.697333	0.676882	0.70584
Randomforest	Zhu_2020A_SCZ	0.74544	0.0249925	0.738313	0.710803	0.779848

## Sheet: Table S5b
Table S5b AUROC Statistics For Models Based On Prevalence Of Single-Study
Model	Study	Mean_AUROC	Sd_AUROC	Median_AUROC	Min_AUROC	Max_AUROC
CatBoost	Averina_2020_ASD	0.60968	0.0692842	0.616489	0.448728	0.679245
CatBoost	Bedarf_2017_PD	0.67756	0.053324	0.683929	0.597619	0.760714
CatBoost	Boktor_2023A_PD	0.737013	0.0232857	0.735209	0.710678	0.766955
CatBoost	Butler_2023_SAD	0.552444	0.0307639	0.55037	0.500741	0.597037
CatBoost	Ferreiro_2023_ADpre	0.530769	0.0230632	0.529024	0.49537	0.568732
CatBoost	Jo_2022_PD	0.741673	0.0294393	0.737245	0.700816	0.797143
CatBoost	Kovtun_2022_MDD	0.714076	0.0581168	0.718475	0.638319	0.803519
CatBoost	Laske_2022_AD	0.541714	0.025185	0.532282	0.506143	0.58504
CatBoost	Li_2022_BD	0.732714	0.0394095	0.736197	0.666667	0.79902
CatBoost	Li_2023_SCZ	0.570588	0.0565728	0.571569	0.5	0.664706
CatBoost	Liu_2024_DD	0.659062	0.114834	0.698438	0.428125	0.775
CatBoost	Nirmalkar_2022_ASD	0.623529	0.0718434	0.636765	0.505882	0.732353
CatBoost	Nishiwaki_2024_PD	0.744749	0.0181561	0.7438	0.717697	0.771586
CatBoost	Qian_2020_PD	0.623269	0.0341934	0.620192	0.580769	0.691026
CatBoost	Shahin_2023_ASD	0.785057	0.0392529	0.791954	0.718391	0.848276
CatBoost	Tataru_2023_ASD	0.576842	0.0910209	0.617544	0.375439	0.659649
CatBoost	Tong_2022_ASD	0.573373	0.0584156	0.563609	0.495562	0.693787
CatBoost	Vasileva_2024_SCZ	0.848563	0.0249882	0.843662	0.809577	0.886197
CatBoost	Wallen_2022_PD	0.694784	0.011031	0.695953	0.677852	0.710193
CatBoost	Wang_2019_ASD	0.988479	0.00733799	0.98894	0.97788	0.999078
CatBoost	Yang_2020_MDD	0.633832	0.0246811	0.629344	0.606226	0.67833
CatBoost	Zhu_2020A_SCZ	0.723144	0.0269006	0.715118	0.688867	0.767549
ElasticNet	Averina_2020_ASD	0.526743	0.0409797	0.530353	0.453651	0.59475
ElasticNet	Bedarf_2017_PD	0.669881	0.0643886	0.69881	0.558333	0.727381
ElasticNet	Boktor_2023A_PD	0.718759	0.033969	0.714286	0.670996	0.773449
ElasticNet	Butler_2023_SAD	0.654222	0.0471402	0.659259	0.582222	0.731852
ElasticNet	Ferreiro_2023_ADpre	0.551674	0.0514922	0.549858	0.477208	0.658476
ElasticNet	Jo_2022_PD	0.611959	0.0275454	0.604796	0.579796	0.671837
ElasticNet	Kovtun_2022_MDD	0.740176	0.034486	0.743891	0.672532	0.786901
ElasticNet	Laske_2022_AD	0.53205	0.039306	0.528665	0.465192	0.608518
ElasticNet	Li_2022_BD	0.760268	0.0355735	0.750903	0.711558	0.815273
ElasticNet	Li_2023_SCZ	0.593333	0.072559	0.596078	0.421569	0.688235
ElasticNet	Liu_2024_DD	0.682813	0.0742621	0.690625	0.559375	0.809375
ElasticNet	Nirmalkar_2022_ASD	0.527647	0.0247323	0.520588	0.502941	0.576471
ElasticNet	Nishiwaki_2024_PD	0.682241	0.0228698	0.69037	0.645438	0.712186
ElasticNet	Qian_2020_PD	0.643462	0.0406003	0.650962	0.555128	0.694872
ElasticNet	Shahin_2023_ASD	0.761494	0.0402253	0.754598	0.714943	0.824138
ElasticNet	Tataru_2023_ASD	0.682456	0.0748949	0.670175	0.561404	0.796491
ElasticNet	Tong_2022_ASD	0.595414	0.0531413	0.626479	0.510355	0.64497
ElasticNet	Vasileva_2024_SCZ	0.840732	0.0181472	0.84	0.819718	0.87831
ElasticNet	Wallen_2022_PD	0.623628	0.00668128	0.622907	0.615533	0.636221
ElasticNet	Wang_2019_ASD	0.912903	0.0166254	0.908295	0.894931	0.942857
ElasticNet	Yang_2020_MDD	0.624218	0.0156266	0.628185	0.601303	0.644788
ElasticNet	Zhu_2020A_SCZ	0.698259	0.0211938	0.694117	0.670455	0.73202
Lasso	Averina_2020_ASD	0.564889	0.0431736	0.563987	0.496719	0.646432
Lasso	Bedarf_2017_PD	0.629762	0.0530486	0.640179	0.557143	0.707143
Lasso	Boktor_2023A_PD	0.749423	0.029859	0.748918	0.685065	0.805556
Lasso	Butler_2023_SAD	0.524667	0.0385487	0.52963	0.468889	0.577778
Lasso	Ferreiro_2023_ADpre	0.511788	0.0259327	0.502315	0.48344	0.555734
Lasso	Jo_2022_PD	0.718449	0.0290253	0.711531	0.664898	0.766735
Lasso	Kovtun_2022_MDD	0.717693	0.0408504	0.717253	0.631476	0.790811
Lasso	Laske_2022_AD	0.531265	0.0280902	0.53433	0.488943	0.566203
Lasso	Li_2022_BD	0.754799	0.0474765	0.753999	0.659443	0.813725
Lasso	Li_2023_SCZ	0.665294	0.0723296	0.671569	0.588235	0.791176
Lasso	Liu_2024_DD	0.704688	0.0343592	0.717187	0.65625	0.748437
Lasso	Nirmalkar_2022_ASD	0.625294	0.0782498	0.650735	0.469118	0.713235
Lasso	Nishiwaki_2024_PD	0.680465	0.0409353	0.693279	0.611145	0.737676
Lasso	Qian_2020_PD	0.578045	0.0500238	0.591186	0.486859	0.649038
Lasso	Shahin_2023_ASD	0.717126	0.0485093	0.726437	0.609195	0.772989
Lasso	Tataru_2023_ASD	0.682456	0.0642903	0.688596	0.564912	0.773684
Lasso	Tong_2022_ASD	0.561612	0.043977	0.563609	0.488166	0.626479
Lasso	Vasileva_2024_SCZ	0.850225	0.0259984	0.854085	0.816901	0.902535
Lasso	Wallen_2022_PD	0.65079	0.0157399	0.654073	0.629681	0.672013
Lasso	Wang_2019_ASD	0.986359	0.00808811	0.987097	0.970046	0.995392
Lasso	Yang_2020_MDD	0.651192	0.0178436	0.649481	0.622128	0.680888
Lasso	Zhu_2020A_SCZ	0.684954	0.0276958	0.678582	0.656142	0.75151
Logistic	Averina_2020_ASD	0.619524	0.0657844	0.624692	0.5242	0.716161
Logistic	Bedarf_2017_PD	0.720655	0.0313417	0.722024	0.667857	0.77381
Logistic	Boktor_2023A_PD	0.808911	0.0270314	0.80772	0.768398	0.854978
Logistic	Butler_2023_SAD	0.565111	0.057951	0.578519	0.482963	0.64
Logistic	Ferreiro_2023_ADpre	0.547489	0.0484061	0.52662	0.49537	0.634615
Logistic	Jo_2022_PD	0.708765	0.0235526	0.705102	0.681633	0.750714
Logistic	Kovtun_2022_MDD	0.719159	0.0404094	0.714076	0.659824	0.784946
Logistic	Laske_2022_AD	0.533135	0.0263758	0.529348	0.49611	0.587701
Logistic	Li_2022_BD	0.673142	0.0419668	0.672988	0.594943	0.735036
Logistic	Li_2023_SCZ	0.72451	0.052656	0.718627	0.629412	0.813725
Logistic	Liu_2024_DD	0.690937	0.0455829	0.690625	0.625	0.753125
Logistic	Nirmalkar_2022_ASD	0.626324	0.0546583	0.613235	0.552941	0.723529
Logistic	Nishiwaki_2024_PD	0.741205	0.0249562	0.734499	0.708053	0.780389
Logistic	Qian_2020_PD	0.641859	0.0370867	0.634135	0.59391	0.705128
Logistic	Shahin_2023_ASD	0.801839	0.0429433	0.808621	0.743678	0.850575
Logistic	Tataru_2023_ASD	0.731579	0.0489345	0.735088	0.663158	0.807018
Logistic	Tong_2022_ASD	0.561834	0.0594659	0.551775	0.486686	0.66716
Logistic	Vasileva_2024_SCZ	0.793521	0.0333694	0.785915	0.743099	0.845634
Logistic	Wallen_2022_PD	0.705444	0.0089707	0.707551	0.691171	0.72111
Logistic	Wang_2019_ASD	0.984147	0.0106672	0.984793	0.968664	1
Logistic	Yang_2020_MDD	0.630232	0.0194818	0.628789	0.603958	0.666216
Logistic	Zhu_2020A_SCZ	0.697598	0.0194137	0.70246	0.650964	0.717923
Randomforest	Averina_2020_ASD	0.555291	0.0454668	0.552707	0.497129	0.636177
Randomforest	Bedarf_2017_PD	0.737202	0.0384954	0.731845	0.691667	0.802381
Randomforest	Boktor_2023A_PD	0.767965	0.0224361	0.771465	0.735209	0.792208
Randomforest	Butler_2023_SAD	0.530222	0.0393187	0.531481	0.462222	0.596296
Randomforest	Ferreiro_2023_ADpre	0.543643	0.0463522	0.552796	0.469373	0.603276
Randomforest	Jo_2022_PD	0.734653	0.029352	0.731684	0.67602	0.777653
Randomforest	Kovtun_2022_MDD	0.723998	0.0411771	0.716031	0.6652	0.794721
Randomforest	Laske_2022_AD	0.539687	0.0400675	0.548969	0.47973	0.592957
Randomforest	Li_2022_BD	0.70485	0.0318352	0.704979	0.649639	0.750645
Randomforest	Li_2023_SCZ	0.640196	0.0368717	0.633824	0.594118	0.710784
Randomforest	Liu_2024_DD	0.6525	0.0620566	0.665625	0.51875	0.720313
Randomforest	Nirmalkar_2022_ASD	0.676324	0.0595722	0.675735	0.601471	0.760294
Randomforest	Nishiwaki_2024_PD	0.75434	0.016829	0.761712	0.721066	0.768983
Randomforest	Qian_2020_PD	0.665128	0.0332633	0.651442	0.626603	0.723077
Randomforest	Shahin_2023_ASD	0.795977	0.0294272	0.798851	0.741379	0.826437
Randomforest	Tataru_2023_ASD	0.631053	0.116188	0.654386	0.389474	0.761404
Randomforest	Tong_2022_ASD	0.621746	0.0649656	0.600222	0.551775	0.772929
Randomforest	Vasileva_2024_SCZ	0.846113	0.0251748	0.85169	0.796056	0.874648
Randomforest	Wallen_2022_PD	0.707391	0.0109702	0.705453	0.685667	0.72676
Randomforest	Wang_2019_ASD	0.991889	0.00357749	0.991705	0.986636	0.997235
Randomforest	Yang_2020_MDD	0.658086	0.0212528	0.653861	0.632601	0.699059
Randomforest	Zhu_2020A_SCZ	0.760939	0.0192252	0.761903	0.725475	0.785314

## Sheet: Table S5c
Table S5c AUROC Statistics For Models Based On Abundance Cross Study Of Single Disease
Model	Disease	N_Pairs	Mean_AUROC	Median_AUROC	Sd_AUROC	Min_AUROC	Max_AUROC
CatBoost	AD	2	0.506559	0.506559	0.0859122	0.445809	0.567308
CatBoost	ASD	30	0.538595	0.546144	0.117108	0.36092	0.770507
CatBoost	MDD	2	0.478882	0.478882	0.0579179	0.437928	0.519836
CatBoost	PD	30	0.641064	0.647537	0.0699641	0.513462	0.756889
CatBoost	SCZ	6	0.592091	0.598259	0.0593492	0.490506	0.670588
ElasticNet	AD	2	0.5	0.5	0	0.5	0.5
ElasticNet	ASD	30	0.509359	0.50041	0.0973748	0.294737	0.707834
ElasticNet	MDD	2	0.609583	0.609583	0.0959348	0.541747	0.677419
ElasticNet	PD	30	0.601913	0.590052	0.0628877	0.471154	0.737347
ElasticNet	SCZ	6	0.498485	0.509781	0.0900784	0.333333	0.596056
Lasso	AD	2	0.5	0.5	0	0.5	0.5
Lasso	ASD	30	0.5	0.5	0	0.5	0.5
Lasso	MDD	2	0.445503	0.445503	0.0770698	0.391007	0.5
Lasso	PD	30	0.535187	0.5	0.0666634	0.431429	0.758571
Lasso	SCZ	6	0.544108	0.50985	0.0772155	0.478431	0.654902
Logistic	AD	2	0.448827	0.448827	0.00519105	0.445157	0.452498
Logistic	ASD	30	0.537943	0.528076	0.0970472	0.407018	0.749309
Logistic	MDD	2	0.624479	0.624479	0.0873105	0.562741	0.686217
Logistic	PD	30	0.618053	0.612258	0.0770345	0.394661	0.74551
Logistic	SCZ	6	0.552619	0.525236	0.0625071	0.499137	0.64902
Randomforest	AD	2	0.510971	0.510971	0.0826937	0.452498	0.569444
Randomforest	ASD	30	0.537768	0.534633	0.101316	0.391176	0.735947
Randomforest	MDD	2	0.484365	0.484365	0.00897826	0.478016	0.490714
Randomforest	PD	30	0.641015	0.651615	0.069613	0.508974	0.763931
Randomforest	SCZ	6	0.62476	0.670014	0.0934059	0.480293	0.698028

## Sheet: Table S5d
Table S5d AUROC Statistics For Models Based On Prevalence Cross Study Of Single Disease
Model	Disease	n_pairs	mean_AUROC	median_AUROC	sd_AUROC	min_AUROC	max_AUROC
CatBoost	AD	2	0.542604	0.542604	0.12685	0.452907	0.632301
CatBoost	ASD	30	0.540579	0.530544	0.117476	0.392535	0.874654
CatBoost	MDD	2	0.524782	0.524782	0.0326919	0.501665	0.547898
CatBoost	PD	30	0.614675	0.644088	0.0958364	0.388889	0.772045
CatBoost	SCZ	6	0.592019	0.585443	0.0514469	0.531789	0.67493
ElasticNet	AD	2	0.544582	0.544582	0.0616012	0.501024	0.588141
ElasticNet	ASD	30	0.515386	0.507353	0.11215	0.308046	0.902304
ElasticNet	MDD	2	0.486616	0.486616	0.0605619	0.443793	0.52944
ElasticNet	PD	30	0.555	0.569808	0.0788752	0.376984	0.734231
ElasticNet	SCZ	6	0.596484	0.593645	0.0457191	0.533659	0.654648
Lasso	AD	2	0.526046	0.526046	0.0711957	0.475703	0.576389
Lasso	ASD	30	0.530211	0.531231	0.106137	0.321575	0.728111
Lasso	MDD	2	0.488255	0.488255	0.0117297	0.479961	0.496549
Lasso	PD	30	0.563101	0.576222	0.0963296	0.352976	0.746474
Lasso	SCZ	6	0.584906	0.583824	0.0372145	0.535961	0.649296
Logistic	AD	2	0.508372	0.508372	0.04205	0.478638	0.538105
Logistic	ASD	30	0.514017	0.499407	0.113267	0.272059	0.752874
Logistic	MDD	2	0.523771	0.523771	0.0170276	0.51173	0.535811
Logistic	PD	30	0.612191	0.627526	0.095998	0.361111	0.785714
Logistic	SCZ	6	0.601471	0.571864	0.09321	0.507843	0.722022
Randomforest	AD	2	0.543311	0.543311	0.0732198	0.491537	0.595085
Randomforest	ASD	30	0.537197	0.542828	0.118449	0.328161	0.789655
Randomforest	MDD	2	0.507955	0.507955	0.00779335	0.502444	0.513465
Randomforest	PD	30	0.618171	0.649728	0.0984746	0.383333	0.776332
Randomforest	SCZ	6	0.605805	0.607424	0.0852037	0.494965	0.707843
