# Supplementary material for: GutMIND: A multi-cohort machine learning framework for integrative characteristics of the microbiota-gut-brain axis in neuropsychiatric disorders
Source: Gut Microbes. 2026 Feb 16;18(1):2630563. doi: 10.1080/19490976.2026.2630563 (PMC12915850; doi:10.1080/19490976.2026.2630563)
Supplement: Table.zip [file KGMI_A_2630563_SM9430.zip › Table/sTable4.xlsx]

## Sheet: sTable4
Table S4 Significant pathway identified in each disease and each study.
Pathway	Value	Coef	Stderr	Pval_individual	Qval_individual	Datatype	DiseaseOrStudy	ID	CorrectionMethod	DiseaseType
HEMESYN2.PWY._heme_b_biosynthesis_II_.oxygen.independent.	Health	0.368449	0.131836	0.00555287	0.333619	abundance	Disease	AD	DEBIAS-M	AD
PWY.4041._.gamma..glutamyl_cycle	Health	0.258091	0.0974662	0.00855433	0.333619	abundance	Disease	AD	DEBIAS-M	AD
ARO.PWY._chorismate_biosynthesis_I	Health	-0.0452138	0.0191205	0.0187254	0.391943	abundance	Disease	AD	DEBIAS-M	AD
HISTSYN.PWY._L.histidine_biosynthesis	Health	-0.0563279	0.0240944	0.0200996	0.391943	abundance	Disease	AD	DEBIAS-M	AD
HEME.BIOSYNTHESIS.II._heme_b_biosynthesis_I_.aerobic.	Health	0.415757	0.184803	0.0253193	0.438868	abundance	Disease	AD	DEBIAS-M	AD
PWY.6122._5.aminoimidazole_ribonucleotide_biosynthesis_II	Health	-0.044651	0.0206634	0.0315497	0.51808	abundance	Disease	AD	DEBIAS-M	AD
COMPLETE.ARO.PWY._superpathway_of_aromatic_amino_acid_biosynthesis	Health	-0.0405757	0.0193739	0.0371246	0.556893	abundance	Disease	AD	DEBIAS-M	AD
PWY.5676._acetyl.CoA_fermentation_to_butanoate_II	Health	0.223319	0.108205	0.0399499	0.566562	abundance	Disease	AD	DEBIAS-M	AD
GLYOXYLATE.BYPASS._glyoxylate_cycle	Health	0.717685	0.357215	0.0460028	0.595814	abundance	Disease	AD	DEBIAS-M	AD
PWY.241._C4_photosynthetic_carbon_assimilation_cycle._NADP.ME_type	Health	0.32692	0.168575	0.0534705	0.595814	abundance	Disease	AD	DEBIAS-M	AD
HOMOSER.METSYN.PWY._L.methionine_biosynthesis_I	Health	0.430756	0.231993	0.0644496	0.618844	abundance	Disease	AD	DEBIAS-M	AD
MET.SAM.PWY._superpathway_of_S.adenosyl.L.methionine_biosynthesis	Health	0.409777	0.221528	0.0654547	0.618844	abundance	Disease	AD	DEBIAS-M	AD
METSYN.PWY._superpathway_of_L.homoserine_and_L.methionine_biosynthesis	Health	0.416572	0.224881	0.0650748	0.618844	abundance	Disease	AD	DEBIAS-M	AD
DAPLYSINESYN.PWY._L.lysine_biosynthesis_I	Health	0.223329	0.147319	0.130656	0.670328	abundance	Disease	AD	DEBIAS-M	AD
GLYCOLYSIS.E.D._superpathway_of_glycolysis_and_the_Entner.Doudoroff_pathway	Health	0.108908	0.0701106	0.12146	0.670328	abundance	Disease	AD	DEBIAS-M	AD
GOLPDLCAT.PWY._superpathway_of_glycerol_degradation_to_1.3.propanediol	Health	-0.158385	0.103957	0.128743	0.670328	abundance	Disease	AD	DEBIAS-M	AD
LACTOSECAT.PWY._lactose_and_galactose_degradation_I	Health	-0.216768	0.142153	0.128411	0.670328	abundance	Disease	AD	DEBIAS-M	AD
P161.PWY._acetylene_degradation_.anaerobic.	Health	0.200896	0.11564	0.0834378	0.670328	abundance	Disease	AD	DEBIAS-M	AD
P185.PWY._formaldehyde_assimilation_III_.dihydroxyacetone_cycle.	Health	-0.22145	0.137989	0.109655	0.670328	abundance	Disease	AD	DEBIAS-M	AD
P4.PWY._superpathway_of_L.lysine._L.threonine_and_L.methionine_biosynthesis_I	Health	0.327426	0.186658	0.0805777	0.670328	abundance	Disease	AD	DEBIAS-M	AD
P42.PWY._incomplete_reductive_TCA_cycle	Health	-0.264506	0.163735	0.107343	0.670328	abundance	Disease	AD	DEBIAS-M	AD
PENTOSE.P.PWY._pentose_phosphate_pathway	Health	0.125511	0.0777682	0.107668	0.670328	abundance	Disease	AD	DEBIAS-M	AD
PHOSLIPSYN.PWY._superpathway_of_phospholipid_biosynthesis_I_.bacteria.	Health	0.115897	0.0773867	0.135355	0.670328	abundance	Disease	AD	DEBIAS-M	AD
PWY.2942._L.lysine_biosynthesis_III	Health	-0.0307628	0.0202405	0.12967	0.670328	abundance	Disease	AD	DEBIAS-M	AD
PWY.5097._L.lysine_biosynthesis_VI	Health	-0.0332405	0.0218018	0.128467	0.670328	abundance	Disease	AD	DEBIAS-M	AD
PWY.5686._UMP_biosynthesis_I	Health	-0.0380237	0.0243775	0.119937	0.670328	abundance	Disease	AD	DEBIAS-M	AD
PWY.6121._5.aminoimidazole_ribonucleotide_biosynthesis_I	Health	-0.0308273	0.0183017	0.093216	0.670328	abundance	Disease	AD	DEBIAS-M	AD
HEME.BIOSYNTHESIS.II.1._heme_b_biosynthesis_V_.aerobic.	Health	0.463849	0.316517	0.144315	0.703534	abundance	Disease	AD	DEBIAS-M	AD
GLUCUROCAT.PWY._superpathway_of_.beta..D.glucuronosides_degradation	Health	0.0949632	0.066705	0.155663	0.724838	abundance	Disease	AD	DEBIAS-M	AD
METH.ACETATE.PWY._methanogenesis_from_acetate	Health	-0.127902	0.0925137	0.167909	0.724838	abundance	Disease	AD	DEBIAS-M	AD
P41.PWY._pyruvate_fermentation_to_acetate_and_.S..lactate_I	Health	-0.0702308	0.0509198	0.168917	0.724838	abundance	Disease	AD	DEBIAS-M	AD
PWY.2941._L.lysine_biosynthesis_II	Health	0.120468	0.0851931	0.158451	0.724838	abundance	Disease	AD	DEBIAS-M	AD
PWY.5100._pyruvate_fermentation_to_acetate_and_lactate_II	Health	-0.0691618	0.0502247	0.169593	0.724838	abundance	Disease	AD	DEBIAS-M	AD
GALACTITOLCAT.PWY._galactitol_degradation	Health	0.427802	0.323788	0.18797	0.751878	abundance	Disease	AD	DEBIAS-M	AD
GALACTUROCAT.PWY._D.galacturonate_degradation_I	Health	0.0936965	0.0739992	0.206497	0.757183	abundance	Disease	AD	DEBIAS-M	AD
GLCMANNANAUT.PWY._superpathway_of_N.acetylglucosamine._N.acetylmannosamine_and_N.acetylneuraminate_degradation	Health	0.0701876	0.0566006	0.215991	0.757183	abundance	Disease	AD	DEBIAS-M	AD
NONMEVIPP.PWY._methylerythritol_phosphate_pathway_I	Health	-0.0320312	0.0258053	0.215543	0.757183	abundance	Disease	AD	DEBIAS-M	AD
PEPTIDOGLYCANSYN.PWY._peptidoglycan_biosynthesis_I_.meso.diaminopimelate_containing.	Health	-0.0313574	0.0241677	0.195526	0.757183	abundance	Disease	AD	DEBIAS-M	AD
CENTFERM.PWY._pyruvate_fermentation_to_butanoate	Health	0.111669	0.09428	0.237253	0.758865	abundance	Disease	AD	DEBIAS-M	AD
DTDPRHAMSYN.PWY._dTDP..beta..L.rhamnose_biosynthesis	Health	-0.042696	0.0357021	0.232745	0.758865	abundance	Disease	AD	DEBIAS-M	AD
HEXITOLDEGSUPER.PWY._superpathway_of_hexitol_degradation_.bacteria.	Health	0.348431	0.28439	0.22199	0.758865	abundance	Disease	AD	DEBIAS-M	AD
PWY.5695._inosine_5..phosphate_degradation	Health	0.0271297	0.0230733	0.240668	0.758865	abundance	Disease	AD	DEBIAS-M	AD
PWY.6126._superpathway_of_adenosine_nucleotides_de_novo_biosynthesis_II	Health	0.064664	0.0550102	0.240794	0.758865	abundance	Disease	AD	DEBIAS-M	AD
ANAGLYCOLYSIS.PWY._glycolysis_III_.from_glucose.	Health	-0.0188888	0.0178981	0.292171	0.761548	abundance	Disease	AD	DEBIAS-M	AD
FERMENTATION.PWY._mixed_acid_fermentation	Health	-0.108059	0.101488	0.287907	0.761548	abundance	Disease	AD	DEBIAS-M	AD
PWY.6125._superpathway_of_guanosine_nucleotides_de_novo_biosynthesis_II	Health	0.0661765	0.062001	0.286731	0.761548	abundance	Disease	AD	DEBIAS-M	AD
PPGPPMET.PWY._ppGpp_metabolism	Health	-0.129231	0.124251	0.299208	0.765188	abundance	Disease	AD	DEBIAS-M	AD
ARG.POLYAMINE.SYN._superpathway_of_arginine_and_polyamine_biosynthesis	Health	0.111312	0.11178	0.3202	0.79336	abundance	Disease	AD	DEBIAS-M	AD
GLUTORN.PWY._L.ornithine_biosynthesis_I	Health	-0.0354395	0.0361877	0.328262	0.79336	abundance	Disease	AD	DEBIAS-M	AD
POLYAMSYN.PWY._superpathway_of_polyamine_biosynthesis_I	Health	0.122662	0.124609	0.32578	0.79336	abundance	Disease	AD	DEBIAS-M	AD
PWY.1042._glycolysis_IV	Health	-0.023509	0.0242493	0.333142	0.793438	abundance	Disease	AD	DEBIAS-M	AD
ARGSYNBSUB.PWY._L.arginine_biosynthesis_II_.acetyl_cycle.	Health	-0.0329988	0.0368859	0.371757	0.798642	abundance	Disease	AD	DEBIAS-M	AD
GLYCOL.GLYOXDEG.PWY._superpathway_of_glycol_metabolism_and_degradation	Health	0.303258	0.330323	0.360211	0.798642	abundance	Disease	AD	DEBIAS-M	AD
NAGLIPASYN.PWY._lipid_IVA_biosynthesis_.E._coli.	Health	0.145789	0.161762	0.368245	0.798642	abundance	Disease	AD	DEBIAS-M	AD
PWY.5121._superpathway_of_geranylgeranyl_diphosphate_biosynthesis_II_.via_MEP.	Health	0.0959856	0.104514	0.359199	0.798642	abundance	Disease	AD	DEBIAS-M	AD
ARGSYN.PWY._L.arginine_biosynthesis_I_.via_L.ornithine.	Health	-0.0296021	0.0339713	0.384288	0.808645	abundance	Disease	AD	DEBIAS-M	AD
GLUCARDEG.PWY._D.glucarate_degradation_I	Health	0.190576	0.225842	0.399544	0.811708	abundance	Disease	AD	DEBIAS-M	AD
X1CMET2.PWY._folate_transformations_III_.E._coli.	Health	-0.0168945	0.0199819	0.398559	0.811708	abundance	Disease	AD	DEBIAS-M	AD
CITRULBIO.PWY._L.citrulline_biosynthesis	Health	0.0945206	0.11849	0.425713	0.819892	abundance	Disease	AD	DEBIAS-M	AD
COA.PWY._coenzyme_A_biosynthesis_I_.prokaryotic.	Health	-0.0183977	0.0229413	0.423263	0.819892	abundance	Disease	AD	DEBIAS-M	AD
PWY.5667._CDP.diacylglycerol_biosynthesis_I	Health	-0.0168807	0.0210345	0.422926	0.819892	abundance	Disease	AD	DEBIAS-M	AD
COA.PWY.1._superpathway_of_coenzyme_A_biosynthesis_III_.mammals.	Health	-0.0179045	0.0235195	0.447139	0.843658	abundance	Disease	AD	DEBIAS-M	AD
P124.PWY._Bifidobacterium_shunt	Health	0.190445	0.258402	0.461905	0.849828	abundance	Disease	AD	DEBIAS-M	AD
BIOTIN.BIOSYNTHESIS.PWY._biotin_biosynthesis_I	Health	0.0767433	0.13441	0.568482	0.852133	abundance	Disease	AD	DEBIAS-M	AD
FASYN.ELONG.PWY._fatty_acid_elongation_.._saturated	Health	0.0897909	0.142264	0.528451	0.852133	abundance	Disease	AD	DEBIAS-M	AD
FOLSYN.PWY._superpathway_of_tetrahydrofolate_biosynthesis_and_salvage	Health	-0.0880272	0.152049	0.563114	0.852133	abundance	Disease	AD	DEBIAS-M	AD
GALACTARDEG.PWY._D.galactarate_degradation_I	Health	0.149713	0.23815	0.53013	0.852133	abundance	Disease	AD	DEBIAS-M	AD
GLUCARGALACTSUPER.PWY._superpathway_of_D.glucarate_and_D.galactarate_degradation	Health	0.149713	0.23815	0.53013	0.852133	abundance	Disease	AD	DEBIAS-M	AD
GLUCOSE1PMETAB.PWY._glucose_and_glucose.1.phosphate_degradation	Health	-0.0426684	0.0730764	0.559916	0.852133	abundance	Disease	AD	DEBIAS-M	AD
ORNDEG.PWY._superpathway_of_ornithine_degradation	Health	-0.157079	0.258392	0.543867	0.852133	abundance	Disease	AD	DEBIAS-M	AD
PANTOSYN.PWY._superpathway_of_coenzyme_A_biosynthesis_I_.bacteria.	Health	-0.0142422	0.0235076	0.545101	0.852133	abundance	Disease	AD	DEBIAS-M	AD
PWY.1861._formaldehyde_assimilation_II_.assimilatory_RuMP_Cycle.	Health	-0.107463	0.157826	0.496504	0.852133	abundance	Disease	AD	DEBIAS-M	AD
PWY.3841._folate_transformations_II_.plants.	Health	-0.0174773	0.0260706	0.503164	0.852133	abundance	Disease	AD	DEBIAS-M	AD
PWY.5188._tetrapyrrole_biosynthesis_I_.from_glutamate.	Health	-0.0377074	0.0557078	0.49904	0.852133	abundance	Disease	AD	DEBIAS-M	AD
PWY.5484._glycolysis_II_.from_fructose_6.phosphate.	Health	0.0274954	0.0496112	0.57987	0.852133	abundance	Disease	AD	DEBIAS-M	AD
PWY.5505._L.glutamate_and_L.glutamine_biosynthesis	Health	0.0427871	0.066832	0.522552	0.852133	abundance	Disease	AD	DEBIAS-M	AD
PWY.5941._glycogen_degradation_II	Health	-0.02184	0.0380352	0.56629	0.852133	abundance	Disease	AD	DEBIAS-M	AD
PWY.5973._cis.vaccenate_biosynthesis	Health	-0.04768	0.0715944	0.505974	0.852133	abundance	Disease	AD	DEBIAS-M	AD
COLANSYN.PWY._colanic_acid_building_blocks_biosynthesis	Health	0.0185966	0.0352213	0.597921	0.86273	abundance	Disease	AD	DEBIAS-M	AD
P164.PWY._purine_nucleobases_degradation_I_.anaerobic.	Health	0.0446419	0.0862225	0.605039	0.86273	abundance	Disease	AD	DEBIAS-M	AD
PWY.5030._L.histidine_degradation_III	Health	0.0630544	0.121407	0.603917	0.86273	abundance	Disease	AD	DEBIAS-M	AD
ANAEROFRUCAT.PWY._homolactic_fermentation	Health	0.0188111	0.0391941	0.631638	0.877754	abundance	Disease	AD	DEBIAS-M	AD
ARGININE.SYN4.PWY._L.ornithine_biosynthesis_II	Health	0.0582217	0.142472	0.683105	0.877754	abundance	Disease	AD	DEBIAS-M	AD
ASPASN.PWY._superpathway_of_L.aspartate_and_L.asparagine_biosynthesis	Health	0.0200771	0.0444164	0.651603	0.877754	abundance	Disease	AD	DEBIAS-M	AD
FUC.RHAMCAT.PWY._superpathway_of_fucose_and_rhamnose_degradation	Health	0.0491033	0.110486	0.657076	0.877754	abundance	Disease	AD	DEBIAS-M	AD
GLYCOGENSYNTH.PWY._glycogen_biosynthesis_I_.from_ADP.D.Glucose.	Health	-0.017051	0.0402959	0.672513	0.877754	abundance	Disease	AD	DEBIAS-M	AD
OANTIGEN.PWY._O.antigen_building_blocks_biosynthesis_.E._coli.	Health	-0.0178474	0.041909	0.670536	0.877754	abundance	Disease	AD	DEBIAS-M	AD
PANTO.PWY._phosphopantothenate_biosynthesis_I	Health	-0.0111756	0.0260062	0.667722	0.877754	abundance	Disease	AD	DEBIAS-M	AD
PWY.3001._superpathway_of_L.isoleucine_biosynthesis_I	Health	-0.00886956	0.0200433	0.658453	0.877754	abundance	Disease	AD	DEBIAS-M	AD
PWY.5659._GDP.mannose_biosynthesis	Health	0.0236173	0.0536289	0.659997	0.877754	abundance	Disease	AD	DEBIAS-M	AD
CALVIN.PWY._Calvin.Benson.Bassham_cycle	Health	-0.00846023	0.0222088	0.703535	0.885093	abundance	Disease	AD	DEBIAS-M	AD
FUCCAT.PWY._fucose_degradation	Health	-0.0437384	0.121715	0.719603	0.894487	abundance	Disease	AD	DEBIAS-M	AD
P441.PWY._superpathway_of_N.acetylneuraminate_degradation	Health	0.0239407	0.0691714	0.729522	0.899648	abundance	Disease	AD	DEBIAS-M	AD
P461.PWY._hexitol_fermentation_to_lactate._formate._ethanol_and_acetate	Health	-0.0404733	0.121193	0.738662	0.900244	abundance	Disease	AD	DEBIAS-M	AD
GLYCOLYSIS._glycolysis_I_.from_glucose_6.phosphate.	Health	0.0133196	0.0483323	0.78307	0.929807	abundance	Disease	AD	DEBIAS-M	AD
PWY.4984._urea_cycle	Health	0.0363235	0.131168	0.782042	0.929807	abundance	Disease	AD	DEBIAS-M	AD
GLUDEG.I.PWY._GABA_shunt	Health	-0.0420722	0.174852	0.810033	0.937804	abundance	Disease	AD	DEBIAS-M	AD
PWY.5989._stearate_biosynthesis_II_.bacteria_and_plants.	Health	0.032602	0.134864	0.809159	0.937804	abundance	Disease	AD	DEBIAS-M	AD
GLYCOCAT.PWY._glycogen_degradation_I	Health	0.0286645	0.133923	0.830673	0.943363	abundance	Disease	AD	DEBIAS-M	AD
PWY.5154._L.arginine_biosynthesis_III_.via_N.acetyl.L.citrulline.	Health	-0.0153215	0.0741532	0.836456	0.943363	abundance	Disease	AD	DEBIAS-M	AD
PWY.6147._6.hydroxymethyl.dihydropterin_diphosphate_biosynthesis_I	Health	-0.0183926	0.0860933	0.830987	0.943363	abundance	Disease	AD	DEBIAS-M	AD
BRANCHED.CHAIN.AA.SYN.PWY._superpathway_of_branched_chain_amino_acid_biosynthesis	Health	-0.00186319	0.0222474	0.933316	0.961038	abundance	Disease	AD	DEBIAS-M	AD
COBALSYN.PWY._superpathway_of_adenosylcobalamin_salvage_from_cobinamide_I	Health	0.00557302	0.0509847	0.913037	0.961038	abundance	Disease	AD	DEBIAS-M	AD
GLUCONEO.PWY._gluconeogenesis_I	Health	-0.00327408	0.0325134	0.919861	0.961038	abundance	Disease	AD	DEBIAS-M	AD
ILEUSYN.PWY._L.isoleucine_biosynthesis_I_.from_threonine.	Health	-0.0031214	0.0217896	0.886194	0.961038	abundance	Disease	AD	DEBIAS-M	AD
METHGLYUT.PWY._superpathway_of_methylglyoxal_degradation	Health	0.0239659	0.197918	0.903719	0.961038	abundance	Disease	AD	DEBIAS-M	AD
PWY.5022._4.aminobutanoate_degradation_V	Health	-0.0204278	0.155817	0.89579	0.961038	abundance	Disease	AD	DEBIAS-M	AD
HISDEG.PWY._L.histidine_degradation_I	Health	0.00550028	0.0928477	0.952803	0.971486	abundance	Disease	AD	DEBIAS-M	AD
GLUDEG.I.PWY._GABA_shunt	Health	-0.615445	0.201302	0.00243035	0.0383995	abundance	Disease	ASD	DEBIAS-M	ASD
PWY.5022._4.aminobutanoate_degradation_V	Health	-0.420055	0.159696	0.00895323	0.104786	abundance	Disease	ASD	DEBIAS-M	ASD
HEME.BIOSYNTHESIS.II.1._heme_b_biosynthesis_V_.aerobic.	Health	-0.474961	0.219746	0.0315115	0.253057	abundance	Disease	ASD	DEBIAS-M	ASD
PWY.5989._stearate_biosynthesis_II_.bacteria_and_plants.	Health	-0.230498	0.105576	0.0297417	0.253057	abundance	Disease	ASD	DEBIAS-M	ASD
HOMOSER.METSYN.PWY._L.methionine_biosynthesis_I	Health	-0.459002	0.219029	0.0369734	0.265536	abundance	Disease	ASD	DEBIAS-M	ASD
MET.SAM.PWY._superpathway_of_S.adenosyl.L.methionine_biosynthesis	Health	-0.443627	0.211129	0.0364764	0.265536	abundance	Disease	ASD	DEBIAS-M	ASD
METSYN.PWY._superpathway_of_L.homoserine_and_L.methionine_biosynthesis	Health	-0.449773	0.213866	0.0363134	0.265536	abundance	Disease	ASD	DEBIAS-M	ASD
ANAGLYCOLYSIS.PWY._glycolysis_III_.from_glucose.	Health	0.0406991	0.0197083	0.0397183	0.267042	abundance	Disease	ASD	DEBIAS-M	ASD
FASYN.ELONG.PWY._fatty_acid_elongation_.._saturated	Health	-0.20788	0.101998	0.0423609	0.278876	abundance	Disease	ASD	DEBIAS-M	ASD
FUCCAT.PWY._fucose_degradation	Health	-0.243331	0.120593	0.0444532	0.281232	abundance	Disease	ASD	DEBIAS-M	ASD
PWY.1042._glycolysis_IV	Health	0.0505568	0.0277264	0.0691701	0.358324	abundance	Disease	ASD	DEBIAS-M	ASD
PWY.1861._formaldehyde_assimilation_II_.assimilatory_RuMP_Cycle.	Health	0.34008	0.187821	0.0711527	0.360651	abundance	Disease	ASD	DEBIAS-M	ASD
BIOTIN.BIOSYNTHESIS.PWY._biotin_biosynthesis_I	Health	-0.159147	0.0955103	0.0966329	0.391487	abundance	Disease	ASD	DEBIAS-M	ASD
COBALSYN.PWY._superpathway_of_adenosylcobalamin_salvage_from_cobinamide_I	Health	0.0985667	0.0575248	0.0875929	0.391487	abundance	Disease	ASD	DEBIAS-M	ASD
PANTOSYN.PWY._superpathway_of_coenzyme_A_biosynthesis_I_.bacteria.	Health	0.0608223	0.0361268	0.0932354	0.391487	abundance	Disease	ASD	DEBIAS-M	ASD
COA.PWY.1._superpathway_of_coenzyme_A_biosynthesis_III_.mammals.	Health	0.0380372	0.0240556	0.114813	0.399368	abundance	Disease	ASD	DEBIAS-M	ASD
FUC.RHAMCAT.PWY._superpathway_of_fucose_and_rhamnose_degradation	Health	-0.174998	0.108404	0.107459	0.399368	abundance	Disease	ASD	DEBIAS-M	ASD
GALACTUROCAT.PWY._D.galacturonate_degradation_I	Health	0.118651	0.0744854	0.112156	0.399368	abundance	Disease	ASD	DEBIAS-M	ASD
GLYCOGENSYNTH.PWY._glycogen_biosynthesis_I_.from_ADP.D.Glucose.	Health	0.0764588	0.0468098	0.103367	0.399368	abundance	Disease	ASD	DEBIAS-M	ASD
GLYOXYLATE.BYPASS._glyoxylate_cycle	Health	-0.372544	0.231899	0.109403	0.399368	abundance	Disease	ASD	DEBIAS-M	ASD
P4.PWY._superpathway_of_L.lysine._L.threonine_and_L.methionine_biosynthesis_I	Health	-0.292528	0.179345	0.103963	0.399368	abundance	Disease	ASD	DEBIAS-M	ASD
P41.PWY._pyruvate_fermentation_to_acetate_and_.S..lactate_I	Health	0.104939	0.0640813	0.102486	0.399368	abundance	Disease	ASD	DEBIAS-M	ASD
PWY.2942._L.lysine_biosynthesis_III	Health	0.0306789	0.0193328	0.113523	0.399368	abundance	Disease	ASD	DEBIAS-M	ASD
GALACTARDEG.PWY._D.galactarate_degradation_I	Health	-0.281633	0.181388	0.121566	0.404366	abundance	Disease	ASD	DEBIAS-M	ASD
GLUCARGALACTSUPER.PWY._superpathway_of_D.glucarate_and_D.galactarate_degradation	Health	-0.281633	0.181388	0.121566	0.404366	abundance	Disease	ASD	DEBIAS-M	ASD
ARGININE.SYN4.PWY._L.ornithine_biosynthesis_II	Health	0.157426	0.102458	0.125403	0.412784	abundance	Disease	ASD	DEBIAS-M	ASD
METH.ACETATE.PWY._methanogenesis_from_acetate	Health	0.235935	0.15635	0.132316	0.425218	abundance	Disease	ASD	DEBIAS-M	ASD
P161.PWY._acetylene_degradation_.anaerobic.	Health	-0.178796	0.118945	0.133775	0.425218	abundance	Disease	ASD	DEBIAS-M	ASD
P461.PWY._hexitol_fermentation_to_lactate._formate._ethanol_and_acetate	Health	-0.199652	0.133089	0.134563	0.425218	abundance	Disease	ASD	DEBIAS-M	ASD
PWY.5097._L.lysine_biosynthesis_VI	Health	0.0276047	0.0185692	0.138104	0.427853	abundance	Disease	ASD	DEBIAS-M	ASD
GLUCARDEG.PWY._D.glucarate_degradation_I	Health	-0.255396	0.172905	0.140723	0.431734	abundance	Disease	ASD	DEBIAS-M	ASD
PWY.241._C4_photosynthetic_carbon_assimilation_cycle._NADP.ME_type	Health	-0.220617	0.150761	0.144359	0.436184	abundance	Disease	ASD	DEBIAS-M	ASD
PPGPPMET.PWY._ppGpp_metabolism	Health	0.196311	0.139442	0.160156	0.460084	abundance	Disease	ASD	DEBIAS-M	ASD
FERMENTATION.PWY._mixed_acid_fermentation	Health	-0.151622	0.108935	0.164928	0.461216	abundance	Disease	ASD	DEBIAS-M	ASD
CITRULBIO.PWY._L.citrulline_biosynthesis	Health	0.138963	0.101181	0.170584	0.46689	abundance	Disease	ASD	DEBIAS-M	ASD
PWY.5121._superpathway_of_geranylgeranyl_diphosphate_biosynthesis_II_.via_MEP.	Health	0.120431	0.0878532	0.17139	0.46689	abundance	Disease	ASD	DEBIAS-M	ASD
COA.PWY._coenzyme_A_biosynthesis_I_.prokaryotic.	Health	0.031327	0.0234737	0.182967	0.481813	abundance	Disease	ASD	DEBIAS-M	ASD
METHGLYUT.PWY._superpathway_of_methylglyoxal_degradation	Health	-0.229686	0.174022	0.18794	0.490819	abundance	Disease	ASD	DEBIAS-M	ASD
DAPLYSINESYN.PWY._L.lysine_biosynthesis_I	Health	-0.160148	0.128908	0.215022	0.52267	abundance	Disease	ASD	DEBIAS-M	ASD
PWY.5100._pyruvate_fermentation_to_acetate_and_lactate_II	Health	0.0726323	0.0589908	0.219132	0.524589	abundance	Disease	ASD	DEBIAS-M	ASD
CALVIN.PWY._Calvin.Benson.Bassham_cycle	Health	0.0306529	0.0250546	0.22206	0.5276	abundance	Disease	ASD	DEBIAS-M	ASD
HEME.BIOSYNTHESIS.II._heme_b_biosynthesis_I_.aerobic.	Health	-0.186174	0.153483	0.226062	0.533101	abundance	Disease	ASD	DEBIAS-M	ASD
ASPASN.PWY._superpathway_of_L.aspartate_and_L.asparagine_biosynthesis	Health	0.0529578	0.0441032	0.230726	0.54007	abundance	Disease	ASD	DEBIAS-M	ASD
NONMEVIPP.PWY._methylerythritol_phosphate_pathway_I	Health	0.0266385	0.0224744	0.236783	0.550171	abundance	Disease	ASD	DEBIAS-M	ASD
PWY.5695._inosine_5..phosphate_degradation	Health	0.0265172	0.0225971	0.241476	0.556952	abundance	Disease	ASD	DEBIAS-M	ASD
PWY.5973._cis.vaccenate_biosynthesis	Health	0.0481153	0.0413098	0.244988	0.556952	abundance	Disease	ASD	DEBIAS-M	ASD
COMPLETE.ARO.PWY._superpathway_of_aromatic_amino_acid_biosynthesis	Health	0.0172293	0.0158606	0.278162	0.596929	abundance	Disease	ASD	DEBIAS-M	ASD
OANTIGEN.PWY._O.antigen_building_blocks_biosynthesis_.E._coli.	Health	-0.0578226	0.0528122	0.274394	0.596929	abundance	Disease	ASD	DEBIAS-M	ASD
PWY.5484._glycolysis_II_.from_fructose_6.phosphate.	Health	-0.0556542	0.0517038	0.282555	0.596929	abundance	Disease	ASD	DEBIAS-M	ASD
X1CMET2.PWY._folate_transformations_III_.E._coli.	Health	0.0217119	0.0205594	0.291735	0.596929	abundance	Disease	ASD	DEBIAS-M	ASD
PWY.5667._CDP.diacylglycerol_biosynthesis_I	Health	0.0244562	0.023338	0.295468	0.598511	abundance	Disease	ASD	DEBIAS-M	ASD
GLUTORN.PWY._L.ornithine_biosynthesis_I	Health	0.0409828	0.0393672	0.298642	0.601088	abundance	Disease	ASD	DEBIAS-M	ASD
PANTO.PWY._phosphopantothenate_biosynthesis_I	Health	0.0325147	0.0317544	0.306634	0.613268	abundance	Disease	ASD	DEBIAS-M	ASD
PWY.5686._UMP_biosynthesis_I	Health	0.0228187	0.0245036	0.352431	0.655384	abundance	Disease	ASD	DEBIAS-M	ASD
GLUCUROCAT.PWY._superpathway_of_.beta..D.glucuronosides_degradation	Health	0.059257	0.0650671	0.363134	0.664726	abundance	Disease	ASD	DEBIAS-M	ASD
GLYCOLYSIS._glycolysis_I_.from_glucose_6.phosphate.	Health	-0.0464295	0.0513987	0.367033	0.666566	abundance	Disease	ASD	DEBIAS-M	ASD
HISTSYN.PWY._L.histidine_biosynthesis	Health	0.0221281	0.0249691	0.376163	0.677411	abundance	Disease	ASD	DEBIAS-M	ASD
ORNDEG.PWY._superpathway_of_ornithine_degradation	Health	-0.164079	0.188733	0.385422	0.680409	abundance	Disease	ASD	DEBIAS-M	ASD
PEPTIDOGLYCANSYN.PWY._peptidoglycan_biosynthesis_I_.meso.diaminopimelate_containing.	Health	0.0202747	0.0232276	0.383387	0.680409	abundance	Disease	ASD	DEBIAS-M	ASD
PWY.4984._urea_cycle	Health	0.110482	0.127705	0.387614	0.680478	abundance	Disease	ASD	DEBIAS-M	ASD
GLYCOCAT.PWY._glycogen_degradation_I	Health	-0.100976	0.123996	0.416048	0.690661	abundance	Disease	ASD	DEBIAS-M	ASD
PWY.5941._glycogen_degradation_II	Health	0.0348499	0.041878	0.405928	0.690661	abundance	Disease	ASD	DEBIAS-M	ASD
PWY.6122._5.aminoimidazole_ribonucleotide_biosynthesis_II	Health	0.01536	0.019451	0.430301	0.707394	abundance	Disease	ASD	DEBIAS-M	ASD
PWY.3841._folate_transformations_II_.plants.	Health	0.0155292	0.0207021	0.453729	0.720495	abundance	Disease	ASD	DEBIAS-M	ASD
P441.PWY._superpathway_of_N.acetylneuraminate_degradation	Health	-0.0570735	0.0791678	0.471484	0.741239	abundance	Disease	ASD	DEBIAS-M	ASD
GLUCONEO.PWY._gluconeogenesis_I	Health	-0.0289443	0.0424731	0.496063	0.742919	abundance	Disease	ASD	DEBIAS-M	ASD
GLUCOSE1PMETAB.PWY._glucose_and_glucose.1.phosphate_degradation	Health	-0.0589294	0.082966	0.478119	0.742919	abundance	Disease	ASD	DEBIAS-M	ASD
GLYCOLYSIS.E.D._superpathway_of_glycolysis_and_the_Entner.Doudoroff_pathway	Health	-0.037491	0.0538511	0.486809	0.742919	abundance	Disease	ASD	DEBIAS-M	ASD
PWY.5154._L.arginine_biosynthesis_III_.via_N.acetyl.L.citrulline.	Health	-0.0326967	0.0473163	0.490051	0.742919	abundance	Disease	ASD	DEBIAS-M	ASD
ANAEROFRUCAT.PWY._homolactic_fermentation	Health	-0.0280944	0.0424172	0.508231	0.757552	abundance	Disease	ASD	DEBIAS-M	ASD
PWY.2941._L.lysine_biosynthesis_II	Health	-0.0554744	0.0850938	0.514919	0.763918	abundance	Disease	ASD	DEBIAS-M	ASD
ARO.PWY._chorismate_biosynthesis_I	Health	0.0107288	0.0168066	0.52369	0.768963	abundance	Disease	ASD	DEBIAS-M	ASD
PWY.6121._5.aminoimidazole_ribonucleotide_biosynthesis_I	Health	0.0107665	0.0175509	0.540018	0.779204	abundance	Disease	ASD	DEBIAS-M	ASD
ARGSYNBSUB.PWY._L.arginine_biosynthesis_II_.acetyl_cycle.	Health	0.0250888	0.0425945	0.556265	0.781244	abundance	Disease	ASD	DEBIAS-M	ASD
LACTOSECAT.PWY._lactose_and_galactose_degradation_I	Health	-0.104357	0.176372	0.55448	0.781244	abundance	Disease	ASD	DEBIAS-M	ASD
PWY.3001._superpathway_of_L.isoleucine_biosynthesis_I	Health	-0.0136016	0.0229378	0.553612	0.781244	abundance	Disease	ASD	DEBIAS-M	ASD
COLANSYN.PWY._colanic_acid_building_blocks_biosynthesis	Health	-0.0197704	0.0341373	0.562899	0.783596	abundance	Disease	ASD	DEBIAS-M	ASD
GLCMANNANAUT.PWY._superpathway_of_N.acetylglucosamine._N.acetylmannosamine_and_N.acetylneuraminate_degradation	Health	0.0364141	0.0633194	0.565636	0.783951	abundance	Disease	ASD	DEBIAS-M	ASD
P185.PWY._formaldehyde_assimilation_III_.dihydroxyacetone_cycle.	Health	0.0999831	0.175595	0.569499	0.785858	abundance	Disease	ASD	DEBIAS-M	ASD
GLYCOL.GLYOXDEG.PWY._superpathway_of_glycol_metabolism_and_degradation	Health	-0.124748	0.222637	0.575797	0.791095	abundance	Disease	ASD	DEBIAS-M	ASD
P124.PWY._Bifidobacterium_shunt	Health	-0.117372	0.213863	0.583565	0.798297	abundance	Disease	ASD	DEBIAS-M	ASD
P164.PWY._purine_nucleobases_degradation_I_.anaerobic.	Health	-0.0551983	0.104576	0.597985	0.814497	abundance	Disease	ASD	DEBIAS-M	ASD
P42.PWY._incomplete_reductive_TCA_cycle	Health	-0.0827196	0.158445	0.601991	0.816433	abundance	Disease	ASD	DEBIAS-M	ASD
ARG.POLYAMINE.SYN._superpathway_of_arginine_and_polyamine_biosynthesis	Health	-0.0562657	0.109661	0.608244	0.819165	abundance	Disease	ASD	DEBIAS-M	ASD
ILEUSYN.PWY._L.isoleucine_biosynthesis_I_.from_threonine.	Health	0.0138442	0.0281067	0.622662	0.823554	abundance	Disease	ASD	DEBIAS-M	ASD
PHOSLIPSYN.PWY._superpathway_of_phospholipid_biosynthesis_I_.bacteria.	Health	0.0281881	0.0572532	0.622815	0.823554	abundance	Disease	ASD	DEBIAS-M	ASD
PWY.4041._.gamma..glutamyl_cycle	Health	-0.0522817	0.110908	0.637678	0.823554	abundance	Disease	ASD	DEBIAS-M	ASD
PWY.5030._L.histidine_degradation_III	Health	-0.0564079	0.119138	0.636204	0.823554	abundance	Disease	ASD	DEBIAS-M	ASD
PWY.5659._GDP.mannose_biosynthesis	Health	0.0224948	0.0521936	0.666766	0.839435	abundance	Disease	ASD	DEBIAS-M	ASD
POLYAMSYN.PWY._superpathway_of_polyamine_biosynthesis_I	Health	-0.0486668	0.121215	0.688325	0.852983	abundance	Disease	ASD	DEBIAS-M	ASD
GOLPDLCAT.PWY._superpathway_of_glycerol_degradation_to_1.3.propanediol	Health	0.0437357	0.117306	0.709519	0.862339	abundance	Disease	ASD	DEBIAS-M	ASD
ARGSYN.PWY._L.arginine_biosynthesis_I_.via_L.ornithine.	Health	0.0142653	0.0387941	0.713325	0.863643	abundance	Disease	ASD	DEBIAS-M	ASD
BRANCHED.CHAIN.AA.SYN.PWY._superpathway_of_branched_chain_amino_acid_biosynthesis	Health	0.0079869	0.0283725	0.778507	0.887085	abundance	Disease	ASD	DEBIAS-M	ASD
CENTFERM.PWY._pyruvate_fermentation_to_butanoate	Health	-0.0283761	0.0997345	0.7762	0.887085	abundance	Disease	ASD	DEBIAS-M	ASD
FOLSYN.PWY._superpathway_of_tetrahydrofolate_biosynthesis_and_salvage	Health	0.0435064	0.139943	0.756095	0.887085	abundance	Disease	ASD	DEBIAS-M	ASD
HEMESYN2.PWY._heme_b_biosynthesis_II_.oxygen.independent.	Health	-0.04011	0.135959	0.768174	0.887085	abundance	Disease	ASD	DEBIAS-M	ASD
HISDEG.PWY._L.histidine_degradation_I	Health	-0.0283334	0.101761	0.780861	0.887085	abundance	Disease	ASD	DEBIAS-M	ASD
PENTOSE.P.PWY._pentose_phosphate_pathway	Health	-0.0142556	0.0481751	0.767489	0.887085	abundance	Disease	ASD	DEBIAS-M	ASD
PWY.6147._6.hydroxymethyl.dihydropterin_diphosphate_biosynthesis_I	Health	-0.0211719	0.0715724	0.767565	0.887085	abundance	Disease	ASD	DEBIAS-M	ASD
PWY.6126._superpathway_of_adenosine_nucleotides_de_novo_biosynthesis_II	Health	0.0135668	0.0500515	0.786522	0.887646	abundance	Disease	ASD	DEBIAS-M	ASD
GALACTITOLCAT.PWY._galactitol_degradation	Health	0.0673153	0.251934	0.789533	0.887873	abundance	Disease	ASD	DEBIAS-M	ASD
NAGLIPASYN.PWY._lipid_IVA_biosynthesis_.E._coli.	Health	-0.0289462	0.124902	0.81688	0.892019	abundance	Disease	ASD	DEBIAS-M	ASD
PWY.6125._superpathway_of_guanosine_nucleotides_de_novo_biosynthesis_II	Health	0.0123532	0.0584461	0.83274	0.892019	abundance	Disease	ASD	DEBIAS-M	ASD
PWY.5505._L.glutamate_and_L.glutamine_biosynthesis	Health	0.0168377	0.0827045	0.838804	0.893148	abundance	Disease	ASD	DEBIAS-M	ASD
PWY.5676._acetyl.CoA_fermentation_to_butanoate_II	Health	-0.017753	0.10819	0.869763	0.912517	abundance	Disease	ASD	DEBIAS-M	ASD
PWY.5188._tetrapyrrole_biosynthesis_I_.from_glutamate.	Health	-0.00689528	0.0669563	0.918042	0.948043	abundance	Disease	ASD	DEBIAS-M	ASD
DTDPRHAMSYN.PWY._dTDP..beta..L.rhamnose_biosynthesis	Health	-0.00323613	0.0418812	0.938458	0.961131	abundance	Disease	ASD	DEBIAS-M	ASD
HEXITOLDEGSUPER.PWY._superpathway_of_hexitol_degradation_.bacteria.	Health	-0.00923934	0.226447	0.967486	0.973648	abundance	Disease	ASD	DEBIAS-M	ASD
ARGSYN.PWY._L.arginine_biosynthesis_I_.via_L.ornithine.	Health	0.149215	0.0329219	8.02369e-06	0.000537587	abundance	Disease	MDD	DEBIAS-M	MDD
ARGSYNBSUB.PWY._L.arginine_biosynthesis_II_.acetyl_cycle.	Health	0.16247	0.035697	7.3697e-06	0.000537587	abundance	Disease	MDD	DEBIAS-M	MDD
COBALSYN.PWY._superpathway_of_adenosylcobalamin_salvage_from_cobinamide_I	Health	0.207141	0.0453279	6.78267e-06	0.000537587	abundance	Disease	MDD	DEBIAS-M	MDD
PWY.5941._glycogen_degradation_II	Health	0.148072	0.0317665	4.47923e-06	0.000537587	abundance	Disease	MDD	DEBIAS-M	MDD
GLYCOGENSYNTH.PWY._glycogen_biosynthesis_I_.from_ADP.D.Glucose.	Health	0.155416	0.0349674	1.18438e-05	0.000634828	abundance	Disease	MDD	DEBIAS-M	MDD
PWY.5188._tetrapyrrole_biosynthesis_I_.from_glutamate.	Health	0.258713	0.0590168	1.54604e-05	0.000690564	abundance	Disease	MDD	DEBIAS-M	MDD
PPGPPMET.PWY._ppGpp_metabolism	Health	0.513012	0.119276	2.20941e-05	0.000845887	abundance	Disease	MDD	DEBIAS-M	MDD
GLUTORN.PWY._L.ornithine_biosynthesis_I	Health	0.132411	0.031878	4.11795e-05	0.00118256	abundance	Disease	MDD	DEBIAS-M	MDD
HISDEG.PWY._L.histidine_degradation_I	Health	-0.570005	0.137408	4.21203e-05	0.00118256	abundance	Disease	MDD	DEBIAS-M	MDD
P185.PWY._formaldehyde_assimilation_III_.dihydroxyacetone_cycle.	Health	0.688547	0.166433	4.41253e-05	0.00118256	abundance	Disease	MDD	DEBIAS-M	MDD
PWY.5973._cis.vaccenate_biosynthesis	Health	-0.29233	0.0719433	5.97962e-05	0.00145685	abundance	Disease	MDD	DEBIAS-M	MDD
PWY.6125._superpathway_of_guanosine_nucleotides_de_novo_biosynthesis_II	Health	-0.243559	0.0616711	9.4835e-05	0.00211798	abundance	Disease	MDD	DEBIAS-M	MDD
PWY.6126._superpathway_of_adenosine_nucleotides_de_novo_biosynthesis_II	Health	-0.213268	0.0545414	0.000110814	0.00228448	abundance	Disease	MDD	DEBIAS-M	MDD
FERMENTATION.PWY._mixed_acid_fermentation	Health	0.327917	0.084899	0.0001338	0.00256132	abundance	Disease	MDD	DEBIAS-M	MDD
ASPASN.PWY._superpathway_of_L.aspartate_and_L.asparagine_biosynthesis	Health	-0.174549	0.0459063	0.000169176	0.00266701	abundance	Disease	MDD	DEBIAS-M	MDD
PWY.4984._urea_cycle	Health	-0.622315	0.162375	0.00015038	0.00266701	abundance	Disease	MDD	DEBIAS-M	MDD
PWY.5030._L.histidine_degradation_III	Health	-0.648103	0.169811	0.000160033	0.00266701	abundance	Disease	MDD	DEBIAS-M	MDD
PWY.5695._inosine_5..phosphate_degradation	Health	-0.102379	0.0273947	0.000217366	0.00323634	abundance	Disease	MDD	DEBIAS-M	MDD
METH.ACETATE.PWY._methanogenesis_from_acetate	Health	0.39699	0.111636	0.00042831	0.00604142	abundance	Disease	MDD	DEBIAS-M	MDD
PWY.2942._L.lysine_biosynthesis_III	Health	-0.0731387	0.0209923	0.000556716	0.00745999	abundance	Disease	MDD	DEBIAS-M	MDD
CITRULBIO.PWY._L.citrulline_biosynthesis	Health	-0.351258	0.101913	0.000636878	0.00812778	abundance	Disease	MDD	DEBIAS-M	MDD
PENTOSE.P.PWY._pentose_phosphate_pathway	Health	-0.208223	0.0621562	0.000896475	0.0109207	abundance	Disease	MDD	DEBIAS-M	MDD
PWY.5154._L.arginine_biosynthesis_III_.via_N.acetyl.L.citrulline.	Health	-0.231037	0.0697957	0.00102967	0.0114979	abundance	Disease	MDD	DEBIAS-M	MDD
ARGININE.SYN4.PWY._L.ornithine_biosynthesis_II	Health	-0.393538	0.124237	0.00167244	0.0179286	abundance	Disease	MDD	DEBIAS-M	MDD
PWY.6147._6.hydroxymethyl.dihydropterin_diphosphate_biosynthesis_I	Health	-0.293554	0.093478	0.00183152	0.0188788	abundance	Disease	MDD	DEBIAS-M	MDD
PWY.5100._pyruvate_fermentation_to_acetate_and_lactate_II	Health	0.128655	0.0435696	0.00336167	0.032176	abundance	Disease	MDD	DEBIAS-M	MDD
FOLSYN.PWY._superpathway_of_tetrahydrofolate_biosynthesis_and_salvage	Health	0.364086	0.130932	0.00571806	0.0528428	abundance	Disease	MDD	DEBIAS-M	MDD
P41.PWY._pyruvate_fermentation_to_acetate_and_.S..lactate_I	Health	0.134636	0.0503244	0.00781649	0.0698273	abundance	Disease	MDD	DEBIAS-M	MDD
PWY.2941._L.lysine_biosynthesis_II	Health	-0.212033	0.0798603	0.00829323	0.0716963	abundance	Disease	MDD	DEBIAS-M	MDD
DTDPRHAMSYN.PWY._dTDP..beta..L.rhamnose_biosynthesis	Health	-0.142134	0.0543947	0.00936297	0.0760387	abundance	Disease	MDD	DEBIAS-M	MDD
X1CMET2.PWY._folate_transformations_III_.E._coli.	Health	-0.0688584	0.0262603	0.00912044	0.0760387	abundance	Disease	MDD	DEBIAS-M	MDD
NAGLIPASYN.PWY._lipid_IVA_biosynthesis_.E._coli.	Health	-0.286484	0.113773	0.0122482	0.0911813	abundance	Disease	MDD	DEBIAS-M	MDD
PWY.5121._superpathway_of_geranylgeranyl_diphosphate_biosynthesis_II_.via_MEP.	Health	-0.222763	0.0884594	0.0122404	0.0911813	abundance	Disease	MDD	DEBIAS-M	MDD
GLCMANNANAUT.PWY._superpathway_of_N.acetylglucosamine._N.acetylmannosamine_and_N.acetylneuraminate_degradation	Health	0.128291	0.0518599	0.0138436	0.100273	abundance	Disease	MDD	DEBIAS-M	MDD
CALVIN.PWY._Calvin.Benson.Bassham_cycle	Health	0.0461758	0.0201713	0.0226655	0.144628	abundance	Disease	MDD	DEBIAS-M	MDD
GOLPDLCAT.PWY._superpathway_of_glycerol_degradation_to_1.3.propanediol	Health	0.278229	0.123117	0.0244448	0.152353	abundance	Disease	MDD	DEBIAS-M	MDD
GLUCOSE1PMETAB.PWY._glucose_and_glucose.1.phosphate_degradation	Health	0.122727	0.055917	0.0288469	0.16797	abundance	Disease	MDD	DEBIAS-M	MDD
GLYOXYLATE.BYPASS._glyoxylate_cycle	Health	0.474362	0.237795	0.0468613	0.202562	abundance	Disease	MDD	DEBIAS-M	MDD
ARG.POLYAMINE.SYN._superpathway_of_arginine_and_polyamine_biosynthesis	Health	0.182531	0.0942094	0.05349	0.223989	abundance	Disease	MDD	DEBIAS-M	MDD
PWY.5667._CDP.diacylglycerol_biosynthesis_I	Health	0.0471473	0.024609	0.0561999	0.231716	abundance	Disease	MDD	DEBIAS-M	MDD
ORNDEG.PWY._superpathway_of_ornithine_degradation	Health	0.330161	0.181751	0.0701551	0.241046	abundance	Disease	MDD	DEBIAS-M	MDD
P441.PWY._superpathway_of_N.acetylneuraminate_degradation	Health	0.139437	0.0756871	0.0662815	0.241046	abundance	Disease	MDD	DEBIAS-M	MDD
P461.PWY._hexitol_fermentation_to_lactate._formate._ethanol_and_acetate	Health	0.255147	0.137382	0.0641231	0.241046	abundance	Disease	MDD	DEBIAS-M	MDD
PWY.3841._folate_transformations_II_.plants.	Health	-0.0549597	0.0300384	0.0681559	0.241046	abundance	Disease	MDD	DEBIAS-M	MDD
PWY.6121._5.aminoimidazole_ribonucleotide_biosynthesis_I	Health	0.0368922	0.0201876	0.0684827	0.241046	abundance	Disease	MDD	DEBIAS-M	MDD
BIOTIN.BIOSYNTHESIS.PWY._biotin_biosynthesis_I	Health	-0.167862	0.0932802	0.0727967	0.243869	abundance	Disease	MDD	DEBIAS-M	MDD
PWY.5989._stearate_biosynthesis_II_.bacteria_and_plants.	Health	-0.18522	0.10356	0.0745584	0.246687	abundance	Disease	MDD	DEBIAS-M	MDD
PANTO.PWY._phosphopantothenate_biosynthesis_I	Health	-0.0542998	0.0307258	0.0780618	0.252055	abundance	Disease	MDD	DEBIAS-M	MDD
POLYAMSYN.PWY._superpathway_of_polyamine_biosynthesis_I	Health	0.188293	0.108047	0.0822668	0.26247	abundance	Disease	MDD	DEBIAS-M	MDD
HEME.BIOSYNTHESIS.II.1._heme_b_biosynthesis_V_.aerobic.	Health	0.405632	0.236375	0.0870628	0.271312	abundance	Disease	MDD	DEBIAS-M	MDD
BRANCHED.CHAIN.AA.SYN.PWY._superpathway_of_branched_chain_amino_acid_biosynthesis	Health	-0.0360813	0.021473	0.0937913	0.27929	abundance	Disease	MDD	DEBIAS-M	MDD
P164.PWY._purine_nucleobases_degradation_I_.anaerobic.	Health	0.136259	0.0810112	0.0934684	0.27929	abundance	Disease	MDD	DEBIAS-M	MDD
GLUCUROCAT.PWY._superpathway_of_.beta..D.glucuronosides_degradation	Health	0.095062	0.0578152	0.101027	0.291132	abundance	Disease	MDD	DEBIAS-M	MDD
FASYN.ELONG.PWY._fatty_acid_elongation_.._saturated	Health	-0.163874	0.102767	0.111705	0.311843	abundance	Disease	MDD	DEBIAS-M	MDD
ARO.PWY._chorismate_biosynthesis_I	Health	0.0333322	0.0221036	0.132459	0.351476	abundance	Disease	MDD	DEBIAS-M	MDD
PWY.1861._formaldehyde_assimilation_II_.assimilatory_RuMP_Cycle.	Health	0.229201	0.15554	0.141498	0.361156	abundance	Disease	MDD	DEBIAS-M	MDD
PWY.4041._.gamma..glutamyl_cycle	Health	0.123925	0.0850004	0.145757	0.368519	abundance	Disease	MDD	DEBIAS-M	MDD
COMPLETE.ARO.PWY._superpathway_of_aromatic_amino_acid_biosynthesis	Health	0.0290068	0.0200619	0.149113	0.370022	abundance	Disease	MDD	DEBIAS-M	MDD
OANTIGEN.PWY._O.antigen_building_blocks_biosynthesis_.E._coli.	Health	0.0509642	0.0361988	0.160052	0.386432	abundance	Disease	MDD	DEBIAS-M	MDD
HEME.BIOSYNTHESIS.II._heme_b_biosynthesis_I_.aerobic.	Health	0.210656	0.159681	0.187959	0.416305	abundance	Disease	MDD	DEBIAS-M	MDD
HOMOSER.METSYN.PWY._L.methionine_biosynthesis_I	Health	0.254873	0.192894	0.187263	0.416305	abundance	Disease	MDD	DEBIAS-M	MDD
MET.SAM.PWY._superpathway_of_S.adenosyl.L.methionine_biosynthesis	Health	0.236582	0.17902	0.187187	0.416305	abundance	Disease	MDD	DEBIAS-M	MDD
P124.PWY._Bifidobacterium_shunt	Health	-0.227847	0.170278	0.181755	0.416305	abundance	Disease	MDD	DEBIAS-M	MDD
PWY.5097._L.lysine_biosynthesis_VI	Health	-0.0301886	0.0228817	0.187923	0.416305	abundance	Disease	MDD	DEBIAS-M	MDD
METSYN.PWY._superpathway_of_L.homoserine_and_L.methionine_biosynthesis	Health	0.239373	0.182883	0.191435	0.420529	abundance	Disease	MDD	DEBIAS-M	MDD
ILEUSYN.PWY._L.isoleucine_biosynthesis_I_.from_threonine.	Health	-0.0263313	0.0209344	0.209303	0.437993	abundance	Disease	MDD	DEBIAS-M	MDD
LACTOSECAT.PWY._lactose_and_galactose_degradation_I	Health	0.161215	0.126631	0.203828	0.437993	abundance	Disease	MDD	DEBIAS-M	MDD
PANTOSYN.PWY._superpathway_of_coenzyme_A_biosynthesis_I_.bacteria.	Health	-0.0389128	0.0306059	0.204427	0.437993	abundance	Disease	MDD	DEBIAS-M	MDD
PEPTIDOGLYCANSYN.PWY._peptidoglycan_biosynthesis_I_.meso.diaminopimelate_containing.	Health	-0.0334909	0.0269078	0.214094	0.437993	abundance	Disease	MDD	DEBIAS-M	MDD
P161.PWY._acetylene_degradation_.anaerobic.	Health	0.173171	0.141969	0.22337	0.4501	abundance	Disease	MDD	DEBIAS-M	MDD
PWY.5676._acetyl.CoA_fermentation_to_butanoate_II	Health	0.116244	0.104232	0.265512	0.490739	abundance	Disease	MDD	DEBIAS-M	MDD
CENTFERM.PWY._pyruvate_fermentation_to_butanoate	Health	0.114085	0.103808	0.272525	0.497553	abundance	Disease	MDD	DEBIAS-M	MDD
PHOSLIPSYN.PWY._superpathway_of_phospholipid_biosynthesis_I_.bacteria.	Health	-0.0614703	0.057554	0.286238	0.518322	abundance	Disease	MDD	DEBIAS-M	MDD
PWY.5659._GDP.mannose_biosynthesis	Health	0.0515162	0.0496364	0.300048	0.539684	abundance	Disease	MDD	DEBIAS-M	MDD
METHGLYUT.PWY._superpathway_of_methylglyoxal_degradation	Health	0.189506	0.18772	0.313439	0.552643	abundance	Disease	MDD	DEBIAS-M	MDD
P4.PWY._superpathway_of_L.lysine._L.threonine_and_L.methionine_biosynthesis_I	Health	0.136735	0.148706	0.35847	0.596708	abundance	Disease	MDD	DEBIAS-M	MDD
PWY.5686._UMP_biosynthesis_I	Health	-0.0292236	0.0316261	0.356108	0.596708	abundance	Disease	MDD	DEBIAS-M	MDD
GLYCOLYSIS._glycolysis_I_.from_glucose_6.phosphate.	Health	0.0412124	0.0467615	0.378745	0.620695	abundance	Disease	MDD	DEBIAS-M	MDD
NONMEVIPP.PWY._methylerythritol_phosphate_pathway_I	Health	-0.0265587	0.0302034	0.379828	0.620695	abundance	Disease	MDD	DEBIAS-M	MDD
GLYCOL.GLYOXDEG.PWY._superpathway_of_glycol_metabolism_and_degradation	Health	0.202315	0.235189	0.390309	0.627354	abundance	Disease	MDD	DEBIAS-M	MDD
GALACTARDEG.PWY._D.galactarate_degradation_I	Health	0.174657	0.206637	0.398562	0.63204	abundance	Disease	MDD	DEBIAS-M	MDD
GLUCARGALACTSUPER.PWY._superpathway_of_D.glucarate_and_D.galactarate_degradation	Health	0.174657	0.206637	0.398562	0.63204	abundance	Disease	MDD	DEBIAS-M	MDD
GLUCONEO.PWY._gluconeogenesis_I	Health	-0.0265443	0.032116	0.409077	0.644898	abundance	Disease	MDD	DEBIAS-M	MDD
HEMESYN2.PWY._heme_b_biosynthesis_II_.oxygen.independent.	Health	0.100848	0.126147	0.424574	0.657721	abundance	Disease	MDD	DEBIAS-M	MDD
GLUCARDEG.PWY._D.glucarate_degradation_I	Health	0.15589	0.19949	0.435076	0.65997	abundance	Disease	MDD	DEBIAS-M	MDD
PWY.241._C4_photosynthetic_carbon_assimilation_cycle._NADP.ME_type	Health	0.0936301	0.127763	0.464147	0.683469	abundance	Disease	MDD	DEBIAS-M	MDD
HISTSYN.PWY._L.histidine_biosynthesis	Health	-0.0261697	0.036152	0.469623	0.687754	abundance	Disease	MDD	DEBIAS-M	MDD
COLANSYN.PWY._colanic_acid_building_blocks_biosynthesis	Health	0.0237735	0.0342818	0.488474	0.695029	abundance	Disease	MDD	DEBIAS-M	MDD
FUCCAT.PWY._fucose_degradation	Health	0.082846	0.119498	0.488592	0.695029	abundance	Disease	MDD	DEBIAS-M	MDD
GLUDEG.I.PWY._GABA_shunt	Health	0.10349	0.150712	0.492745	0.695029	abundance	Disease	MDD	DEBIAS-M	MDD
COA.PWY.1._superpathway_of_coenzyme_A_biosynthesis_III_.mammals.	Health	0.0194742	0.0307351	0.526747	0.724024	abundance	Disease	MDD	DEBIAS-M	MDD
GLYCOLYSIS.E.D._superpathway_of_glycolysis_and_the_Entner.Doudoroff_pathway	Health	-0.0353917	0.0569787	0.534913	0.724024	abundance	Disease	MDD	DEBIAS-M	MDD
GALACTUROCAT.PWY._D.galacturonate_degradation_I	Health	0.029237	0.0657469	0.656819	0.830319	abundance	Disease	MDD	DEBIAS-M	MDD
ANAEROFRUCAT.PWY._homolactic_fermentation	Health	0.0148859	0.0381722	0.696799	0.847514	abundance	Disease	MDD	DEBIAS-M	MDD
FUC.RHAMCAT.PWY._superpathway_of_fucose_and_rhamnose_degradation	Health	0.0343481	0.0935171	0.713624	0.847514	abundance	Disease	MDD	DEBIAS-M	MDD
PWY.5505._L.glutamate_and_L.glutamine_biosynthesis	Health	0.0299258	0.0741918	0.686933	0.847514	abundance	Disease	MDD	DEBIAS-M	MDD
PWY.6122._5.aminoimidazole_ribonucleotide_biosynthesis_II	Health	0.00644787	0.0205238	0.753583	0.874286	abundance	Disease	MDD	DEBIAS-M	MDD
P42.PWY._incomplete_reductive_TCA_cycle	Health	-0.0378818	0.130025	0.770963	0.886772	abundance	Disease	MDD	DEBIAS-M	MDD
GLYCOCAT.PWY._glycogen_degradation_I	Health	-0.0191171	0.104017	0.854286	0.949994	abundance	Disease	MDD	DEBIAS-M	MDD
COA.PWY._coenzyme_A_biosynthesis_I_.prokaryotic.	Health	0.0049956	0.0290231	0.863439	0.95227	abundance	Disease	MDD	DEBIAS-M	MDD
HEXITOLDEGSUPER.PWY._superpathway_of_hexitol_degradation_.bacteria.	Health	0.0297127	0.225865	0.895419	0.971547	abundance	Disease	MDD	DEBIAS-M	MDD
GALACTITOLCAT.PWY._galactitol_degradation	Health	0.0200635	0.253367	0.936931	0.984696	abundance	Disease	MDD	DEBIAS-M	MDD
ANAGLYCOLYSIS.PWY._glycolysis_III_.from_glucose.	Health	-0.00112299	0.0183939	0.951352	0.992072	abundance	Disease	MDD	DEBIAS-M	MDD
DAPLYSINESYN.PWY._L.lysine_biosynthesis_I	Health	0.00400696	0.113846	0.971943	0.997611	abundance	Disease	MDD	DEBIAS-M	MDD
PWY.1042._glycolysis_IV	Health	-0.000620741	0.0214607	0.976941	0.997611	abundance	Disease	MDD	DEBIAS-M	MDD
PWY.3001._superpathway_of_L.isoleucine_biosynthesis_I	Health	4.15708e-05	0.0138764	0.997611	0.997611	abundance	Disease	MDD	DEBIAS-M	MDD
PWY.5022._4.aminobutanoate_degradation_V	Health	-0.00417463	0.142807	0.976696	0.997611	abundance	Disease	MDD	DEBIAS-M	MDD
PWY.5484._glycolysis_II_.from_fructose_6.phosphate.	Health	0.00111505	0.0470408	0.981102	0.997611	abundance	Disease	MDD	DEBIAS-M	MDD
PWY.5484._glycolysis_II_.from_fructose_6.phosphate.	Health	-0.194276	0.0250494	1.83068e-14	2.09918e-12	abundance	Disease	PD	DEBIAS-M	PD
P42.PWY._incomplete_reductive_TCA_cycle	Health	-0.598145	0.0776888	2.82991e-14	2.43373e-12	abundance	Disease	PD	DEBIAS-M	PD
GLYCOLYSIS._glycolysis_I_.from_glucose_6.phosphate.	Health	-0.175197	0.0244921	1.44986e-12	8.31251e-11	abundance	Disease	PD	DEBIAS-M	PD
ANAEROFRUCAT.PWY._homolactic_fermentation	Health	-0.144542	0.0205775	3.548e-12	1.74359e-10	abundance	Disease	PD	DEBIAS-M	PD
GLUCUROCAT.PWY._superpathway_of_.beta..D.glucuronosides_degradation	Health	0.260743	0.039775	8.13852e-11	2.79965e-09	abundance	Disease	PD	DEBIAS-M	PD
P161.PWY._acetylene_degradation_.anaerobic.	Health	-0.356557	0.0649761	4.94493e-08	1.13404e-06	abundance	Disease	PD	DEBIAS-M	PD
PWY.1042._glycolysis_IV	Health	0.0754135	0.0139656	7.99145e-08	1.61709e-06	abundance	Disease	PD	DEBIAS-M	PD
P441.PWY._superpathway_of_N.acetylneuraminate_degradation	Health	-0.200774	0.0387586	2.58815e-07	4.68591e-06	abundance	Disease	PD	DEBIAS-M	PD
P461.PWY._hexitol_fermentation_to_lactate._formate._ethanol_and_acetate	Health	-0.320229	0.0636827	5.67598e-07	9.29779e-06	abundance	Disease	PD	DEBIAS-M	PD
PANTOSYN.PWY._superpathway_of_coenzyme_A_biosynthesis_I_.bacteria.	Health	0.0810992	0.0166135	1.19064e-06	1.86173e-05	abundance	Disease	PD	DEBIAS-M	PD
DAPLYSINESYN.PWY._L.lysine_biosynthesis_I	Health	-0.32767	0.0685006	1.9313e-06	2.88855e-05	abundance	Disease	PD	DEBIAS-M	PD
PANTO.PWY._phosphopantothenate_biosynthesis_I	Health	0.0872324	0.0182742	2.02694e-06	2.90528e-05	abundance	Disease	PD	DEBIAS-M	PD
OANTIGEN.PWY._O.antigen_building_blocks_biosynthesis_.E._coli.	Health	-0.130248	0.0276702	2.79602e-06	3.69935e-05	abundance	Disease	PD	DEBIAS-M	PD
PWY.4041._.gamma..glutamyl_cycle	Health	-0.245599	0.0547236	7.86327e-06	9.66058e-05	abundance	Disease	PD	DEBIAS-M	PD
PWY.2941._L.lysine_biosynthesis_II	Health	-0.190017	0.0426275	9.0427e-06	0.000103889	abundance	Disease	PD	DEBIAS-M	PD
PWY.5667._CDP.diacylglycerol_biosynthesis_I	Health	0.0725974	0.0165085	1.18903e-05	0.000127821	abundance	Disease	PD	DEBIAS-M	PD
PWY.5989._stearate_biosynthesis_II_.bacteria_and_plants.	Health	-0.248688	0.0572225	1.50065e-05	0.000156432	abundance	Disease	PD	DEBIAS-M	PD
PWY.5154._L.arginine_biosynthesis_III_.via_N.acetyl.L.citrulline.	Health	0.14892	0.0344427	1.65806e-05	0.000165848	abundance	Disease	PD	DEBIAS-M	PD
GLUDEG.I.PWY._GABA_shunt	Health	-0.412902	0.0966679	2.09782e-05	0.00019504	abundance	Disease	PD	DEBIAS-M	PD
PWY.5941._glycogen_degradation_II	Health	0.0779468	0.0185379	2.80297e-05	0.000253742	abundance	Disease	PD	DEBIAS-M	PD
PWY.3001._superpathway_of_L.isoleucine_biosynthesis_I	Health	-0.0503304	0.0121201	3.51284e-05	0.000302104	abundance	Disease	PD	DEBIAS-M	PD
FASYN.ELONG.PWY._fatty_acid_elongation_.._saturated	Health	-0.229847	0.0555329	3.72633e-05	0.000312648	abundance	Disease	PD	DEBIAS-M	PD
ASPASN.PWY._superpathway_of_L.aspartate_and_L.asparagine_biosynthesis	Health	0.0930992	0.0226296	4.14571e-05	0.000331657	abundance	Disease	PD	DEBIAS-M	PD
BIOTIN.BIOSYNTHESIS.PWY._biotin_biosynthesis_I	Health	-0.207072	0.0512258	5.62071e-05	0.000439437	abundance	Disease	PD	DEBIAS-M	PD
COBALSYN.PWY._superpathway_of_adenosylcobalamin_salvage_from_cobinamide_I	Health	0.145976	0.0365084	6.75516e-05	0.000505169	abundance	Disease	PD	DEBIAS-M	PD
PENTOSE.P.PWY._pentose_phosphate_pathway	Health	-0.113714	0.0284772	6.90471e-05	0.000505366	abundance	Disease	PD	DEBIAS-M	PD
FERMENTATION.PWY._mixed_acid_fermentation	Health	-0.215348	0.0548199	9.03116e-05	0.000647233	abundance	Disease	PD	DEBIAS-M	PD
PWY.6122._5.aminoimidazole_ribonucleotide_biosynthesis_II	Health	0.0432976	0.0112525	0.000125279	0.00086192	abundance	Disease	PD	DEBIAS-M	PD
GALACTUROCAT.PWY._D.galacturonate_degradation_I	Health	0.147546	0.0394028	0.000189057	0.00122709	abundance	Disease	PD	DEBIAS-M	PD
PWY.5121._superpathway_of_geranylgeranyl_diphosphate_biosynthesis_II_.via_MEP.	Health	0.187907	0.0501179	0.000185574	0.00122709	abundance	Disease	PD	DEBIAS-M	PD
PWY.5505._L.glutamate_and_L.glutamine_biosynthesis	Health	0.172442	0.046174	0.000196593	0.00125237	abundance	Disease	PD	DEBIAS-M	PD
METH.ACETATE.PWY._methanogenesis_from_acetate	Health	0.245925	0.0661425	0.000210019	0.00129428	abundance	Disease	PD	DEBIAS-M	PD
PWY.5659._GDP.mannose_biosynthesis	Health	0.107379	0.0292431	0.000251032	0.001515	abundance	Disease	PD	DEBIAS-M	PD
METHGLYUT.PWY._superpathway_of_methylglyoxal_degradation	Health	-0.331028	0.0902396	0.000256088	0.00151886	abundance	Disease	PD	DEBIAS-M	PD
CALVIN.PWY._Calvin.Benson.Bassham_cycle	Health	0.0502457	0.0138704	0.000303616	0.00177023	abundance	Disease	PD	DEBIAS-M	PD
PWY.5695._inosine_5..phosphate_degradation	Health	0.0435168	0.0121941	0.000372564	0.00210101	abundance	Disease	PD	DEBIAS-M	PD
GLUCONEO.PWY._gluconeogenesis_I	Health	-0.0675425	0.0191425	0.000433465	0.00232987	abundance	Disease	PD	DEBIAS-M	PD
FUCCAT.PWY._fucose_degradation	Health	-0.220947	0.0631497	0.000484116	0.00256209	abundance	Disease	PD	DEBIAS-M	PD
ANAGLYCOLYSIS.PWY._glycolysis_III_.from_glucose.	Health	0.0366736	0.0106392	0.000585909	0.00305383	abundance	Disease	PD	DEBIAS-M	PD
PWY.241._C4_photosynthetic_carbon_assimilation_cycle._NADP.ME_type	Health	-0.278435	0.0809498	0.000602419	0.00309302	abundance	Disease	PD	DEBIAS-M	PD
GLYCOCAT.PWY._glycogen_degradation_I	Health	-0.206685	0.0609519	0.000718597	0.00363525	abundance	Disease	PD	DEBIAS-M	PD
GLUTORN.PWY._L.ornithine_biosynthesis_I	Health	0.0668381	0.0199384	0.000825961	0.00411783	abundance	Disease	PD	DEBIAS-M	PD
COMPLETE.ARO.PWY._superpathway_of_aromatic_amino_acid_biosynthesis	Health	0.0346799	0.0107861	0.00133719	0.00613324	abundance	Disease	PD	DEBIAS-M	PD
PHOSLIPSYN.PWY._superpathway_of_phospholipid_biosynthesis_I_.bacteria.	Health	0.118915	0.03695	0.0013232	0.00613324	abundance	Disease	PD	DEBIAS-M	PD
PWY.6147._6.hydroxymethyl.dihydropterin_diphosphate_biosynthesis_I	Health	0.132863	0.041702	0.00147868	0.00669295	abundance	Disease	PD	DEBIAS-M	PD
HEME.BIOSYNTHESIS.II._heme_b_biosynthesis_I_.aerobic.	Health	-0.285686	0.091901	0.00192471	0.00859872	abundance	Disease	PD	DEBIAS-M	PD
LACTOSECAT.PWY._lactose_and_galactose_degradation_I	Health	-0.253896	0.0844522	0.00269789	0.0115806	abundance	Disease	PD	DEBIAS-M	PD
ORNDEG.PWY._superpathway_of_ornithine_degradation	Health	-0.387191	0.13052	0.00308593	0.0129459	abundance	Disease	PD	DEBIAS-M	PD
PWY.4984._urea_cycle	Health	-0.184008	0.0628183	0.00346088	0.0143439	abundance	Disease	PD	DEBIAS-M	PD
PWY.5022._4.aminobutanoate_degradation_V	Health	-0.228435	0.0792552	0.00401897	0.0160759	abundance	Disease	PD	DEBIAS-M	PD
FUC.RHAMCAT.PWY._superpathway_of_fucose_and_rhamnose_degradation	Health	-0.15892	0.0553402	0.0041533	0.0164223	abundance	Disease	PD	DEBIAS-M	PD
ARO.PWY._chorismate_biosynthesis_I	Health	0.0354524	0.01238	0.0042583	0.0166461	abundance	Disease	PD	DEBIAS-M	PD
HEMESYN2.PWY._heme_b_biosynthesis_II_.oxygen.independent.	Health	-0.199941	0.0703657	0.00456568	0.017451	abundance	Disease	PD	DEBIAS-M	PD
PWY.5686._UMP_biosynthesis_I	Health	0.0400131	0.0143024	0.00522754	0.0193363	abundance	Disease	PD	DEBIAS-M	PD
ILEUSYN.PWY._L.isoleucine_biosynthesis_I_.from_threonine.	Health	0.0313934	0.0116895	0.00733683	0.026567	abundance	Disease	PD	DEBIAS-M	PD
DTDPRHAMSYN.PWY._dTDP..beta..L.rhamnose_biosynthesis	Health	0.0543303	0.0206983	0.00877542	0.0308035	abundance	Disease	PD	DEBIAS-M	PD
CITRULBIO.PWY._L.citrulline_biosynthesis	Health	-0.13803	0.0539524	0.0106349	0.036513	abundance	Disease	PD	DEBIAS-M	PD
GLUCOSE1PMETAB.PWY._glucose_and_glucose.1.phosphate_degradation	Health	0.0920706	0.0360119	0.0107204	0.036513	abundance	Disease	PD	DEBIAS-M	PD
P124.PWY._Bifidobacterium_shunt	Health	-0.321825	0.125587	0.0105311	0.036513	abundance	Disease	PD	DEBIAS-M	PD
PWY.1861._formaldehyde_assimilation_II_.assimilatory_RuMP_Cycle.	Health	-0.214273	0.0854571	0.0122944	0.0410609	abundance	Disease	PD	DEBIAS-M	PD
GLCMANNANAUT.PWY._superpathway_of_N.acetylglucosamine._N.acetylmannosamine_and_N.acetylneuraminate_degradation	Health	0.0729787	0.0295185	0.0135586	0.0435902	abundance	Disease	PD	DEBIAS-M	PD
GLYCOGENSYNTH.PWY._glycogen_biosynthesis_I_.from_ADP.D.Glucose.	Health	0.0550296	0.0223584	0.0139818	0.0441261	abundance	Disease	PD	DEBIAS-M	PD
P164.PWY._purine_nucleobases_degradation_I_.anaerobic.	Health	-0.112697	0.0457419	0.0138867	0.0441261	abundance	Disease	PD	DEBIAS-M	PD
NONMEVIPP.PWY._methylerythritol_phosphate_pathway_I	Health	0.036388	0.0149252	0.0149084	0.0465112	abundance	Disease	PD	DEBIAS-M	PD
PWY.6121._5.aminoimidazole_ribonucleotide_biosynthesis_I	Health	0.0260701	0.0109235	0.0171548	0.0526898	abundance	Disease	PD	DEBIAS-M	PD
GOLPDLCAT.PWY._superpathway_of_glycerol_degradation_to_1.3.propanediol	Health	-0.139755	0.0597131	0.0194207	0.0586028	abundance	Disease	PD	DEBIAS-M	PD
P4.PWY._superpathway_of_L.lysine._L.threonine_and_L.methionine_biosynthesis_I	Health	-0.222517	0.101174	0.0280619	0.0804251	abundance	Disease	PD	DEBIAS-M	PD
COA.PWY.1._superpathway_of_coenzyme_A_biosynthesis_III_.mammals.	Health	0.0323015	0.0148778	0.0301127	0.0835385	abundance	Disease	PD	DEBIAS-M	PD
COA.PWY._coenzyme_A_biosynthesis_I_.prokaryotic.	Health	0.0298297	0.0145685	0.0408157	0.10718	abundance	Disease	PD	DEBIAS-M	PD
HISTSYN.PWY._L.histidine_biosynthesis	Health	0.0281159	0.0139231	0.0436641	0.113791	abundance	Disease	PD	DEBIAS-M	PD
PWY.5097._L.lysine_biosynthesis_VI	Health	0.0223585	0.0110988	0.0441741	0.114079	abundance	Disease	PD	DEBIAS-M	PD
P41.PWY._pyruvate_fermentation_to_acetate_and_.S..lactate_I	Health	-0.0583113	0.029177	0.0458778	0.115638	abundance	Disease	PD	DEBIAS-M	PD
NAGLIPASYN.PWY._lipid_IVA_biosynthesis_.E._coli.	Health	-0.141786	0.0711973	0.0466523	0.116293	abundance	Disease	PD	DEBIAS-M	PD
PWY.5676._acetyl.CoA_fermentation_to_butanoate_II	Health	-0.0991344	0.050289	0.0489142	0.121054	abundance	Disease	PD	DEBIAS-M	PD
HEME.BIOSYNTHESIS.II.1._heme_b_biosynthesis_V_.aerobic.	Health	-0.280678	0.145696	0.0543548	0.13261	abundance	Disease	PD	DEBIAS-M	PD
BRANCHED.CHAIN.AA.SYN.PWY._superpathway_of_branched_chain_amino_acid_biosynthesis	Health	0.0223002	0.0119775	0.0628643	0.146297	abundance	Disease	PD	DEBIAS-M	PD
COLANSYN.PWY._colanic_acid_building_blocks_biosynthesis	Health	0.0382747	0.0205968	0.0633671	0.146297	abundance	Disease	PD	DEBIAS-M	PD
GALACTARDEG.PWY._D.galactarate_degradation_I	Health	-0.204904	0.110224	0.0632872	0.146297	abundance	Disease	PD	DEBIAS-M	PD
GLUCARGALACTSUPER.PWY._superpathway_of_D.glucarate_and_D.galactarate_degradation	Health	-0.204904	0.110224	0.0632872	0.146297	abundance	Disease	PD	DEBIAS-M	PD
CENTFERM.PWY._pyruvate_fermentation_to_butanoate	Health	-0.0978017	0.0547486	0.0742869	0.163963	abundance	Disease	PD	DEBIAS-M	PD
GLYCOLYSIS.E.D._superpathway_of_glycolysis_and_the_Entner.Doudoroff_pathway	Health	-0.0640888	0.0359396	0.0747938	0.163963	abundance	Disease	PD	DEBIAS-M	PD
PWY.5973._cis.vaccenate_biosynthesis	Health	0.0487013	0.0283751	0.0863509	0.183362	abundance	Disease	PD	DEBIAS-M	PD
GLUCARDEG.PWY._D.glucarate_degradation_I	Health	-0.185435	0.111157	0.0955509	0.198009	abundance	Disease	PD	DEBIAS-M	PD
ARG.POLYAMINE.SYN._superpathway_of_arginine_and_polyamine_biosynthesis	Health	-0.0992327	0.0623168	0.111556	0.223111	abundance	Disease	PD	DEBIAS-M	PD
HISDEG.PWY._L.histidine_degradation_I	Health	-0.0696615	0.0444303	0.117165	0.231637	abundance	Disease	PD	DEBIAS-M	PD
PWY.6126._superpathway_of_adenosine_nucleotides_de_novo_biosynthesis_II	Health	-0.038913	0.0272193	0.153083	0.284219	abundance	Disease	PD	DEBIAS-M	PD
FOLSYN.PWY._superpathway_of_tetrahydrofolate_biosynthesis_and_salvage	Health	-0.116209	0.0823843	0.158645	0.290286	abundance	Disease	PD	DEBIAS-M	PD
GLYCOL.GLYOXDEG.PWY._superpathway_of_glycol_metabolism_and_degradation	Health	-0.206584	0.147649	0.162205	0.295231	abundance	Disease	PD	DEBIAS-M	PD
GALACTITOLCAT.PWY._galactitol_degradation	Health	-0.192223	0.144472	0.183685	0.322527	abundance	Disease	PD	DEBIAS-M	PD
HEXITOLDEGSUPER.PWY._superpathway_of_hexitol_degradation_.bacteria.	Health	-0.169377	0.127112	0.183035	0.322527	abundance	Disease	PD	DEBIAS-M	PD
HOMOSER.METSYN.PWY._L.methionine_biosynthesis_I	Health	-0.158154	0.118618	0.182701	0.322527	abundance	Disease	PD	DEBIAS-M	PD
MET.SAM.PWY._superpathway_of_S.adenosyl.L.methionine_biosynthesis	Health	-0.147318	0.113382	0.194105	0.335538	abundance	Disease	PD	DEBIAS-M	PD
P185.PWY._formaldehyde_assimilation_III_.dihydroxyacetone_cycle.	Health	-0.0994637	0.0764421	0.193449	0.335538	abundance	Disease	PD	DEBIAS-M	PD
METSYN.PWY._superpathway_of_L.homoserine_and_L.methionine_biosynthesis	Health	-0.148434	0.11514	0.197608	0.339885	abundance	Disease	PD	DEBIAS-M	PD
PEPTIDOGLYCANSYN.PWY._peptidoglycan_biosynthesis_I_.meso.diaminopimelate_containing.	Health	0.01642	0.0127949	0.19962	0.341639	abundance	Disease	PD	DEBIAS-M	PD
PWY.3841._folate_transformations_II_.plants.	Health	-0.0165832	0.0130077	0.202592	0.343309	abundance	Disease	PD	DEBIAS-M	PD
POLYAMSYN.PWY._superpathway_of_polyamine_biosynthesis_I	Health	-0.0854117	0.0689431	0.215631	0.35662	abundance	Disease	PD	DEBIAS-M	PD
GLYOXYLATE.BYPASS._glyoxylate_cycle	Health	-0.193199	0.158289	0.222578	0.364605	abundance	Disease	PD	DEBIAS-M	PD
X1CMET2.PWY._folate_transformations_III_.E._coli.	Health	0.0176309	0.0150809	0.242595	0.389966	abundance	Disease	PD	DEBIAS-M	PD
PWY.6125._superpathway_of_guanosine_nucleotides_de_novo_biosynthesis_II	Health	-0.0343908	0.0306027	0.261323	0.40942	abundance	Disease	PD	DEBIAS-M	PD
PPGPPMET.PWY._ppGpp_metabolism	Health	0.0764425	0.0822661	0.352966	0.497288	abundance	Disease	PD	DEBIAS-M	PD
PWY.2942._L.lysine_biosynthesis_III	Health	-0.00965839	0.0109375	0.377379	0.5142	abundance	Disease	PD	DEBIAS-M	PD
ARGSYN.PWY._L.arginine_biosynthesis_I_.via_L.ornithine.	Health	-0.015876	0.0200443	0.428486	0.554132	abundance	Disease	PD	DEBIAS-M	PD
PWY.5100._pyruvate_fermentation_to_acetate_and_lactate_II	Health	-0.0181277	0.0271391	0.504287	0.610169	abundance	Disease	PD	DEBIAS-M	PD
ARGSYNBSUB.PWY._L.arginine_biosynthesis_II_.acetyl_cycle.	Health	-0.00901919	0.0219332	0.680988	0.763062	abundance	Disease	PD	DEBIAS-M	PD
PWY.5030._L.histidine_degradation_III	Health	-0.0177064	0.0581724	0.760892	0.825578	abundance	Disease	PD	DEBIAS-M	PD
PWY.5188._tetrapyrrole_biosynthesis_I_.from_glutamate.	Health	-0.00645263	0.0364477	0.859508	0.897867	abundance	Disease	PD	DEBIAS-M	PD
ARGININE.SYN4.PWY._L.ornithine_biosynthesis_II	Health	0.00848369	0.0614751	0.890261	0.922439	abundance	Disease	PD	DEBIAS-M	PD
DAPLYSINESYN.PWY._L.lysine_biosynthesis_I	Health	-0.539295	0.132869	6.26301e-05	0.00187677	abundance	Disease	SCZ	DEBIAS-M	SCZ
PWY.241._C4_photosynthetic_carbon_assimilation_cycle._NADP.ME_type	Health	-0.6333	0.156463	6.56525e-05	0.00187677	abundance	Disease	SCZ	DEBIAS-M	SCZ
OANTIGEN.PWY._O.antigen_building_blocks_biosynthesis_.E._coli.	Health	-0.210219	0.0570692	0.000271722	0.0053665	abundance	Disease	SCZ	DEBIAS-M	SCZ
GLYCOLYSIS._glycolysis_I_.from_glucose_6.phosphate.	Health	-0.216168	0.0623273	0.000598677	0.00995694	abundance	Disease	SCZ	DEBIAS-M	SCZ
HEME.BIOSYNTHESIS.II._heme_b_biosynthesis_I_.aerobic.	Health	-0.539012	0.161212	0.000930817	0.0140066	abundance	Disease	SCZ	DEBIAS-M	SCZ
P4.PWY._superpathway_of_L.lysine._L.threonine_and_L.methionine_biosynthesis_I	Health	-0.610975	0.190403	0.0014826	0.0208225	abundance	Disease	SCZ	DEBIAS-M	SCZ
PWY.5484._glycolysis_II_.from_fructose_6.phosphate.	Health	-0.202113	0.0632662	0.00154557	0.0208225	abundance	Disease	SCZ	DEBIAS-M	SCZ
GLYOXYLATE.BYPASS._glyoxylate_cycle	Health	-0.747658	0.235625	0.00168333	0.0212773	abundance	Disease	SCZ	DEBIAS-M	SCZ
GALACTARDEG.PWY._D.galactarate_degradation_I	Health	-0.6848	0.218431	0.00189062	0.0221272	abundance	Disease	SCZ	DEBIAS-M	SCZ
GLUCARGALACTSUPER.PWY._superpathway_of_D.glucarate_and_D.galactarate_degradation	Health	-0.6848	0.218431	0.00189062	0.0221272	abundance	Disease	SCZ	DEBIAS-M	SCZ
GLUCARDEG.PWY._D.glucarate_degradation_I	Health	-0.663109	0.212714	0.00200656	0.0226455	abundance	Disease	SCZ	DEBIAS-M	SCZ
MET.SAM.PWY._superpathway_of_S.adenosyl.L.methionine_biosynthesis	Health	-0.645253	0.221406	0.00384006	0.0391439	abundance	Disease	SCZ	DEBIAS-M	SCZ
METSYN.PWY._superpathway_of_L.homoserine_and_L.methionine_biosynthesis	Health	-0.649961	0.225023	0.00416146	0.0398491	abundance	Disease	SCZ	DEBIAS-M	SCZ
P461.PWY._hexitol_fermentation_to_lactate._formate._ethanol_and_acetate	Health	-0.397134	0.137431	0.00413172	0.0398491	abundance	Disease	SCZ	DEBIAS-M	SCZ
GOLPDLCAT.PWY._superpathway_of_glycerol_degradation_to_1.3.propanediol	Health	-0.397223	0.138801	0.00450433	0.0406676	abundance	Disease	SCZ	DEBIAS-M	SCZ
HOMOSER.METSYN.PWY._L.methionine_biosynthesis_I	Health	-0.66118	0.230963	0.00450432	0.0406676	abundance	Disease	SCZ	DEBIAS-M	SCZ
FOLSYN.PWY._superpathway_of_tetrahydrofolate_biosynthesis_and_salvage	Health	-0.443502	0.157161	0.00509723	0.0413658	abundance	Disease	SCZ	DEBIAS-M	SCZ
HEMESYN2.PWY._heme_b_biosynthesis_II_.oxygen.independent.	Health	-0.362116	0.129735	0.00558131	0.043374	abundance	Disease	SCZ	DEBIAS-M	SCZ
PANTO.PWY._phosphopantothenate_biosynthesis_I	Health	0.104306	0.0374071	0.00562763	0.043374	abundance	Disease	SCZ	DEBIAS-M	SCZ
ANAEROFRUCAT.PWY._homolactic_fermentation	Health	-0.15367	0.05713	0.00753976	0.0567277	abundance	Disease	SCZ	DEBIAS-M	SCZ
HEME.BIOSYNTHESIS.II.1._heme_b_biosynthesis_V_.aerobic.	Health	-0.660463	0.24685	0.00791269	0.0581491	abundance	Disease	SCZ	DEBIAS-M	SCZ
LACTOSECAT.PWY._lactose_and_galactose_degradation_I	Health	-0.434404	0.16468	0.00878091	0.0630629	abundance	Disease	SCZ	DEBIAS-M	SCZ
PWY.6147._6.hydroxymethyl.dihydropterin_diphosphate_biosynthesis_I	Health	0.237033	0.091305	0.00988338	0.0637377	abundance	Disease	SCZ	DEBIAS-M	SCZ
P161.PWY._acetylene_degradation_.anaerobic.	Health	-0.357465	0.143083	0.0130015	0.0812438	abundance	Disease	SCZ	DEBIAS-M	SCZ
PWY.5676._acetyl.CoA_fermentation_to_butanoate_II	Health	-0.286307	0.114741	0.0131121	0.0812438	abundance	Disease	SCZ	DEBIAS-M	SCZ
PWY.5659._GDP.mannose_biosynthesis	Health	0.167188	0.0691774	0.0162402	0.0950355	abundance	Disease	SCZ	DEBIAS-M	SCZ
CENTFERM.PWY._pyruvate_fermentation_to_butanoate	Health	-0.342024	0.143128	0.0174746	0.098391	abundance	Disease	SCZ	DEBIAS-M	SCZ
PWY.3001._superpathway_of_L.isoleucine_biosynthesis_I	Health	-0.0779338	0.0326946	0.0177477	0.098391	abundance	Disease	SCZ	DEBIAS-M	SCZ
PWY.5695._inosine_5..phosphate_degradation	Health	0.0674157	0.0294339	0.0226752	0.121447	abundance	Disease	SCZ	DEBIAS-M	SCZ
ARGININE.SYN4.PWY._L.ornithine_biosynthesis_II	Health	0.320301	0.141589	0.0243869	0.128437	abundance	Disease	SCZ	DEBIAS-M	SCZ
PWY.5188._tetrapyrrole_biosynthesis_I_.from_glutamate.	Health	-0.156025	0.0708738	0.0284483	0.144994	abundance	Disease	SCZ	DEBIAS-M	SCZ
PWY.1042._glycolysis_IV	Health	0.0936225	0.0427823	0.0293976	0.147455	abundance	Disease	SCZ	DEBIAS-M	SCZ
P164.PWY._purine_nucleobases_degradation_I_.anaerobic.	Health	-0.267136	0.123887	0.0318642	0.157329	abundance	Disease	SCZ	DEBIAS-M	SCZ
P441.PWY._superpathway_of_N.acetylneuraminate_degradation	Health	-0.207203	0.0974094	0.0342058	0.163773	abundance	Disease	SCZ	DEBIAS-M	SCZ
PANTOSYN.PWY._superpathway_of_coenzyme_A_biosynthesis_I_.bacteria.	Health	0.0738916	0.0353975	0.0376689	0.16819	abundance	Disease	SCZ	DEBIAS-M	SCZ
PWY.5973._cis.vaccenate_biosynthesis	Health	0.113828	0.0544391	0.0373567	0.16819	abundance	Disease	SCZ	DEBIAS-M	SCZ
PWY.2941._L.lysine_biosynthesis_II	Health	-0.223504	0.110493	0.0439615	0.187727	abundance	Disease	SCZ	DEBIAS-M	SCZ
METHGLYUT.PWY._superpathway_of_methylglyoxal_degradation	Health	-0.444142	0.225542	0.0499503	0.210457	abundance	Disease	SCZ	DEBIAS-M	SCZ
PWY.4041._.gamma..glutamyl_cycle	Health	-0.22605	0.121012	0.0627148	0.250859	abundance	Disease	SCZ	DEBIAS-M	SCZ
P124.PWY._Bifidobacterium_shunt	Health	-0.394093	0.213376	0.0658225	0.259999	abundance	Disease	SCZ	DEBIAS-M	SCZ
ORNDEG.PWY._superpathway_of_ornithine_degradation	Health	-0.348805	0.191283	0.0692852	0.270298	abundance	Disease	SCZ	DEBIAS-M	SCZ
ARO.PWY._chorismate_biosynthesis_I	Health	0.0460799	0.025592	0.0727536	0.280352	abundance	Disease	SCZ	DEBIAS-M	SCZ
PWY.6121._5.aminoimidazole_ribonucleotide_biosynthesis_I	Health	0.0608902	0.0341315	0.0754136	0.283699	abundance	Disease	SCZ	DEBIAS-M	SCZ
PWY.5121._superpathway_of_geranylgeranyl_diphosphate_biosynthesis_II_.via_MEP.	Health	0.218277	0.127987	0.0891197	0.320021	abundance	Disease	SCZ	DEBIAS-M	SCZ
DTDPRHAMSYN.PWY._dTDP..beta..L.rhamnose_biosynthesis	Health	0.113299	0.067604	0.094773	0.331946	abundance	Disease	SCZ	DEBIAS-M	SCZ
ASPASN.PWY._superpathway_of_L.aspartate_and_L.asparagine_biosynthesis	Health	0.0908282	0.0575325	0.115428	0.388035	abundance	Disease	SCZ	DEBIAS-M	SCZ
PPGPPMET.PWY._ppGpp_metabolism	Health	-0.221179	0.14299	0.122937	0.392405	abundance	Disease	SCZ	DEBIAS-M	SCZ
ARGSYN.PWY._L.arginine_biosynthesis_I_.via_L.ornithine.	Health	-0.0883147	0.0576743	0.126734	0.396513	abundance	Disease	SCZ	DEBIAS-M	SCZ
ARG.POLYAMINE.SYN._superpathway_of_arginine_and_polyamine_biosynthesis	Health	-0.168687	0.115871	0.14647	0.404992	abundance	Disease	SCZ	DEBIAS-M	SCZ
FUCCAT.PWY._fucose_degradation	Health	-0.209455	0.141753	0.140544	0.404992	abundance	Disease	SCZ	DEBIAS-M	SCZ
GLYCOLYSIS.E.D._superpathway_of_glycolysis_and_the_Entner.Doudoroff_pathway	Health	-0.106959	0.0736276	0.147327	0.404992	abundance	Disease	SCZ	DEBIAS-M	SCZ
HEXITOLDEGSUPER.PWY._superpathway_of_hexitol_degradation_.bacteria.	Health	-0.352692	0.237072	0.138066	0.404992	abundance	Disease	SCZ	DEBIAS-M	SCZ
P185.PWY._formaldehyde_assimilation_III_.dihydroxyacetone_cycle.	Health	-0.280556	0.187566	0.135761	0.404992	abundance	Disease	SCZ	DEBIAS-M	SCZ
GLUCONEO.PWY._gluconeogenesis_I	Health	-0.0779282	0.0555616	0.16176	0.415274	abundance	Disease	SCZ	DEBIAS-M	SCZ
GLUTORN.PWY._L.ornithine_biosynthesis_I	Health	-0.0744506	0.0533279	0.163696	0.415274	abundance	Disease	SCZ	DEBIAS-M	SCZ
PWY.3841._folate_transformations_II_.plants.	Health	0.041598	0.0298008	0.163762	0.415274	abundance	Disease	SCZ	DEBIAS-M	SCZ
PWY.6122._5.aminoimidazole_ribonucleotide_biosynthesis_II	Health	0.0466041	0.0331932	0.161323	0.415274	abundance	Disease	SCZ	DEBIAS-M	SCZ
NONMEVIPP.PWY._methylerythritol_phosphate_pathway_I	Health	0.0388345	0.0284566	0.173349	0.424996	abundance	Disease	SCZ	DEBIAS-M	SCZ
POLYAMSYN.PWY._superpathway_of_polyamine_biosynthesis_I	Health	-0.1723	0.127649	0.178077	0.432864	abundance	Disease	SCZ	DEBIAS-M	SCZ
X1CMET2.PWY._folate_transformations_III_.E._coli.	Health	0.0437319	0.0333217	0.190361	0.459191	abundance	Disease	SCZ	DEBIAS-M	SCZ
FERMENTATION.PWY._mixed_acid_fermentation	Health	-0.153826	0.118428	0.194955	0.459745	abundance	Disease	SCZ	DEBIAS-M	SCZ
GALACTITOLCAT.PWY._galactitol_degradation	Health	-0.339221	0.260833	0.194594	0.459745	abundance	Disease	SCZ	DEBIAS-M	SCZ
PWY.5667._CDP.diacylglycerol_biosynthesis_I	Health	0.0620324	0.0475972	0.193457	0.459745	abundance	Disease	SCZ	DEBIAS-M	SCZ
PWY.5030._L.histidine_degradation_III	Health	0.196154	0.153441	0.202087	0.46275	abundance	Disease	SCZ	DEBIAS-M	SCZ
ARGSYNBSUB.PWY._L.arginine_biosynthesis_II_.acetyl_cycle.	Health	-0.0788792	0.0621668	0.205462	0.463758	abundance	Disease	SCZ	DEBIAS-M	SCZ
HISTSYN.PWY._L.histidine_biosynthesis	Health	0.0413245	0.0330819	0.212559	0.466449	abundance	Disease	SCZ	DEBIAS-M	SCZ
GLUCOSE1PMETAB.PWY._glucose_and_glucose.1.phosphate_degradation	Health	-0.149516	0.122422	0.223024	0.484365	abundance	Disease	SCZ	DEBIAS-M	SCZ
GLCMANNANAUT.PWY._superpathway_of_N.acetylglucosamine._N.acetylmannosamine_and_N.acetylneuraminate_degradation	Health	-0.10271	0.0865372	0.23619	0.494278	abundance	Disease	SCZ	DEBIAS-M	SCZ
FUC.RHAMCAT.PWY._superpathway_of_fucose_and_rhamnose_degradation	Health	-0.130937	0.124481	0.293696	0.557339	abundance	Disease	SCZ	DEBIAS-M	SCZ
METH.ACETATE.PWY._methanogenesis_from_acetate	Health	0.145301	0.138634	0.295482	0.557339	abundance	Disease	SCZ	DEBIAS-M	SCZ
PWY.5022._4.aminobutanoate_degradation_V	Health	-0.192471	0.181215	0.289056	0.557339	abundance	Disease	SCZ	DEBIAS-M	SCZ
BRANCHED.CHAIN.AA.SYN.PWY._superpathway_of_branched_chain_amino_acid_biosynthesis	Health	-0.0581775	0.0564086	0.303185	0.563567	abundance	Disease	SCZ	DEBIAS-M	SCZ
PWY.5097._L.lysine_biosynthesis_VI	Health	0.0306572	0.0303687	0.313529	0.574983	abundance	Disease	SCZ	DEBIAS-M	SCZ
CITRULBIO.PWY._L.citrulline_biosynthesis	Health	0.114007	0.121918	0.350467	0.615264	abundance	Disease	SCZ	DEBIAS-M	SCZ
PENTOSE.P.PWY._pentose_phosphate_pathway	Health	-0.0677855	0.0722277	0.348726	0.615264	abundance	Disease	SCZ	DEBIAS-M	SCZ
ILEUSYN.PWY._L.isoleucine_biosynthesis_I_.from_threonine.	Health	-0.0523862	0.0564694	0.354296	0.618551	abundance	Disease	SCZ	DEBIAS-M	SCZ
COMPLETE.ARO.PWY._superpathway_of_aromatic_amino_acid_biosynthesis	Health	0.0231734	0.0262205	0.377501	0.640544	abundance	Disease	SCZ	DEBIAS-M	SCZ
GALACTUROCAT.PWY._D.galacturonate_degradation_I	Health	-0.0790952	0.0898524	0.379396	0.640544	abundance	Disease	SCZ	DEBIAS-M	SCZ
PEPTIDOGLYCANSYN.PWY._peptidoglycan_biosynthesis_I_.meso.diaminopimelate_containing.	Health	0.0326463	0.0383671	0.395491	0.650581	abundance	Disease	SCZ	DEBIAS-M	SCZ
PHOSLIPSYN.PWY._superpathway_of_phospholipid_biosynthesis_I_.bacteria.	Health	0.0548044	0.064662	0.397348	0.650581	abundance	Disease	SCZ	DEBIAS-M	SCZ
COLANSYN.PWY._colanic_acid_building_blocks_biosynthesis	Health	0.0377253	0.0449796	0.402279	0.65301	abundance	Disease	SCZ	DEBIAS-M	SCZ
GLYCOL.GLYOXDEG.PWY._superpathway_of_glycol_metabolism_and_degradation	Health	-0.186284	0.222366	0.402965	0.65301	abundance	Disease	SCZ	DEBIAS-M	SCZ
PWY.5686._UMP_biosynthesis_I	Health	0.030358	0.0371941	0.415015	0.662873	abundance	Disease	SCZ	DEBIAS-M	SCZ
ANAGLYCOLYSIS.PWY._glycolysis_III_.from_glucose.	Health	0.0241519	0.030616	0.4308	0.664703	abundance	Disease	SCZ	DEBIAS-M	SCZ
PWY.2942._L.lysine_biosynthesis_III	Health	0.0231091	0.0296071	0.435683	0.664703	abundance	Disease	SCZ	DEBIAS-M	SCZ
PWY.5154._L.arginine_biosynthesis_III_.via_N.acetyl.L.citrulline.	Health	0.0456861	0.0584831	0.435296	0.664703	abundance	Disease	SCZ	DEBIAS-M	SCZ
COA.PWY.1._superpathway_of_coenzyme_A_biosynthesis_III_.mammals.	Health	0.0316197	0.041648	0.448308	0.666967	abundance	Disease	SCZ	DEBIAS-M	SCZ
GLYCOCAT.PWY._glycogen_degradation_I	Health	-0.096373	0.130267	0.459981	0.679225	abundance	Disease	SCZ	DEBIAS-M	SCZ
PWY.4984._urea_cycle	Health	0.105046	0.145483	0.470813	0.688783	abundance	Disease	SCZ	DEBIAS-M	SCZ
FASYN.ELONG.PWY._fatty_acid_elongation_.._saturated	Health	-0.0703349	0.107281	0.512564	0.729503	abundance	Disease	SCZ	DEBIAS-M	SCZ
PWY.5100._pyruvate_fermentation_to_acetate_and_lactate_II	Health	-0.0507191	0.0782043	0.517116	0.729503	abundance	Disease	SCZ	DEBIAS-M	SCZ
CALVIN.PWY._Calvin.Benson.Bassham_cycle	Health	0.0236806	0.0375901	0.529183	0.73992	abundance	Disease	SCZ	DEBIAS-M	SCZ
P42.PWY._incomplete_reductive_TCA_cycle	Health	-0.105113	0.172081	0.541766	0.754177	abundance	Disease	SCZ	DEBIAS-M	SCZ
PWY.5989._stearate_biosynthesis_II_.bacteria_and_plants.	Health	-0.0660517	0.112987	0.55925	0.763005	abundance	Disease	SCZ	DEBIAS-M	SCZ
NAGLIPASYN.PWY._lipid_IVA_biosynthesis_.E._coli.	Health	-0.0644162	0.119599	0.590552	0.766812	abundance	Disease	SCZ	DEBIAS-M	SCZ
P41.PWY._pyruvate_fermentation_to_acetate_and_.S..lactate_I	Health	-0.0423821	0.0892717	0.6353	0.793497	abundance	Disease	SCZ	DEBIAS-M	SCZ
GLYCOGENSYNTH.PWY._glycogen_biosynthesis_I_.from_ADP.D.Glucose.	Health	0.0273755	0.0587236	0.64142	0.794858	abundance	Disease	SCZ	DEBIAS-M	SCZ
GLUDEG.I.PWY._GABA_shunt	Health	-0.0826674	0.196287	0.673949	0.815964	abundance	Disease	SCZ	DEBIAS-M	SCZ
PWY.5505._L.glutamate_and_L.glutamine_biosynthesis	Health	-0.0352489	0.0870537	0.685825	0.817512	abundance	Disease	SCZ	DEBIAS-M	SCZ
PWY.5941._glycogen_degradation_II	Health	-0.0214585	0.0538863	0.690746	0.817512	abundance	Disease	SCZ	DEBIAS-M	SCZ
BIOTIN.BIOSYNTHESIS.PWY._biotin_biosynthesis_I	Health	-0.0419121	0.108244	0.698876	0.820984	abundance	Disease	SCZ	DEBIAS-M	SCZ
COA.PWY._coenzyme_A_biosynthesis_I_.prokaryotic.	Health	0.0144226	0.0410592	0.725632	0.841778	abundance	Disease	SCZ	DEBIAS-M	SCZ
PWY.1861._formaldehyde_assimilation_II_.assimilatory_RuMP_Cycle.	Health	-0.0636286	0.193583	0.742627	0.841778	abundance	Disease	SCZ	DEBIAS-M	SCZ
PWY.6125._superpathway_of_guanosine_nucleotides_de_novo_biosynthesis_II	Health	-0.0233667	0.0734351	0.750553	0.841778	abundance	Disease	SCZ	DEBIAS-M	SCZ
PWY.6126._superpathway_of_adenosine_nucleotides_de_novo_biosynthesis_II	Health	-0.0148741	0.0640631	0.816553	0.885949	abundance	Disease	SCZ	DEBIAS-M	SCZ
COBALSYN.PWY._superpathway_of_adenosylcobalamin_salvage_from_cobinamide_I	Health	0.0188693	0.0969573	0.845824	0.910891	abundance	Disease	SCZ	DEBIAS-M	SCZ
GLUCUROCAT.PWY._superpathway_of_.beta..D.glucuronosides_degradation	Health	-0.0162266	0.0852452	0.849159	0.910891	abundance	Disease	SCZ	DEBIAS-M	SCZ
HISDEG.PWY._L.histidine_degradation_I	Health	0.0155253	0.129934	0.904968	0.934542	abundance	Disease	SCZ	DEBIAS-M	SCZ
HEMESYN2.PWY._heme_b_biosynthesis_II_.oxygen.independent.	Health	0.365221	0.131915	0.00600517	0.338786	abundance	Disease	AD	MMUPHin	AD
PWY.4041._.gamma..glutamyl_cycle	Health	0.256038	0.0977679	0.00930204	0.338786	abundance	Disease	AD	MMUPHin	AD
ARO.PWY._chorismate_biosynthesis_I	Health	-0.0447853	0.0191041	0.0197604	0.443952	abundance	Disease	AD	MMUPHin	AD
HISTSYN.PWY._L.histidine_biosynthesis	Health	-0.0540645	0.0236132	0.022787	0.444346	abundance	Disease	AD	MMUPHin	AD
HEME.BIOSYNTHESIS.II._heme_b_biosynthesis_I_.aerobic.	Health	0.395711	0.183519	0.0320004	0.564549	abundance	Disease	AD	MMUPHin	AD
PWY.6122._5.aminoimidazole_ribonucleotide_biosynthesis_II	Health	-0.0443182	0.0206325	0.0325702	0.564549	abundance	Disease	AD	MMUPHin	AD
PWY.5676._acetyl.CoA_fermentation_to_butanoate_II	Health	0.229598	0.108336	0.0349419	0.573783	abundance	Disease	AD	MMUPHin	AD
COMPLETE.ARO.PWY._superpathway_of_aromatic_amino_acid_biosynthesis	Health	-0.0400486	0.0193562	0.0394573	0.615534	abundance	Disease	AD	MMUPHin	AD
GLYOXYLATE.BYPASS._glyoxylate_cycle	Health	0.665821	0.350246	0.0588811	0.730379	abundance	Disease	AD	MMUPHin	AD
PWY.241._C4_photosynthetic_carbon_assimilation_cycle._NADP.ME_type	Health	0.326373	0.168693	0.0540366	0.730379	abundance	Disease	AD	MMUPHin	AD
DAPLYSINESYN.PWY._L.lysine_biosynthesis_I	Health	0.219279	0.147597	0.138491	0.744986	abundance	Disease	AD	MMUPHin	AD
GLUCUROCAT.PWY._superpathway_of_.beta..D.glucuronosides_degradation	Health	0.0980264	0.0657619	0.137182	0.744986	abundance	Disease	AD	MMUPHin	AD
GLYCOLYSIS.E.D._superpathway_of_glycolysis_and_the_Entner.Doudoroff_pathway	Health	0.110355	0.0698977	0.115506	0.744986	abundance	Disease	AD	MMUPHin	AD
HOMOSER.METSYN.PWY._L.methionine_biosynthesis_I	Health	0.385835	0.225765	0.088615	0.744986	abundance	Disease	AD	MMUPHin	AD
LACTOSECAT.PWY._lactose_and_galactose_degradation_I	Health	-0.213635	0.142159	0.134017	0.744986	abundance	Disease	AD	MMUPHin	AD
MET.SAM.PWY._superpathway_of_S.adenosyl.L.methionine_biosynthesis	Health	0.373175	0.217312	0.0871006	0.744986	abundance	Disease	AD	MMUPHin	AD
METSYN.PWY._superpathway_of_L.homoserine_and_L.methionine_biosynthesis	Health	0.377909	0.220263	0.0873782	0.744986	abundance	Disease	AD	MMUPHin	AD
P161.PWY._acetylene_degradation_.anaerobic.	Health	0.201541	0.116089	0.0836436	0.744986	abundance	Disease	AD	MMUPHin	AD
P4.PWY._superpathway_of_L.lysine._L.threonine_and_L.methionine_biosynthesis_I	Health	0.302555	0.185479	0.104052	0.744986	abundance	Disease	AD	MMUPHin	AD
P42.PWY._incomplete_reductive_TCA_cycle	Health	-0.264985	0.163398	0.105994	0.744986	abundance	Disease	AD	MMUPHin	AD
PENTOSE.P.PWY._pentose_phosphate_pathway	Health	0.128199	0.0776162	0.0997117	0.744986	abundance	Disease	AD	MMUPHin	AD
PHOSLIPSYN.PWY._superpathway_of_phospholipid_biosynthesis_I_.bacteria.	Health	0.119503	0.076799	0.120827	0.744986	abundance	Disease	AD	MMUPHin	AD
PWY.2942._L.lysine_biosynthesis_III	Health	-0.0300829	0.0200998	0.1356	0.744986	abundance	Disease	AD	MMUPHin	AD
PWY.5097._L.lysine_biosynthesis_VI	Health	-0.0325376	0.0217072	0.135014	0.744986	abundance	Disease	AD	MMUPHin	AD
PWY.5686._UMP_biosynthesis_I	Health	-0.0362607	0.0239188	0.130645	0.744986	abundance	Disease	AD	MMUPHin	AD
PWY.6121._5.aminoimidazole_ribonucleotide_biosynthesis_I	Health	-0.0301804	0.018246	0.0992279	0.744986	abundance	Disease	AD	MMUPHin	AD
GOLPDLCAT.PWY._superpathway_of_glycerol_degradation_to_1.3.propanediol	Health	-0.152586	0.103933	0.143191	0.755805	abundance	Disease	AD	MMUPHin	AD
P185.PWY._formaldehyde_assimilation_III_.dihydroxyacetone_cycle.	Health	-0.194891	0.13603	0.153057	0.76337	abundance	Disease	AD	MMUPHin	AD
PWY.2941._L.lysine_biosynthesis_II	Health	0.117478	0.0844539	0.165318	0.77052	abundance	Disease	AD	MMUPHin	AD
GALACTITOLCAT.PWY._galactitol_degradation	Health	0.407604	0.317438	0.20065	0.782219	abundance	Disease	AD	MMUPHin	AD
GALACTUROCAT.PWY._D.galacturonate_degradation_I	Health	0.0967926	0.0736983	0.190132	0.782219	abundance	Disease	AD	MMUPHin	AD
GLCMANNANAUT.PWY._superpathway_of_N.acetylglucosamine._N.acetylmannosamine_and_N.acetylneuraminate_degradation	Health	0.0738309	0.0565596	0.192836	0.782219	abundance	Disease	AD	MMUPHin	AD
METH.ACETATE.PWY._methanogenesis_from_acetate	Health	-0.119597	0.0923645	0.196439	0.782219	abundance	Disease	AD	MMUPHin	AD
NONMEVIPP.PWY._methylerythritol_phosphate_pathway_I	Health	-0.0317525	0.0254899	0.213917	0.782219	abundance	Disease	AD	MMUPHin	AD
P41.PWY._pyruvate_fermentation_to_acetate_and_.S..lactate_I	Health	-0.067154	0.0511587	0.190369	0.782219	abundance	Disease	AD	MMUPHin	AD
PEPTIDOGLYCANSYN.PWY._peptidoglycan_biosynthesis_I_.meso.diaminopimelate_containing.	Health	-0.0321641	0.0237647	0.177003	0.782219	abundance	Disease	AD	MMUPHin	AD
PWY.5100._pyruvate_fermentation_to_acetate_and_lactate_II	Health	-0.0653094	0.050413	0.196216	0.782219	abundance	Disease	AD	MMUPHin	AD
CENTFERM.PWY._pyruvate_fermentation_to_butanoate	Health	0.113839	0.0939507	0.22666	0.782473	abundance	Disease	AD	MMUPHin	AD
DTDPRHAMSYN.PWY._dTDP..beta..L.rhamnose_biosynthesis	Health	-0.0434698	0.0353481	0.219814	0.782473	abundance	Disease	AD	MMUPHin	AD
HEME.BIOSYNTHESIS.II.1._heme_b_biosynthesis_V_.aerobic.	Health	0.367287	0.303984	0.228338	0.782473	abundance	Disease	AD	MMUPHin	AD
HEXITOLDEGSUPER.PWY._superpathway_of_hexitol_degradation_.bacteria.	Health	0.340182	0.282986	0.230783	0.782473	abundance	Disease	AD	MMUPHin	AD
PWY.5695._inosine_5..phosphate_degradation	Health	0.0260334	0.0224015	0.246171	0.807613	abundance	Disease	AD	MMUPHin	AD
FERMENTATION.PWY._mixed_acid_fermentation	Health	-0.110769	0.101789	0.277432	0.816593	abundance	Disease	AD	MMUPHin	AD
PWY.6126._superpathway_of_adenosine_nucleotides_de_novo_biosynthesis_II	Health	0.0585428	0.0536683	0.276284	0.816593	abundance	Disease	AD	MMUPHin	AD
ANAGLYCOLYSIS.PWY._glycolysis_III_.from_glucose.	Health	-0.0181182	0.0177859	0.309231	0.825048	abundance	Disease	AD	MMUPHin	AD
ARG.POLYAMINE.SYN._superpathway_of_arginine_and_polyamine_biosynthesis	Health	0.111007	0.112271	0.323647	0.825048	abundance	Disease	AD	MMUPHin	AD
ARGSYN.PWY._L.arginine_biosynthesis_I_.via_L.ornithine.	Health	-0.0281143	0.03431	0.413241	0.825048	abundance	Disease	AD	MMUPHin	AD
ARGSYNBSUB.PWY._L.arginine_biosynthesis_II_.acetyl_cycle.	Health	-0.0315663	0.0372492	0.397475	0.825048	abundance	Disease	AD	MMUPHin	AD
CITRULBIO.PWY._L.citrulline_biosynthesis	Health	0.102508	0.117268	0.382793	0.825048	abundance	Disease	AD	MMUPHin	AD
COA.PWY._coenzyme_A_biosynthesis_I_.prokaryotic.	Health	-0.0181808	0.0226188	0.422198	0.825048	abundance	Disease	AD	MMUPHin	AD
GLUCOSE1PMETAB.PWY._glucose_and_glucose.1.phosphate_degradation	Health	-0.0574044	0.0718023	0.424908	0.825048	abundance	Disease	AD	MMUPHin	AD
GLUTORN.PWY._L.ornithine_biosynthesis_I	Health	-0.0324363	0.0363612	0.373126	0.825048	abundance	Disease	AD	MMUPHin	AD
GLYCOL.GLYOXDEG.PWY._superpathway_of_glycol_metabolism_and_degradation	Health	0.260624	0.316374	0.411505	0.825048	abundance	Disease	AD	MMUPHin	AD
NAGLIPASYN.PWY._lipid_IVA_biosynthesis_.E._coli.	Health	0.166281	0.159937	0.29941	0.825048	abundance	Disease	AD	MMUPHin	AD
POLYAMSYN.PWY._superpathway_of_polyamine_biosynthesis_I	Health	0.120132	0.124943	0.337134	0.825048	abundance	Disease	AD	MMUPHin	AD
PWY.1042._glycolysis_IV	Health	-0.0226057	0.0241595	0.350238	0.825048	abundance	Disease	AD	MMUPHin	AD
PWY.5121._superpathway_of_geranylgeranyl_diphosphate_biosynthesis_II_.via_MEP.	Health	0.0966296	0.104365	0.3553	0.825048	abundance	Disease	AD	MMUPHin	AD
PWY.5505._L.glutamate_and_L.glutamine_biosynthesis	Health	0.0539585	0.0660437	0.414614	0.825048	abundance	Disease	AD	MMUPHin	AD
PWY.6125._superpathway_of_guanosine_nucleotides_de_novo_biosynthesis_II	Health	0.0603835	0.0607175	0.320836	0.825048	abundance	Disease	AD	MMUPHin	AD
X1CMET2.PWY._folate_transformations_III_.E._coli.	Health	-0.0162388	0.0196921	0.41028	0.825048	abundance	Disease	AD	MMUPHin	AD
COA.PWY.1._superpathway_of_coenzyme_A_biosynthesis_III_.mammals.	Health	-0.0179821	0.0230997	0.436954	0.831279	abundance	Disease	AD	MMUPHin	AD
PWY.5667._CDP.diacylglycerol_biosynthesis_I	Health	-0.0163826	0.0208459	0.432595	0.831279	abundance	Disease	AD	MMUPHin	AD
GLUCARDEG.PWY._D.glucarate_degradation_I	Health	0.168513	0.222779	0.450097	0.835894	abundance	Disease	AD	MMUPHin	AD
ARGININE.SYN4.PWY._L.ornithine_biosynthesis_II	Health	0.0784387	0.138824	0.57251	0.835947	abundance	Disease	AD	MMUPHin	AD
BIOTIN.BIOSYNTHESIS.PWY._biotin_biosynthesis_I	Health	0.0841661	0.133193	0.527962	0.835947	abundance	Disease	AD	MMUPHin	AD
COLANSYN.PWY._colanic_acid_building_blocks_biosynthesis	Health	0.0197242	0.0351867	0.575546	0.835947	abundance	Disease	AD	MMUPHin	AD
FASYN.ELONG.PWY._fatty_acid_elongation_.._saturated	Health	0.0994032	0.140944	0.481228	0.835947	abundance	Disease	AD	MMUPHin	AD
FOLSYN.PWY._superpathway_of_tetrahydrofolate_biosynthesis_and_salvage	Health	-0.0943332	0.15107	0.532872	0.835947	abundance	Disease	AD	MMUPHin	AD
GALACTARDEG.PWY._D.galactarate_degradation_I	Health	0.134488	0.235732	0.568824	0.835947	abundance	Disease	AD	MMUPHin	AD
GLUCARGALACTSUPER.PWY._superpathway_of_D.glucarate_and_D.galactarate_degradation	Health	0.134488	0.235732	0.568824	0.835947	abundance	Disease	AD	MMUPHin	AD
ORNDEG.PWY._superpathway_of_ornithine_degradation	Health	-0.160112	0.255932	0.532215	0.835947	abundance	Disease	AD	MMUPHin	AD
P124.PWY._Bifidobacterium_shunt	Health	0.171209	0.255283	0.503142	0.835947	abundance	Disease	AD	MMUPHin	AD
P164.PWY._purine_nucleobases_degradation_I_.anaerobic.	Health	0.0512924	0.0862704	0.55262	0.835947	abundance	Disease	AD	MMUPHin	AD
PANTOSYN.PWY._superpathway_of_coenzyme_A_biosynthesis_I_.bacteria.	Health	-0.0144203	0.0231365	0.533613	0.835947	abundance	Disease	AD	MMUPHin	AD
PPGPPMET.PWY._ppGpp_metabolism	Health	-0.0849601	0.119532	0.477819	0.835947	abundance	Disease	AD	MMUPHin	AD
PWY.1861._formaldehyde_assimilation_II_.assimilatory_RuMP_Cycle.	Health	-0.106128	0.157805	0.501807	0.835947	abundance	Disease	AD	MMUPHin	AD
PWY.3841._folate_transformations_II_.plants.	Health	-0.0160942	0.0256101	0.530233	0.835947	abundance	Disease	AD	MMUPHin	AD
PWY.5030._L.histidine_degradation_III	Health	0.0703017	0.119904	0.558137	0.835947	abundance	Disease	AD	MMUPHin	AD
PWY.5973._cis.vaccenate_biosynthesis	Health	-0.0436246	0.0620643	0.482703	0.835947	abundance	Disease	AD	MMUPHin	AD
PWY.5484._glycolysis_II_.from_fructose_6.phosphate.	Health	0.0256478	0.0499063	0.607713	0.854083	abundance	Disease	AD	MMUPHin	AD
PWY.5188._tetrapyrrole_biosynthesis_I_.from_glutamate.	Health	-0.0272466	0.0554923	0.623811	0.85829	abundance	Disease	AD	MMUPHin	AD
ASPASN.PWY._superpathway_of_L.aspartate_and_L.asparagine_biosynthesis	Health	0.0203391	0.0441451	0.645347	0.871637	abundance	Disease	AD	MMUPHin	AD
ANAEROFRUCAT.PWY._homolactic_fermentation	Health	0.0168703	0.0394574	0.6693	0.871779	abundance	Disease	AD	MMUPHin	AD
FUC.RHAMCAT.PWY._superpathway_of_fucose_and_rhamnose_degradation	Health	0.0482674	0.110508	0.662609	0.871779	abundance	Disease	AD	MMUPHin	AD
FUCCAT.PWY._fucose_degradation	Health	-0.0469357	0.120446	0.697065	0.871779	abundance	Disease	AD	MMUPHin	AD
OANTIGEN.PWY._O.antigen_building_blocks_biosynthesis_.E._coli.	Health	-0.0171609	0.0423398	0.685555	0.871779	abundance	Disease	AD	MMUPHin	AD
PANTO.PWY._phosphopantothenate_biosynthesis_I	Health	-0.0109121	0.0251479	0.664681	0.871779	abundance	Disease	AD	MMUPHin	AD
PWY.3001._superpathway_of_L.isoleucine_biosynthesis_I	Health	-0.00810359	0.0201598	0.688013	0.871779	abundance	Disease	AD	MMUPHin	AD
PWY.5659._GDP.mannose_biosynthesis	Health	0.0226426	0.0534186	0.671985	0.871779	abundance	Disease	AD	MMUPHin	AD
P441.PWY._superpathway_of_N.acetylneuraminate_degradation	Health	0.0238064	0.0695399	0.73235	0.896381	abundance	Disease	AD	MMUPHin	AD
PWY.4984._urea_cycle	Health	0.0446921	0.130082	0.731428	0.896381	abundance	Disease	AD	MMUPHin	AD
PWY.5941._glycogen_degradation_II	Health	-0.0128554	0.0375907	0.732619	0.896381	abundance	Disease	AD	MMUPHin	AD
GLUDEG.I.PWY._GABA_shunt	Health	-0.0563438	0.170779	0.74171	0.903705	abundance	Disease	AD	MMUPHin	AD
GLYCOGENSYNTH.PWY._glycogen_biosynthesis_I_.from_ADP.D.Glucose.	Health	-0.0124455	0.0402792	0.757565	0.908985	abundance	Disease	AD	MMUPHin	AD
PWY.5989._stearate_biosynthesis_II_.bacteria_and_plants.	Health	0.0391544	0.134751	0.771596	0.918847	abundance	Disease	AD	MMUPHin	AD
GLYCOLYSIS._glycolysis_I_.from_glucose_6.phosphate.	Health	0.0133475	0.048776	0.784555	0.92023	abundance	Disease	AD	MMUPHin	AD
P461.PWY._hexitol_fermentation_to_lactate._formate._ethanol_and_acetate	Health	-0.0341053	0.121467	0.779088	0.92023	abundance	Disease	AD	MMUPHin	AD
GLYCOCAT.PWY._glycogen_degradation_I	Health	0.0354418	0.133814	0.791312	0.922172	abundance	Disease	AD	MMUPHin	AD
PWY.5022._4.aminobutanoate_degradation_V	Health	-0.0382443	0.152516	0.802187	0.930418	abundance	Disease	AD	MMUPHin	AD
CALVIN.PWY._Calvin.Benson.Bassham_cycle	Health	-0.0052506	0.0218189	0.810006	0.932553	abundance	Disease	AD	MMUPHin	AD
COBALSYN.PWY._superpathway_of_adenosylcobalamin_salvage_from_cobinamide_I	Health	0.00789199	0.0509837	0.877095	0.963569	abundance	Disease	AD	MMUPHin	AD
ILEUSYN.PWY._L.isoleucine_biosynthesis_I_.from_threonine.	Health	-0.00341879	0.0216919	0.87488	0.963569	abundance	Disease	AD	MMUPHin	AD
METHGLYUT.PWY._superpathway_of_methylglyoxal_degradation	Health	0.0280072	0.195269	0.88607	0.966627	abundance	Disease	AD	MMUPHin	AD
BRANCHED.CHAIN.AA.SYN.PWY._superpathway_of_branched_chain_amino_acid_biosynthesis	Health	-0.00237414	0.0221139	0.914581	0.972123	abundance	Disease	AD	MMUPHin	AD
HISDEG.PWY._L.histidine_degradation_I	Health	0.0107741	0.0899265	0.904719	0.972123	abundance	Disease	AD	MMUPHin	AD
PWY.6147._6.hydroxymethyl.dihydropterin_diphosphate_biosynthesis_I	Health	-0.00728624	0.0826603	0.929823	0.972123	abundance	Disease	AD	MMUPHin	AD
GLUCONEO.PWY._gluconeogenesis_I	Health	-0.00226215	0.0328484	0.945145	0.976407	abundance	Disease	AD	MMUPHin	AD
PWY.5154._L.arginine_biosynthesis_III_.via_N.acetyl.L.citrulline.	Health	-0.00473387	0.0691694	0.945485	0.976407	abundance	Disease	AD	MMUPHin	AD
GLUDEG.I.PWY._GABA_shunt	Health	-0.625152	0.198539	0.00180146	0.0334859	abundance	Disease	ASD	MMUPHin	ASD
PWY.5022._4.aminobutanoate_degradation_V	Health	-0.413196	0.159229	0.00990662	0.149071	abundance	Disease	ASD	MMUPHin	ASD
HOMOSER.METSYN.PWY._L.methionine_biosynthesis_I	Health	-0.5351	0.215211	0.0134616	0.16361	abundance	Disease	ASD	MMUPHin	ASD
MET.SAM.PWY._superpathway_of_S.adenosyl.L.methionine_biosynthesis	Health	-0.520991	0.20866	0.0130796	0.16361	abundance	Disease	ASD	MMUPHin	ASD
METSYN.PWY._superpathway_of_L.homoserine_and_L.methionine_biosynthesis	Health	-0.526582	0.211223	0.0132182	0.16361	abundance	Disease	ASD	MMUPHin	ASD
PWY.5989._stearate_biosynthesis_II_.bacteria_and_plants.	Health	-0.256817	0.105123	0.0151038	0.17677	abundance	Disease	ASD	MMUPHin	ASD
FASYN.ELONG.PWY._fatty_acid_elongation_.._saturated	Health	-0.235029	0.101302	0.0209635	0.228823	abundance	Disease	ASD	MMUPHin	ASD
HEME.BIOSYNTHESIS.II.1._heme_b_biosynthesis_V_.aerobic.	Health	-0.501816	0.216197	0.0209996	0.228823	abundance	Disease	ASD	MMUPHin	ASD
ANAGLYCOLYSIS.PWY._glycolysis_III_.from_glucose.	Health	0.0413392	0.0197351	0.0369809	0.343705	abundance	Disease	ASD	MMUPHin	ASD
P4.PWY._superpathway_of_L.lysine._L.threonine_and_L.methionine_biosynthesis_I	Health	-0.366678	0.176817	0.0389893	0.344748	abundance	Disease	ASD	MMUPHin	ASD
FUCCAT.PWY._fucose_degradation	Health	-0.241191	0.12057	0.0463038	0.37518	abundance	Disease	ASD	MMUPHin	ASD
BIOTIN.BIOSYNTHESIS.PWY._biotin_biosynthesis_I	Health	-0.18232	0.095022	0.0559079	0.410858	abundance	Disease	ASD	MMUPHin	ASD
PWY.1042._glycolysis_IV	Health	0.0526165	0.02778	0.0591185	0.415143	abundance	Disease	ASD	MMUPHin	ASD
COBALSYN.PWY._superpathway_of_adenosylcobalamin_salvage_from_cobinamide_I	Health	0.0995058	0.0576793	0.0854619	0.415735	abundance	Disease	ASD	MMUPHin	ASD
GLYOXYLATE.BYPASS._glyoxylate_cycle	Health	-0.400691	0.228636	0.080885	0.415735	abundance	Disease	ASD	MMUPHin	ASD
PANTOSYN.PWY._superpathway_of_coenzyme_A_biosynthesis_I_.bacteria.	Health	0.0532219	0.0310962	0.0879501	0.415735	abundance	Disease	ASD	MMUPHin	ASD
PWY.241._C4_photosynthetic_carbon_assimilation_cycle._NADP.ME_type	Health	-0.249245	0.149127	0.0956352	0.422817	abundance	Disease	ASD	MMUPHin	ASD
GLYCOGENSYNTH.PWY._glycogen_biosynthesis_I_.from_ADP.D.Glucose.	Health	0.0719057	0.0448371	0.109761	0.435123	abundance	Disease	ASD	MMUPHin	ASD
P161.PWY._acetylene_degradation_.anaerobic.	Health	-0.190623	0.117195	0.104815	0.435123	abundance	Disease	ASD	MMUPHin	ASD
PWY.2942._L.lysine_biosynthesis_III	Health	0.0295128	0.0187582	0.116628	0.444028	abundance	Disease	ASD	MMUPHin	ASD
COA.PWY.1._superpathway_of_coenzyme_A_biosynthesis_III_.mammals.	Health	0.0359944	0.0236339	0.128743	0.450206	abundance	Disease	ASD	MMUPHin	ASD
DAPLYSINESYN.PWY._L.lysine_biosynthesis_I	Health	-0.196988	0.128589	0.126529	0.450206	abundance	Disease	ASD	MMUPHin	ASD
FERMENTATION.PWY._mixed_acid_fermentation	Health	-0.162864	0.108159	0.133107	0.450206	abundance	Disease	ASD	MMUPHin	ASD
FUC.RHAMCAT.PWY._superpathway_of_fucose_and_rhamnose_degradation	Health	-0.165942	0.10797	0.125312	0.450206	abundance	Disease	ASD	MMUPHin	ASD
GALACTUROCAT.PWY._D.galacturonate_degradation_I	Health	0.111273	0.0737308	0.132237	0.450206	abundance	Disease	ASD	MMUPHin	ASD
GLUCARDEG.PWY._D.glucarate_degradation_I	Health	-0.254711	0.169953	0.135021	0.450206	abundance	Disease	ASD	MMUPHin	ASD
P41.PWY._pyruvate_fermentation_to_acetate_and_.S..lactate_I	Health	0.0958904	0.0640503	0.135347	0.450206	abundance	Disease	ASD	MMUPHin	ASD
P461.PWY._hexitol_fermentation_to_lactate._formate._ethanol_and_acetate	Health	-0.199227	0.13154	0.130867	0.450206	abundance	Disease	ASD	MMUPHin	ASD
PWY.1861._formaldehyde_assimilation_II_.assimilatory_RuMP_Cycle.	Health	0.276671	0.182972	0.131519	0.450206	abundance	Disease	ASD	MMUPHin	ASD
PWY.5097._L.lysine_biosynthesis_VI	Health	0.0281964	0.0181891	0.122084	0.450206	abundance	Disease	ASD	MMUPHin	ASD
METHGLYUT.PWY._superpathway_of_methylglyoxal_degradation	Health	-0.243405	0.168748	0.150283	0.474894	abundance	Disease	ASD	MMUPHin	ASD
GALACTARDEG.PWY._D.galactarate_degradation_I	Health	-0.253951	0.178133	0.155024	0.475608	abundance	Disease	ASD	MMUPHin	ASD
GLUCARGALACTSUPER.PWY._superpathway_of_D.glucarate_and_D.galactarate_degradation	Health	-0.253951	0.178133	0.155024	0.475608	abundance	Disease	ASD	MMUPHin	ASD
ARGININE.SYN4.PWY._L.ornithine_biosynthesis_II	Health	0.140998	0.100456	0.161412	0.482875	abundance	Disease	ASD	MMUPHin	ASD
OANTIGEN.PWY._O.antigen_building_blocks_biosynthesis_.E._coli.	Health	-0.0734166	0.0524545	0.162591	0.482875	abundance	Disease	ASD	MMUPHin	ASD
HEME.BIOSYNTHESIS.II._heme_b_biosynthesis_I_.aerobic.	Health	-0.203355	0.152225	0.182572	0.497352	abundance	Disease	ASD	MMUPHin	ASD
PWY.5973._cis.vaccenate_biosynthesis	Health	0.0530725	0.0392007	0.176732	0.497352	abundance	Disease	ASD	MMUPHin	ASD
CITRULBIO.PWY._L.citrulline_biosynthesis	Health	0.131235	0.0988227	0.185128	0.500005	abundance	Disease	ASD	MMUPHin	ASD
CALVIN.PWY._Calvin.Benson.Bassham_cycle	Health	0.0330584	0.0253636	0.193379	0.508806	abundance	Disease	ASD	MMUPHin	ASD
LACTOSECAT.PWY._lactose_and_galactose_degradation_I	Health	-0.215867	0.16662	0.196062	0.508806	abundance	Disease	ASD	MMUPHin	ASD
PWY.5484._glycolysis_II_.from_fructose_6.phosphate.	Health	-0.0654109	0.0513898	0.203997	0.515704	abundance	Disease	ASD	MMUPHin	ASD
METH.ACETATE.PWY._methanogenesis_from_acetate	Health	0.174951	0.146186	0.232315	0.551366	abundance	Disease	ASD	MMUPHin	ASD
PWY.5695._inosine_5..phosphate_degradation	Health	0.0252003	0.0212374	0.236263	0.553031	abundance	Disease	ASD	MMUPHin	ASD
COA.PWY._coenzyme_A_biosynthesis_I_.prokaryotic.	Health	0.0269312	0.0230914	0.244364	0.556524	abundance	Disease	ASD	MMUPHin	ASD
PWY.5100._pyruvate_fermentation_to_acetate_and_lactate_II	Health	0.0685961	0.0587204	0.2436	0.556524	abundance	Disease	ASD	MMUPHin	ASD
ASPASN.PWY._superpathway_of_L.aspartate_and_L.asparagine_biosynthesis	Health	0.0498806	0.0433465	0.250695	0.565853	abundance	Disease	ASD	MMUPHin	ASD
PPGPPMET.PWY._ppGpp_metabolism	Health	0.154049	0.136236	0.259013	0.574971	abundance	Disease	ASD	MMUPHin	ASD
NONMEVIPP.PWY._methylerythritol_phosphate_pathway_I	Health	0.0239155	0.0213543	0.263578	0.577232	abundance	Disease	ASD	MMUPHin	ASD
PWY.5121._superpathway_of_geranylgeranyl_diphosphate_biosynthesis_II_.via_MEP.	Health	0.0947657	0.0855725	0.268936	0.582081	abundance	Disease	ASD	MMUPHin	ASD
GLYCOLYSIS._glycolysis_I_.from_glucose_6.phosphate.	Health	-0.0563065	0.051137	0.271683	0.584025	abundance	Disease	ASD	MMUPHin	ASD
COMPLETE.ARO.PWY._superpathway_of_aromatic_amino_acid_biosynthesis	Health	0.0174842	0.0160151	0.275772	0.58881	abundance	Disease	ASD	MMUPHin	ASD
GLUTORN.PWY._L.ornithine_biosynthesis_I	Health	0.0418114	0.0393324	0.288568	0.604257	abundance	Disease	ASD	MMUPHin	ASD
PWY.5667._CDP.diacylglycerol_biosynthesis_I	Health	0.0241217	0.0227901	0.290655	0.604257	abundance	Disease	ASD	MMUPHin	ASD
PWY.5686._UMP_biosynthesis_I	Health	0.0249427	0.0240743	0.300949	0.613519	abundance	Disease	ASD	MMUPHin	ASD
X1CMET2.PWY._folate_transformations_III_.E._coli.	Health	0.0190577	0.0200225	0.341907	0.652935	abundance	Disease	ASD	MMUPHin	ASD
PANTO.PWY._phosphopantothenate_biosynthesis_I	Health	0.0275138	0.030114	0.361584	0.669558	abundance	Disease	ASD	MMUPHin	ASD
PEPTIDOGLYCANSYN.PWY._peptidoglycan_biosynthesis_I_.meso.diaminopimelate_containing.	Health	0.0213382	0.0230678	0.355649	0.669558	abundance	Disease	ASD	MMUPHin	ASD
GLYCOCAT.PWY._glycogen_degradation_I	Health	-0.110332	0.122573	0.368723	0.677422	abundance	Disease	ASD	MMUPHin	ASD
GLUCUROCAT.PWY._superpathway_of_.beta..D.glucuronosides_degradation	Health	0.0565326	0.0634609	0.37369	0.682579	abundance	Disease	ASD	MMUPHin	ASD
P441.PWY._superpathway_of_N.acetylneuraminate_degradation	Health	-0.0701293	0.0796911	0.37951	0.689225	abundance	Disease	ASD	MMUPHin	ASD
HISTSYN.PWY._L.histidine_biosynthesis	Health	0.0200635	0.0238279	0.400405	0.696186	abundance	Disease	ASD	MMUPHin	ASD
ORNDEG.PWY._superpathway_of_ornithine_degradation	Health	-0.150997	0.183395	0.411045	0.702109	abundance	Disease	ASD	MMUPHin	ASD
ANAEROFRUCAT.PWY._homolactic_fermentation	Health	-0.0327919	0.0424323	0.440206	0.709498	abundance	Disease	ASD	MMUPHin	ASD
GLUCONEO.PWY._gluconeogenesis_I	Health	-0.0325569	0.0423426	0.442523	0.709498	abundance	Disease	ASD	MMUPHin	ASD
PWY.3001._superpathway_of_L.isoleucine_biosynthesis_I	Health	-0.0183815	0.0230299	0.42537	0.709498	abundance	Disease	ASD	MMUPHin	ASD
PWY.4984._urea_cycle	Health	0.100798	0.125579	0.422764	0.709498	abundance	Disease	ASD	MMUPHin	ASD
P164.PWY._purine_nucleobases_degradation_I_.anaerobic.	Health	-0.0772296	0.104135	0.458861	0.728643	abundance	Disease	ASD	MMUPHin	ASD
ARG.POLYAMINE.SYN._superpathway_of_arginine_and_polyamine_biosynthesis	Health	-0.0797184	0.108838	0.464428	0.729259	abundance	Disease	ASD	MMUPHin	ASD
PWY.3841._folate_transformations_II_.plants.	Health	0.0144681	0.0201421	0.473095	0.729259	abundance	Disease	ASD	MMUPHin	ASD
PWY.5030._L.histidine_degradation_III	Health	-0.081944	0.112413	0.466564	0.729259	abundance	Disease	ASD	MMUPHin	ASD
PWY.6122._5.aminoimidazole_ribonucleotide_biosynthesis_II	Health	0.0140148	0.0192162	0.466336	0.729259	abundance	Disease	ASD	MMUPHin	ASD
PWY.4041._.gamma..glutamyl_cycle	Health	-0.0769836	0.11075	0.487488	0.730076	abundance	Disease	ASD	MMUPHin	ASD
ARO.PWY._chorismate_biosynthesis_I	Health	0.0114314	0.0166469	0.492768	0.731055	abundance	Disease	ASD	MMUPHin	ASD
GLYCOLYSIS.E.D._superpathway_of_glycolysis_and_the_Entner.Doudoroff_pathway	Health	-0.0364196	0.0535017	0.49654	0.733209	abundance	Disease	ASD	MMUPHin	ASD
PWY.5941._glycogen_degradation_II	Health	0.0241225	0.0397204	0.544076	0.78304	abundance	Disease	ASD	MMUPHin	ASD
PWY.2941._L.lysine_biosynthesis_II	Health	-0.0496985	0.0839571	0.5543	0.785465	abundance	Disease	ASD	MMUPHin	ASD
POLYAMSYN.PWY._superpathway_of_polyamine_biosynthesis_I	Health	-0.0707079	0.120409	0.55746	0.786417	abundance	Disease	ASD	MMUPHin	ASD
ILEUSYN.PWY._L.isoleucine_biosynthesis_I_.from_threonine.	Health	0.0161448	0.0280761	0.56567	0.790937	abundance	Disease	ASD	MMUPHin	ASD
COLANSYN.PWY._colanic_acid_building_blocks_biosynthesis	Health	-0.0189684	0.0332313	0.568536	0.791443	abundance	Disease	ASD	MMUPHin	ASD
ARGSYNBSUB.PWY._L.arginine_biosynthesis_II_.acetyl_cycle.	Health	0.0241579	0.0429241	0.57396	0.795489	abundance	Disease	ASD	MMUPHin	ASD
HEMESYN2.PWY._heme_b_biosynthesis_II_.oxygen.independent.	Health	-0.0736452	0.134669	0.584857	0.795953	abundance	Disease	ASD	MMUPHin	ASD
HISDEG.PWY._L.histidine_degradation_I	Health	-0.0550624	0.0986935	0.577292	0.795953	abundance	Disease	ASD	MMUPHin	ASD
P124.PWY._Bifidobacterium_shunt	Health	-0.111957	0.212578	0.598845	0.808697	abundance	Disease	ASD	MMUPHin	ASD
PHOSLIPSYN.PWY._superpathway_of_phospholipid_biosynthesis_I_.bacteria.	Health	0.0285844	0.0549815	0.603498	0.811512	abundance	Disease	ASD	MMUPHin	ASD
PWY.5154._L.arginine_biosynthesis_III_.via_N.acetyl.L.citrulline.	Health	-0.0210955	0.0443339	0.634518	0.844229	abundance	Disease	ASD	MMUPHin	ASD
PWY.5659._GDP.mannose_biosynthesis	Health	0.024304	0.0514816	0.637183	0.844229	abundance	Disease	ASD	MMUPHin	ASD
CENTFERM.PWY._pyruvate_fermentation_to_butanoate	Health	-0.0452412	0.099169	0.648555	0.844437	abundance	Disease	ASD	MMUPHin	ASD
GLCMANNANAUT.PWY._superpathway_of_N.acetylglucosamine._N.acetylmannosamine_and_N.acetylneuraminate_degradation	Health	0.0286405	0.0636081	0.652823	0.844437	abundance	Disease	ASD	MMUPHin	ASD
P42.PWY._incomplete_reductive_TCA_cycle	Health	-0.0729251	0.157323	0.643302	0.844437	abundance	Disease	ASD	MMUPHin	ASD
PWY.6121._5.aminoimidazole_ribonucleotide_biosynthesis_I	Health	0.00755481	0.0173016	0.662656	0.84777	abundance	Disease	ASD	MMUPHin	ASD
NAGLIPASYN.PWY._lipid_IVA_biosynthesis_.E._coli.	Health	-0.0488931	0.121482	0.687606	0.848763	abundance	Disease	ASD	MMUPHin	ASD
P185.PWY._formaldehyde_assimilation_III_.dihydroxyacetone_cycle.	Health	0.0720507	0.169311	0.670728	0.848763	abundance	Disease	ASD	MMUPHin	ASD
PWY.5676._acetyl.CoA_fermentation_to_butanoate_II	Health	-0.0429234	0.108023	0.69137	0.850089	abundance	Disease	ASD	MMUPHin	ASD
BRANCHED.CHAIN.AA.SYN.PWY._superpathway_of_branched_chain_amino_acid_biosynthesis	Health	0.0103132	0.0283586	0.716342	0.863985	abundance	Disease	ASD	MMUPHin	ASD
ARGSYN.PWY._L.arginine_biosynthesis_I_.via_L.ornithine.	Health	0.0132893	0.0390625	0.733923	0.874044	abundance	Disease	ASD	MMUPHin	ASD
GLUCOSE1PMETAB.PWY._glucose_and_glucose.1.phosphate_degradation	Health	-0.024154	0.076878	0.753614	0.882007	abundance	Disease	ASD	MMUPHin	ASD
GLYCOL.GLYOXDEG.PWY._superpathway_of_glycol_metabolism_and_degradation	Health	-0.0611015	0.198442	0.758428	0.884366	abundance	Disease	ASD	MMUPHin	ASD
HEXITOLDEGSUPER.PWY._superpathway_of_hexitol_degradation_.bacteria.	Health	-0.0623417	0.224223	0.781208	0.898171	abundance	Disease	ASD	MMUPHin	ASD
PENTOSE.P.PWY._pentose_phosphate_pathway	Health	-0.0136261	0.0481898	0.777543	0.898171	abundance	Disease	ASD	MMUPHin	ASD
PWY.5505._L.glutamate_and_L.glutamine_biosynthesis	Health	0.0222136	0.0800719	0.781636	0.898171	abundance	Disease	ASD	MMUPHin	ASD
PWY.5188._tetrapyrrole_biosynthesis_I_.from_glutamate.	Health	-0.0165886	0.0665523	0.803322	0.913583	abundance	Disease	ASD	MMUPHin	ASD
PWY.6147._6.hydroxymethyl.dihydropterin_diphosphate_biosynthesis_I	Health	-0.0165099	0.068085	0.808555	0.913583	abundance	Disease	ASD	MMUPHin	ASD
PWY.6126._superpathway_of_adenosine_nucleotides_de_novo_biosynthesis_II	Health	0.0102658	0.0491902	0.834818	0.917939	abundance	Disease	ASD	MMUPHin	ASD
PWY.6125._superpathway_of_guanosine_nucleotides_de_novo_biosynthesis_II	Health	0.00689599	0.0575632	0.904718	0.956157	abundance	Disease	ASD	MMUPHin	ASD
DTDPRHAMSYN.PWY._dTDP..beta..L.rhamnose_biosynthesis	Health	0.00442328	0.0411344	0.914434	0.957823	abundance	Disease	ASD	MMUPHin	ASD
GOLPDLCAT.PWY._superpathway_of_glycerol_degradation_to_1.3.propanediol	Health	0.0102354	0.11518	0.929245	0.964004	abundance	Disease	ASD	MMUPHin	ASD
FOLSYN.PWY._superpathway_of_tetrahydrofolate_biosynthesis_and_salvage	Health	0.00483605	0.138105	0.972089	0.987717	abundance	Disease	ASD	MMUPHin	ASD
GALACTITOLCAT.PWY._galactitol_degradation	Health	6.86885e-06	0.245643	0.999978	0.999978	abundance	Disease	ASD	MMUPHin	ASD
COBALSYN.PWY._superpathway_of_adenosylcobalamin_salvage_from_cobinamide_I	Health	0.213696	0.0460507	4.92606e-06	0.000660092	abundance	Disease	MDD	MMUPHin	MDD
PWY.5941._glycogen_degradation_II	Health	0.154681	0.0329963	3.96566e-06	0.000660092	abundance	Disease	MDD	MMUPHin	MDD
ARGSYN.PWY._L.arginine_biosynthesis_I_.via_L.ornithine.	Health	0.146773	0.0343802	2.53253e-05	0.0011312	abundance	Disease	MDD	MMUPHin	MDD
ARGSYNBSUB.PWY._L.arginine_biosynthesis_II_.acetyl_cycle.	Health	0.159174	0.0371666	2.38949e-05	0.0011312	abundance	Disease	MDD	MMUPHin	MDD
GLYCOGENSYNTH.PWY._glycogen_biosynthesis_I_.from_ADP.D.Glucose.	Health	0.15743	0.0365404	2.14099e-05	0.0011312	abundance	Disease	MDD	MMUPHin	MDD
PPGPPMET.PWY._ppGpp_metabolism	Health	0.516156	0.119678	2.09996e-05	0.0011312	abundance	Disease	MDD	MMUPHin	MDD
GLUTORN.PWY._L.ornithine_biosynthesis_I	Health	0.136704	0.0331977	4.77803e-05	0.0018293	abundance	Disease	MDD	MMUPHin	MDD
HISDEG.PWY._L.histidine_degradation_I	Health	-0.561109	0.138732	6.45648e-05	0.00216292	abundance	Disease	MDD	MMUPHin	MDD
PWY.5188._tetrapyrrole_biosynthesis_I_.from_glutamate.	Health	0.234655	0.0593864	9.40745e-05	0.00280133	abundance	Disease	MDD	MMUPHin	MDD
PWY.6125._superpathway_of_guanosine_nucleotides_de_novo_biosynthesis_II	Health	-0.241065	0.0615019	0.000106741	0.00286066	abundance	Disease	MDD	MMUPHin	MDD
PWY.5973._cis.vaccenate_biosynthesis	Health	-0.276997	0.0717677	0.000135277	0.00302118	abundance	Disease	MDD	MMUPHin	MDD
PWY.6126._superpathway_of_adenosine_nucleotides_de_novo_biosynthesis_II	Health	-0.210706	0.05446	0.000130386	0.00302118	abundance	Disease	MDD	MMUPHin	MDD
P185.PWY._formaldehyde_assimilation_III_.dihydroxyacetone_cycle.	Health	0.611377	0.163992	0.000225031	0.0046391	abundance	Disease	MDD	MMUPHin	MDD
FERMENTATION.PWY._mixed_acid_fermentation	Health	0.312757	0.0852672	0.000282613	0.00541001	abundance	Disease	MDD	MMUPHin	MDD
PWY.4984._urea_cycle	Health	-0.58824	0.163528	0.000368129	0.00657724	abundance	Disease	MDD	MMUPHin	MDD
PWY.5030._L.histidine_degradation_III	Health	-0.602066	0.171211	0.000494986	0.00829102	abundance	Disease	MDD	MMUPHin	MDD
ASPASN.PWY._superpathway_of_L.aspartate_and_L.asparagine_biosynthesis	Health	-0.156301	0.0451002	0.000594954	0.00937927	abundance	Disease	MDD	MMUPHin	MDD
PWY.5154._L.arginine_biosynthesis_III_.via_N.acetyl.L.citrulline.	Health	-0.228762	0.0669135	0.000703426	0.0104732	abundance	Disease	MDD	MMUPHin	MDD
PWY.5695._inosine_5..phosphate_degradation	Health	-0.0931088	0.0274106	0.000760399	0.0107256	abundance	Disease	MDD	MMUPHin	MDD
CITRULBIO.PWY._L.citrulline_biosynthesis	Health	-0.33738	0.10158	0.000990714	0.0118594	abundance	Disease	MDD	MMUPHin	MDD
METH.ACETATE.PWY._methanogenesis_from_acetate	Health	0.374326	0.112704	0.000990724	0.0118594	abundance	Disease	MDD	MMUPHin	MDD
PENTOSE.P.PWY._pentose_phosphate_pathway	Health	-0.204232	0.0614179	0.000977107	0.0118594	abundance	Disease	MDD	MMUPHin	MDD
ARGININE.SYN4.PWY._L.ornithine_biosynthesis_II	Health	-0.372688	0.124243	0.00289686	0.0298599	abundance	Disease	MDD	MMUPHin	MDD
PWY.2942._L.lysine_biosynthesis_III	Health	-0.0661243	0.0220366	0.00288778	0.0298599	abundance	Disease	MDD	MMUPHin	MDD
PWY.6147._6.hydroxymethyl.dihydropterin_diphosphate_biosynthesis_I	Health	-0.273211	0.0933376	0.0036454	0.036184	abundance	Disease	MDD	MMUPHin	MDD
PWY.5100._pyruvate_fermentation_to_acetate_and_lactate_II	Health	0.129585	0.0450076	0.00423306	0.0405164	abundance	Disease	MDD	MMUPHin	MDD
FOLSYN.PWY._superpathway_of_tetrahydrofolate_biosynthesis_and_salvage	Health	0.363779	0.131228	0.00586788	0.0542273	abundance	Disease	MDD	MMUPHin	MDD
PWY.2941._L.lysine_biosynthesis_II	Health	-0.218065	0.0810318	0.00746428	0.0666809	abundance	Disease	MDD	MMUPHin	MDD
P41.PWY._pyruvate_fermentation_to_acetate_and_.S..lactate_I	Health	0.134681	0.0517416	0.0096368	0.0833117	abundance	Disease	MDD	MMUPHin	MDD
GLCMANNANAUT.PWY._superpathway_of_N.acetylglucosamine._N.acetylmannosamine_and_N.acetylneuraminate_degradation	Health	0.135193	0.0521789	0.00997281	0.0835223	abundance	Disease	MDD	MMUPHin	MDD
NAGLIPASYN.PWY._lipid_IVA_biosynthesis_.E._coli.	Health	-0.281036	0.110408	0.0113438	0.0921253	abundance	Disease	MDD	MMUPHin	MDD
GLUCOSE1PMETAB.PWY._glucose_and_glucose.1.phosphate_degradation	Health	0.136557	0.0561536	0.0155329	0.118937	abundance	Disease	MDD	MMUPHin	MDD
CALVIN.PWY._Calvin.Benson.Bassham_cycle	Health	0.0493556	0.0209857	0.0192348	0.135656	abundance	Disease	MDD	MMUPHin	MDD
PWY.5121._superpathway_of_geranylgeranyl_diphosphate_biosynthesis_II_.via_MEP.	Health	-0.201113	0.0885732	0.0237813	0.159335	abundance	Disease	MDD	MMUPHin	MDD
DTDPRHAMSYN.PWY._dTDP..beta..L.rhamnose_biosynthesis	Health	-0.117579	0.055175	0.0337857	0.210571	abundance	Disease	MDD	MMUPHin	MDD
X1CMET2.PWY._folate_transformations_III_.E._coli.	Health	-0.0574197	0.0270689	0.0346062	0.210783	abundance	Disease	MDD	MMUPHin	MDD
GLYOXYLATE.BYPASS._glyoxylate_cycle	Health	0.477654	0.230624	0.0391025	0.212006	abundance	Disease	MDD	MMUPHin	MDD
PWY.5667._CDP.diacylglycerol_biosynthesis_I	Health	0.0532021	0.0252534	0.0358544	0.212006	abundance	Disease	MDD	MMUPHin	MDD
GOLPDLCAT.PWY._superpathway_of_glycerol_degradation_to_1.3.propanediol	Health	0.238236	0.123269	0.0540885	0.249926	abundance	Disease	MDD	MMUPHin	MDD
ARG.POLYAMINE.SYN._superpathway_of_arginine_and_polyamine_biosynthesis	Health	0.175678	0.0940022	0.0624777	0.261625	abundance	Disease	MDD	MMUPHin	MDD
BIOTIN.BIOSYNTHESIS.PWY._biotin_biosynthesis_I	Health	-0.166249	0.0914941	0.0700676	0.264074	abundance	Disease	MDD	MMUPHin	MDD
GLUCUROCAT.PWY._superpathway_of_.beta..D.glucuronosides_degradation	Health	0.103217	0.0571829	0.0719305	0.264074	abundance	Disease	MDD	MMUPHin	MDD
ORNDEG.PWY._superpathway_of_ornithine_degradation	Health	0.326251	0.178698	0.0687607	0.264074	abundance	Disease	MDD	MMUPHin	MDD
PWY.5989._stearate_biosynthesis_II_.bacteria_and_plants.	Health	-0.185417	0.102128	0.0702996	0.264074	abundance	Disease	MDD	MMUPHin	MDD
P441.PWY._superpathway_of_N.acetylneuraminate_degradation	Health	0.133293	0.0755073	0.0783875	0.28389	abundance	Disease	MDD	MMUPHin	MDD
HEME.BIOSYNTHESIS.II.1._heme_b_biosynthesis_V_.aerobic.	Health	0.395938	0.230318	0.0865075	0.294764	abundance	Disease	MDD	MMUPHin	MDD
PWY.6121._5.aminoimidazole_ribonucleotide_biosynthesis_I	Health	0.0371183	0.0215321	0.0856193	0.294764	abundance	Disease	MDD	MMUPHin	MDD
POLYAMSYN.PWY._superpathway_of_polyamine_biosynthesis_I	Health	0.179438	0.107787	0.0968615	0.309034	abundance	Disease	MDD	MMUPHin	MDD
P461.PWY._hexitol_fermentation_to_lactate._formate._ethanol_and_acetate	Health	0.224689	0.136916	0.101683	0.3206	abundance	Disease	MDD	MMUPHin	MDD
ARO.PWY._chorismate_biosynthesis_I	Health	0.0385617	0.0237315	0.105083	0.320608	abundance	Disease	MDD	MMUPHin	MDD
COMPLETE.ARO.PWY._superpathway_of_aromatic_amino_acid_biosynthesis	Health	0.0352009	0.0216751	0.105274	0.320608	abundance	Disease	MDD	MMUPHin	MDD
P164.PWY._purine_nucleobases_degradation_I_.anaerobic.	Health	0.133134	0.0816349	0.103825	0.320608	abundance	Disease	MDD	MMUPHin	MDD
FASYN.ELONG.PWY._fatty_acid_elongation_.._saturated	Health	-0.161969	0.100799	0.108993	0.327275	abundance	Disease	MDD	MMUPHin	MDD
PWY.3841._folate_transformations_II_.plants.	Health	-0.0490044	0.0313471	0.118892	0.343411	abundance	Disease	MDD	MMUPHin	MDD
PANTO.PWY._phosphopantothenate_biosynthesis_I	Health	-0.0455311	0.0309928	0.14271	0.386327	abundance	Disease	MDD	MMUPHin	MDD
OANTIGEN.PWY._O.antigen_building_blocks_biosynthesis_.E._coli.	Health	0.0536541	0.03757	0.154155	0.406206	abundance	Disease	MDD	MMUPHin	MDD
PWY.4041._.gamma..glutamyl_cycle	Health	0.120079	0.0850929	0.15909	0.409963	abundance	Disease	MDD	MMUPHin	MDD
P124.PWY._Bifidobacterium_shunt	Health	-0.223661	0.166367	0.179713	0.430027	abundance	Disease	MDD	MMUPHin	MDD
HEME.BIOSYNTHESIS.II._heme_b_biosynthesis_I_.aerobic.	Health	0.207378	0.156506	0.186024	0.433852	abundance	Disease	MDD	MMUPHin	MDD
HOMOSER.METSYN.PWY._L.methionine_biosynthesis_I	Health	0.227733	0.191619	0.235458	0.478423	abundance	Disease	MDD	MMUPHin	MDD
MET.SAM.PWY._superpathway_of_S.adenosyl.L.methionine_biosynthesis	Health	0.215336	0.178078	0.227396	0.478423	abundance	Disease	MDD	MMUPHin	MDD
METSYN.PWY._superpathway_of_L.homoserine_and_L.methionine_biosynthesis	Health	0.216678	0.1819	0.234387	0.478423	abundance	Disease	MDD	MMUPHin	MDD
PWY.5659._GDP.mannose_biosynthesis	Health	0.0590326	0.0492876	0.23184	0.478423	abundance	Disease	MDD	MMUPHin	MDD
CENTFERM.PWY._pyruvate_fermentation_to_butanoate	Health	0.124393	0.10538	0.238636	0.48086	abundance	Disease	MDD	MMUPHin	MDD
BRANCHED.CHAIN.AA.SYN.PWY._superpathway_of_branched_chain_amino_acid_biosynthesis	Health	-0.0259939	0.0224101	0.246874	0.486486	abundance	Disease	MDD	MMUPHin	MDD
PWY.1861._formaldehyde_assimilation_II_.assimilatory_RuMP_Cycle.	Health	0.181318	0.155577	0.244633	0.486486	abundance	Disease	MDD	MMUPHin	MDD
LACTOSECAT.PWY._lactose_and_galactose_degradation_I	Health	0.144804	0.128368	0.260081	0.508772	abundance	Disease	MDD	MMUPHin	MDD
PWY.5676._acetyl.CoA_fermentation_to_butanoate_II	Health	0.115927	0.104181	0.266586	0.517717	abundance	Disease	MDD	MMUPHin	MDD
P161.PWY._acetylene_degradation_.anaerobic.	Health	0.152661	0.1411	0.280031	0.524813	abundance	Disease	MDD	MMUPHin	MDD
PHOSLIPSYN.PWY._superpathway_of_phospholipid_biosynthesis_I_.bacteria.	Health	-0.0591155	0.054497	0.278782	0.524813	abundance	Disease	MDD	MMUPHin	MDD
COA.PWY.1._superpathway_of_coenzyme_A_biosynthesis_III_.mammals.	Health	0.0318052	0.0321984	0.323942	0.582375	abundance	Disease	MDD	MMUPHin	MDD
METHGLYUT.PWY._superpathway_of_methylglyoxal_degradation	Health	0.176959	0.184275	0.33758	0.587477	abundance	Disease	MDD	MMUPHin	MDD
PEPTIDOGLYCANSYN.PWY._peptidoglycan_biosynthesis_I_.meso.diaminopimelate_containing.	Health	-0.0272562	0.0282851	0.335902	0.587477	abundance	Disease	MDD	MMUPHin	MDD
GALACTARDEG.PWY._D.galactarate_degradation_I	Health	0.180573	0.201742	0.37137	0.614365	abundance	Disease	MDD	MMUPHin	MDD
GLUCARGALACTSUPER.PWY._superpathway_of_D.glucarate_and_D.galactarate_degradation	Health	0.180573	0.201742	0.37137	0.614365	abundance	Disease	MDD	MMUPHin	MDD
PWY.5097._L.lysine_biosynthesis_VI	Health	-0.0217017	0.0241516	0.369505	0.614365	abundance	Disease	MDD	MMUPHin	MDD
PANTOSYN.PWY._superpathway_of_coenzyme_A_biosynthesis_I_.bacteria.	Health	-0.0274599	0.0314737	0.383551	0.62298	abundance	Disease	MDD	MMUPHin	MDD
COLANSYN.PWY._colanic_acid_building_blocks_biosynthesis	Health	0.0288156	0.0337528	0.393842	0.632508	abundance	Disease	MDD	MMUPHin	MDD
GLYCOLYSIS._glycolysis_I_.from_glucose_6.phosphate.	Health	0.0398187	0.0466702	0.394137	0.632508	abundance	Disease	MDD	MMUPHin	MDD
GLYCOL.GLYOXDEG.PWY._superpathway_of_glycol_metabolism_and_degradation	Health	0.188687	0.226164	0.404737	0.638056	abundance	Disease	MDD	MMUPHin	MDD
P4.PWY._superpathway_of_L.lysine._L.threonine_and_L.methionine_biosynthesis_I	Health	0.118981	0.148349	0.423084	0.638058	abundance	Disease	MDD	MMUPHin	MDD
PWY.241._C4_photosynthetic_carbon_assimilation_cycle._NADP.ME_type	Health	0.0975618	0.127233	0.443721	0.649821	abundance	Disease	MDD	MMUPHin	MDD
GLUCARDEG.PWY._D.glucarate_degradation_I	Health	0.14638	0.19577	0.45514	0.655793	abundance	Disease	MDD	MMUPHin	MDD
ILEUSYN.PWY._L.isoleucine_biosynthesis_I_.from_threonine.	Health	-0.0160275	0.0218595	0.463926	0.664878	abundance	Disease	MDD	MMUPHin	MDD
HEMESYN2.PWY._heme_b_biosynthesis_II_.oxygen.independent.	Health	0.0903805	0.125289	0.471162	0.668102	abundance	Disease	MDD	MMUPHin	MDD
GLUDEG.I.PWY._GABA_shunt	Health	0.0914746	0.149583	0.541246	0.71861	abundance	Disease	MDD	MMUPHin	MDD
GLYCOLYSIS.E.D._superpathway_of_glycolysis_and_the_Entner.Doudoroff_pathway	Health	-0.0344872	0.055826	0.537135	0.71861	abundance	Disease	MDD	MMUPHin	MDD
GALACTUROCAT.PWY._D.galacturonate_degradation_I	Health	0.0360015	0.0647117	0.578337	0.732077	abundance	Disease	MDD	MMUPHin	MDD
NONMEVIPP.PWY._methylerythritol_phosphate_pathway_I	Health	-0.01761	0.0317177	0.579105	0.732077	abundance	Disease	MDD	MMUPHin	MDD
GLUCONEO.PWY._gluconeogenesis_I	Health	-0.0175537	0.0319111	0.582615	0.732862	abundance	Disease	MDD	MMUPHin	MDD
PWY.5686._UMP_biosynthesis_I	Health	-0.0180302	0.0330031	0.585196	0.732862	abundance	Disease	MDD	MMUPHin	MDD
COA.PWY._coenzyme_A_biosynthesis_I_.prokaryotic.	Health	0.0161156	0.0302916	0.595054	0.741741	abundance	Disease	MDD	MMUPHin	MDD
PWY.5505._L.glutamate_and_L.glutamine_biosynthesis	Health	0.0395902	0.0752969	0.599369	0.743042	abundance	Disease	MDD	MMUPHin	MDD
P42.PWY._incomplete_reductive_TCA_cycle	Health	-0.0653277	0.13024	0.616269	0.747331	abundance	Disease	MDD	MMUPHin	MDD
FUCCAT.PWY._fucose_degradation	Health	0.0534448	0.118807	0.6531	0.767679	abundance	Disease	MDD	MMUPHin	MDD
PWY.6122._5.aminoimidazole_ribonucleotide_biosynthesis_II	Health	0.00989077	0.0218908	0.651677	0.767679	abundance	Disease	MDD	MMUPHin	MDD
ANAEROFRUCAT.PWY._homolactic_fermentation	Health	0.0161201	0.0381325	0.672745	0.78437	abundance	Disease	MDD	MMUPHin	MDD
ANAGLYCOLYSIS.PWY._glycolysis_III_.from_glucose.	Health	0.00712653	0.0197793	0.718839	0.823099	abundance	Disease	MDD	MMUPHin	MDD
HISTSYN.PWY._L.histidine_biosynthesis	Health	-0.0133664	0.0375026	0.721747	0.823099	abundance	Disease	MDD	MMUPHin	MDD
PWY.1042._glycolysis_IV	Health	0.00723672	0.022631	0.749334	0.833284	abundance	Disease	MDD	MMUPHin	MDD
PWY.3001._superpathway_of_L.isoleucine_biosynthesis_I	Health	0.00450114	0.014052	0.748917	0.833284	abundance	Disease	MDD	MMUPHin	MDD
FUC.RHAMCAT.PWY._superpathway_of_fucose_and_rhamnose_degradation	Health	0.0249666	0.0927821	0.78802	0.855018	abundance	Disease	MDD	MMUPHin	MDD
PWY.5022._4.aminobutanoate_degradation_V	Health	-0.0199259	0.143076	0.889319	0.938337	abundance	Disease	MDD	MMUPHin	MDD
GLYCOCAT.PWY._glycogen_degradation_I	Health	-0.0130448	0.101543	0.897855	0.939942	abundance	Disease	MDD	MMUPHin	MDD
HEXITOLDEGSUPER.PWY._superpathway_of_hexitol_degradation_.bacteria.	Health	0.025536	0.222616	0.908744	0.94764	abundance	Disease	MDD	MMUPHin	MDD
GALACTITOLCAT.PWY._galactitol_degradation	Health	0.0160345	0.247062	0.948292	0.973204	abundance	Disease	MDD	MMUPHin	MDD
DAPLYSINESYN.PWY._L.lysine_biosynthesis_I	Health	0.00631764	0.113194	0.955523	0.973689	abundance	Disease	MDD	MMUPHin	MDD
PWY.5484._glycolysis_II_.from_fructose_6.phosphate.	Health	0.000999722	0.04671	0.982937	0.995106	abundance	Disease	MDD	MMUPHin	MDD
P42.PWY._incomplete_reductive_TCA_cycle	Health	-0.624908	0.0771124	1.29097e-15	4.44092e-13	abundance	Disease	PD	MMUPHin	PD
PWY.5484._glycolysis_II_.from_fructose_6.phosphate.	Health	-0.198887	0.0252564	7.44044e-15	8.53171e-13	abundance	Disease	PD	MMUPHin	PD
GLYCOLYSIS._glycolysis_I_.from_glucose_6.phosphate.	Health	-0.18041	0.0246466	4.4642e-13	3.07137e-11	abundance	Disease	PD	MMUPHin	PD
ANAEROFRUCAT.PWY._homolactic_fermentation	Health	-0.150268	0.0206458	5.99754e-13	3.43859e-11	abundance	Disease	PD	MMUPHin	PD
GLUCUROCAT.PWY._superpathway_of_.beta..D.glucuronosides_degradation	Health	0.266811	0.0398295	3.18705e-11	1.21816e-09	abundance	Disease	PD	MMUPHin	PD
PWY.1042._glycolysis_IV	Health	0.0722417	0.0133148	6.94458e-08	1.59262e-06	abundance	Disease	PD	MMUPHin	PD
P161.PWY._acetylene_degradation_.anaerobic.	Health	-0.335666	0.0647449	2.53058e-07	5.12071e-06	abundance	Disease	PD	MMUPHin	PD
DAPLYSINESYN.PWY._L.lysine_biosynthesis_I	Health	-0.34721	0.0677344	3.43303e-07	6.56091e-06	abundance	Disease	PD	MMUPHin	PD
PANTOSYN.PWY._superpathway_of_coenzyme_A_biosynthesis_I_.bacteria.	Health	0.0815868	0.0164976	8.64934e-07	1.48769e-05	abundance	Disease	PD	MMUPHin	PD
P441.PWY._superpathway_of_N.acetylneuraminate_degradation	Health	-0.187876	0.0384919	1.19413e-06	1.9561e-05	abundance	Disease	PD	MMUPHin	PD
PWY.2941._L.lysine_biosynthesis_II	Health	-0.200687	0.0424079	2.47669e-06	3.70427e-05	abundance	Disease	PD	MMUPHin	PD
PANTO.PWY._phosphopantothenate_biosynthesis_I	Health	0.0861655	0.0182994	2.77605e-06	3.979e-05	abundance	Disease	PD	MMUPHin	PD
COBALSYN.PWY._superpathway_of_adenosylcobalamin_salvage_from_cobinamide_I	Health	0.167111	0.0357206	3.21193e-06	4.41962e-05	abundance	Disease	PD	MMUPHin	PD
PWY.5941._glycogen_degradation_II	Health	0.0808875	0.0178051	6.0918e-06	7.76141e-05	abundance	Disease	PD	MMUPHin	PD
P461.PWY._hexitol_fermentation_to_lactate._formate._ethanol_and_acetate	Health	-0.28441	0.0632156	7.47186e-06	9.17971e-05	abundance	Disease	PD	MMUPHin	PD
OANTIGEN.PWY._O.antigen_building_blocks_biosynthesis_.E._coli.	Health	-0.120659	0.0269523	8.27925e-06	9.49354e-05	abundance	Disease	PD	MMUPHin	PD
PWY.5667._CDP.diacylglycerol_biosynthesis_I	Health	0.0728207	0.0162413	8.0201e-06	9.49354e-05	abundance	Disease	PD	MMUPHin	PD
PWY.4041._.gamma..glutamyl_cycle	Health	-0.242247	0.0544058	9.25361e-06	9.94763e-05	abundance	Disease	PD	MMUPHin	PD
GLUDEG.I.PWY._GABA_shunt	Health	-0.42249	0.095766	1.11858e-05	0.000113174	abundance	Disease	PD	MMUPHin	PD
PWY.5989._stearate_biosynthesis_II_.bacteria_and_plants.	Health	-0.253612	0.0577507	1.22226e-05	0.000120131	abundance	Disease	PD	MMUPHin	PD
GLUTORN.PWY._L.ornithine_biosynthesis_I	Health	0.0833319	0.0190846	1.3687e-05	0.000130787	abundance	Disease	PD	MMUPHin	PD
METH.ACETATE.PWY._methanogenesis_from_acetate	Health	0.277936	0.0649811	2.04383e-05	0.000180276	abundance	Disease	PD	MMUPHin	PD
FASYN.ELONG.PWY._fatty_acid_elongation_.._saturated	Health	-0.235193	0.0560041	2.86648e-05	0.000246517	abundance	Disease	PD	MMUPHin	PD
PWY.5154._L.arginine_biosynthesis_III_.via_N.acetyl.L.citrulline.	Health	0.144705	0.0346594	3.18853e-05	0.000267525	abundance	Disease	PD	MMUPHin	PD
PWY.5505._L.glutamate_and_L.glutamine_biosynthesis	Health	0.190294	0.0457474	3.40795e-05	0.000279127	abundance	Disease	PD	MMUPHin	PD
BIOTIN.BIOSYNTHESIS.PWY._biotin_biosynthesis_I	Health	-0.209786	0.0515997	5.09421e-05	0.000398275	abundance	Disease	PD	MMUPHin	PD
GALACTUROCAT.PWY._D.galacturonate_degradation_I	Health	0.160078	0.0394816	5.33935e-05	0.000408163	abundance	Disease	PD	MMUPHin	PD
ASPASN.PWY._superpathway_of_L.aspartate_and_L.asparagine_biosynthesis	Health	0.0922489	0.0230443	6.62431e-05	0.000484843	abundance	Disease	PD	MMUPHin	PD
PWY.3001._superpathway_of_L.isoleucine_biosynthesis_I	Health	-0.0456193	0.0115728	8.53638e-05	0.000611774	abundance	Disease	PD	MMUPHin	PD
PWY.5659._GDP.mannose_biosynthesis	Health	0.114141	0.0293663	0.000106984	0.000738651	abundance	Disease	PD	MMUPHin	PD
CALVIN.PWY._Calvin.Benson.Bassham_cycle	Health	0.0507437	0.0133189	0.000145877	0.000983954	abundance	Disease	PD	MMUPHin	PD
PWY.5121._superpathway_of_geranylgeranyl_diphosphate_biosynthesis_II_.via_MEP.	Health	0.189475	0.0498165	0.000149698	0.000990311	abundance	Disease	PD	MMUPHin	PD
GLUCONEO.PWY._gluconeogenesis_I	Health	-0.0708351	0.0192088	0.000236197	0.00150466	abundance	Disease	PD	MMUPHin	PD
FERMENTATION.PWY._mixed_acid_fermentation	Health	-0.198432	0.0542251	0.000263493	0.00164803	abundance	Disease	PD	MMUPHin	PD
PENTOSE.P.PWY._pentose_phosphate_pathway	Health	-0.0999186	0.0280474	0.000381371	0.00229651	abundance	Disease	PD	MMUPHin	PD
GLYCOCAT.PWY._glycogen_degradation_I	Health	-0.216075	0.0609832	0.000410121	0.00235136	abundance	Disease	PD	MMUPHin	PD
PWY.241._C4_photosynthetic_carbon_assimilation_cycle._NADP.ME_type	Health	-0.274029	0.0797845	0.000613516	0.00345983	abundance	Disease	PD	MMUPHin	PD
COMPLETE.ARO.PWY._superpathway_of_aromatic_amino_acid_biosynthesis	Health	0.0342731	0.0101208	0.000730485	0.00405301	abundance	Disease	PD	MMUPHin	PD
METHGLYUT.PWY._superpathway_of_methylglyoxal_degradation	Health	-0.299682	0.0890463	0.000791099	0.00431965	abundance	Disease	PD	MMUPHin	PD
ORNDEG.PWY._superpathway_of_ornithine_degradation	Health	-0.428692	0.128849	0.000910637	0.00489468	abundance	Disease	PD	MMUPHin	PD
PWY.5695._inosine_5..phosphate_degradation	Health	0.0411968	0.0125785	0.00108528	0.00549091	abundance	Disease	PD	MMUPHin	PD
PWY.6122._5.aminoimidazole_ribonucleotide_biosynthesis_II	Health	0.0349376	0.0106675	0.00108541	0.00549091	abundance	Disease	PD	MMUPHin	PD
GLUCOSE1PMETAB.PWY._glucose_and_glucose.1.phosphate_degradation	Health	0.110485	0.0338736	0.00114643	0.00555456	abundance	Disease	PD	MMUPHin	PD
ANAGLYCOLYSIS.PWY._glycolysis_III_.from_glucose.	Health	0.0325458	0.010002	0.00116911	0.00558577	abundance	Disease	PD	MMUPHin	PD
PWY.6147._6.hydroxymethyl.dihydropterin_diphosphate_biosynthesis_I	Health	0.134578	0.0420706	0.00141488	0.00666737	abundance	Disease	PD	MMUPHin	PD
PHOSLIPSYN.PWY._superpathway_of_phospholipid_biosynthesis_I_.bacteria.	Health	0.1193	0.0374877	0.00149722	0.00696004	abundance	Disease	PD	MMUPHin	PD
LACTOSECAT.PWY._lactose_and_galactose_degradation_I	Health	-0.255857	0.0830245	0.00210437	0.00952502	abundance	Disease	PD	MMUPHin	PD
FUCCAT.PWY._fucose_degradation	Health	-0.190112	0.0629537	0.00258106	0.0113831	abundance	Disease	PD	MMUPHin	PD
HEME.BIOSYNTHESIS.II._heme_b_biosynthesis_I_.aerobic.	Health	-0.276243	0.0915909	0.00261596	0.011391	abundance	Disease	PD	MMUPHin	PD
GLYCOGENSYNTH.PWY._glycogen_biosynthesis_I_.from_ADP.D.Glucose.	Health	0.0634661	0.0213707	0.00303786	0.0130628	abundance	Disease	PD	MMUPHin	PD
ARO.PWY._chorismate_biosynthesis_I	Health	0.0341439	0.0116384	0.00341112	0.0144867	abundance	Disease	PD	MMUPHin	PD
P124.PWY._Bifidobacterium_shunt	Health	-0.349072	0.123095	0.0046605	0.0190859	abundance	Disease	PD	MMUPHin	PD
GLCMANNANAUT.PWY._superpathway_of_N.acetylglucosamine._N.acetylmannosamine_and_N.acetylneuraminate_degradation	Health	0.0828294	0.0293945	0.00491185	0.0198786	abundance	Disease	PD	MMUPHin	PD
PWY.5022._4.aminobutanoate_degradation_V	Health	-0.219544	0.0787895	0.00541312	0.0216525	abundance	Disease	PD	MMUPHin	PD
DTDPRHAMSYN.PWY._dTDP..beta..L.rhamnose_biosynthesis	Health	0.0550373	0.0200493	0.00613723	0.0242667	abundance	Disease	PD	MMUPHin	PD
HEMESYN2.PWY._heme_b_biosynthesis_II_.oxygen.independent.	Health	-0.187296	0.0705942	0.00807865	0.0312253	abundance	Disease	PD	MMUPHin	PD
ILEUSYN.PWY._L.isoleucine_biosynthesis_I_.from_threonine.	Health	0.0289893	0.0110325	0.00870512	0.0329072	abundance	Disease	PD	MMUPHin	PD
PWY.4984._urea_cycle	Health	-0.162244	0.0622604	0.00927407	0.0339391	abundance	Disease	PD	MMUPHin	PD
FUC.RHAMCAT.PWY._superpathway_of_fucose_and_rhamnose_degradation	Health	-0.144014	0.0555575	0.00965142	0.0349483	abundance	Disease	PD	MMUPHin	PD
PWY.5686._UMP_biosynthesis_I	Health	0.0339024	0.0135594	0.0125386	0.0432644	abundance	Disease	PD	MMUPHin	PD
NONMEVIPP.PWY._methylerythritol_phosphate_pathway_I	Health	0.0342855	0.0143126	0.0167471	0.0564804	abundance	Disease	PD	MMUPHin	PD
COA.PWY.1._superpathway_of_coenzyme_A_biosynthesis_III_.mammals.	Health	0.0325478	0.0142749	0.0227733	0.0746098	abundance	Disease	PD	MMUPHin	PD
P4.PWY._superpathway_of_L.lysine._L.threonine_and_L.methionine_biosynthesis_I	Health	-0.219284	0.0999894	0.0285122	0.0899836	abundance	Disease	PD	MMUPHin	PD
PWY.6121._5.aminoimidazole_ribonucleotide_biosynthesis_I	Health	0.0219589	0.0101864	0.0312992	0.0944468	abundance	Disease	PD	MMUPHin	PD
CITRULBIO.PWY._L.citrulline_biosynthesis	Health	-0.115951	0.0539092	0.0316812	0.0947681	abundance	Disease	PD	MMUPHin	PD
COA.PWY._coenzyme_A_biosynthesis_I_.prokaryotic.	Health	0.0297319	0.0140389	0.0343904	0.101985	abundance	Disease	PD	MMUPHin	PD
HEME.BIOSYNTHESIS.II.1._heme_b_biosynthesis_V_.aerobic.	Health	-0.301945	0.144032	0.0363221	0.106793	abundance	Disease	PD	MMUPHin	PD
NAGLIPASYN.PWY._lipid_IVA_biosynthesis_.E._coli.	Health	-0.147393	0.0716934	0.0400058	0.115647	abundance	Disease	PD	MMUPHin	PD
CENTFERM.PWY._pyruvate_fermentation_to_butanoate	Health	-0.108039	0.0541126	0.0460958	0.128918	abundance	Disease	PD	MMUPHin	PD
GALACTARDEG.PWY._D.galactarate_degradation_I	Health	-0.210474	0.109689	0.0552568	0.149672	abundance	Disease	PD	MMUPHin	PD
GLUCARGALACTSUPER.PWY._superpathway_of_D.glucarate_and_D.galactarate_degradation	Health	-0.210474	0.109689	0.0552568	0.149672	abundance	Disease	PD	MMUPHin	PD
PWY.5097._L.lysine_biosynthesis_VI	Health	0.0196312	0.0104284	0.0600068	0.160018	abundance	Disease	PD	MMUPHin	PD
COLANSYN.PWY._colanic_acid_building_blocks_biosynthesis	Health	0.038323	0.0209318	0.0673641	0.176895	abundance	Disease	PD	MMUPHin	PD
BRANCHED.CHAIN.AA.SYN.PWY._superpathway_of_branched_chain_amino_acid_biosynthesis	Health	0.0204272	0.0113252	0.0715231	0.182251	abundance	Disease	PD	MMUPHin	PD
PWY.1861._formaldehyde_assimilation_II_.assimilatory_RuMP_Cycle.	Health	-0.149966	0.0841816	0.0750895	0.189932	abundance	Disease	PD	MMUPHin	PD
HISTSYN.PWY._L.histidine_biosynthesis	Health	0.0237389	0.0135157	0.0792688	0.196304	abundance	Disease	PD	MMUPHin	PD
P164.PWY._purine_nucleobases_degradation_I_.anaerobic.	Health	-0.0790831	0.0450329	0.0793205	0.196304	abundance	Disease	PD	MMUPHin	PD
GLUCARDEG.PWY._D.glucarate_degradation_I	Health	-0.181448	0.110223	0.100008	0.240578	abundance	Disease	PD	MMUPHin	PD
FOLSYN.PWY._superpathway_of_tetrahydrofolate_biosynthesis_and_salvage	Health	-0.131853	0.0821002	0.10855	0.257525	abundance	Disease	PD	MMUPHin	PD
GLYCOLYSIS.E.D._superpathway_of_glycolysis_and_the_Entner.Doudoroff_pathway	Health	-0.0572082	0.0361545	0.113832	0.266381	abundance	Disease	PD	MMUPHin	PD
PWY.3841._folate_transformations_II_.plants.	Health	-0.0194275	0.0125653	0.122332	0.280549	abundance	Disease	PD	MMUPHin	PD
PWY.6126._superpathway_of_adenosine_nucleotides_de_novo_biosynthesis_II	Health	-0.0419526	0.0275241	0.127712	0.289032	abundance	Disease	PD	MMUPHin	PD
PWY.5973._cis.vaccenate_biosynthesis	Health	0.0437436	0.0288618	0.129872	0.291999	abundance	Disease	PD	MMUPHin	PD
GOLPDLCAT.PWY._superpathway_of_glycerol_degradation_to_1.3.propanediol	Health	-0.0886798	0.0586517	0.130799	0.292151	abundance	Disease	PD	MMUPHin	PD
ARG.POLYAMINE.SYN._superpathway_of_arginine_and_polyamine_biosynthesis	Health	-0.0930835	0.0625278	0.136831	0.301731	abundance	Disease	PD	MMUPHin	PD
HISDEG.PWY._L.histidine_degradation_I	Health	-0.0643255	0.0442464	0.146256	0.318431	abundance	Disease	PD	MMUPHin	PD
X1CMET2.PWY._folate_transformations_III_.E._coli.	Health	0.0212677	0.0146887	0.147899	0.31961	abundance	Disease	PD	MMUPHin	PD
HEXITOLDEGSUPER.PWY._superpathway_of_hexitol_degradation_.bacteria.	Health	-0.174	0.125846	0.167121	0.338175	abundance	Disease	PD	MMUPHin	PD
P41.PWY._pyruvate_fermentation_to_acetate_and_.S..lactate_I	Health	-0.0374679	0.0270145	0.165706	0.338175	abundance	Disease	PD	MMUPHin	PD
GLYOXYLATE.BYPASS._glyoxylate_cycle	Health	-0.211594	0.155724	0.174558	0.343132	abundance	Disease	PD	MMUPHin	PD
GALACTITOLCAT.PWY._galactitol_degradation	Health	-0.187307	0.142591	0.18932	0.361811	abundance	Disease	PD	MMUPHin	PD
PEPTIDOGLYCANSYN.PWY._peptidoglycan_biosynthesis_I_.meso.diaminopimelate_containing.	Health	0.0157287	0.0121515	0.195777	0.370041	abundance	Disease	PD	MMUPHin	PD
PWY.2942._L.lysine_biosynthesis_III	Health	-0.0130306	0.0104551	0.212875	0.385415	abundance	Disease	PD	MMUPHin	PD
PWY.6125._superpathway_of_guanosine_nucleotides_de_novo_biosynthesis_II	Health	-0.037114	0.0309274	0.230356	0.402245	abundance	Disease	PD	MMUPHin	PD
MET.SAM.PWY._superpathway_of_S.adenosyl.L.methionine_biosynthesis	Health	-0.130474	0.112796	0.24763	0.421707	abundance	Disease	PD	MMUPHin	PD
HOMOSER.METSYN.PWY._L.methionine_biosynthesis_I	Health	-0.132762	0.117678	0.259483	0.431428	abundance	Disease	PD	MMUPHin	PD
METSYN.PWY._superpathway_of_L.homoserine_and_L.methionine_biosynthesis	Health	-0.129121	0.114481	0.259609	0.431428	abundance	Disease	PD	MMUPHin	PD
POLYAMSYN.PWY._superpathway_of_polyamine_biosynthesis_I	Health	-0.0759314	0.0691182	0.272171	0.44262	abundance	Disease	PD	MMUPHin	PD
GLYCOL.GLYOXDEG.PWY._superpathway_of_glycol_metabolism_and_degradation	Health	-0.15278	0.144141	0.289537	0.458539	abundance	Disease	PD	MMUPHin	PD
P185.PWY._formaldehyde_assimilation_III_.dihydroxyacetone_cycle.	Health	-0.0795564	0.076054	0.295745	0.461759	abundance	Disease	PD	MMUPHin	PD
PWY.5676._acetyl.CoA_fermentation_to_butanoate_II	Health	-0.04844	0.0488572	0.321655	0.491775	abundance	Disease	PD	MMUPHin	PD
PPGPPMET.PWY._ppGpp_metabolism	Health	0.0767397	0.0818631	0.348733	0.515924	abundance	Disease	PD	MMUPHin	PD
PWY.5188._tetrapyrrole_biosynthesis_I_.from_glutamate.	Health	0.0200784	0.0356893	0.573817	0.706351	abundance	Disease	PD	MMUPHin	PD
ARGININE.SYN4.PWY._L.ornithine_biosynthesis_II	Health	0.0306337	0.0616024	0.61908	0.744627	abundance	Disease	PD	MMUPHin	PD
ARGSYNBSUB.PWY._L.arginine_biosynthesis_II_.acetyl_cycle.	Health	0.0100214	0.0205844	0.626454	0.750872	abundance	Disease	PD	MMUPHin	PD
PWY.5100._pyruvate_fermentation_to_acetate_and_lactate_II	Health	-0.00386363	0.0255148	0.879664	0.913056	abundance	Disease	PD	MMUPHin	PD
PWY.5030._L.histidine_degradation_III	Health	-0.00375016	0.0575164	0.948024	0.970596	abundance	Disease	PD	MMUPHin	PD
ARGSYN.PWY._L.arginine_biosynthesis_I_.via_L.ornithine.	Health	0.00064034	0.0188934	0.972969	0.978658	abundance	Disease	PD	MMUPHin	PD
DAPLYSINESYN.PWY._L.lysine_biosynthesis_I	Health	-0.541094	0.13193	5.26533e-05	0.00203316	abundance	Disease	SCZ	MMUPHin	SCZ
PWY.241._C4_photosynthetic_carbon_assimilation_cycle._NADP.ME_type	Health	-0.630274	0.155317	6.29462e-05	0.00203316	abundance	Disease	SCZ	MMUPHin	SCZ
GLYCOLYSIS._glycolysis_I_.from_glucose_6.phosphate.	Health	-0.233468	0.0632824	0.00026594	0.00560247	abundance	Disease	SCZ	MMUPHin	SCZ
OANTIGEN.PWY._O.antigen_building_blocks_biosynthesis_.E._coli.	Health	-0.200752	0.0564511	0.000435589	0.00764701	abundance	Disease	SCZ	MMUPHin	SCZ
PWY.5484._glycolysis_II_.from_fructose_6.phosphate.	Health	-0.223888	0.0643463	0.000575211	0.00956667	abundance	Disease	SCZ	MMUPHin	SCZ
HEME.BIOSYNTHESIS.II._heme_b_biosynthesis_I_.aerobic.	Health	-0.53757	0.15959	0.000853302	0.0128402	abundance	Disease	SCZ	MMUPHin	SCZ
P4.PWY._superpathway_of_L.lysine._L.threonine_and_L.methionine_biosynthesis_I	Health	-0.62005	0.189212	0.00117708	0.0169072	abundance	Disease	SCZ	MMUPHin	SCZ
P461.PWY._hexitol_fermentation_to_lactate._formate._ethanol_and_acetate	Health	-0.435094	0.138853	0.00189474	0.0249474	abundance	Disease	SCZ	MMUPHin	SCZ
ANAEROFRUCAT.PWY._homolactic_fermentation	Health	-0.179766	0.0577407	0.00202422	0.0255862	abundance	Disease	SCZ	MMUPHin	SCZ
GALACTARDEG.PWY._D.galactarate_degradation_I	Health	-0.654183	0.215604	0.0026258	0.0286121	abundance	Disease	SCZ	MMUPHin	SCZ
GLUCARDEG.PWY._D.glucarate_degradation_I	Health	-0.640976	0.209652	0.00243999	0.0286121	abundance	Disease	SCZ	MMUPHin	SCZ
GLUCARGALACTSUPER.PWY._superpathway_of_D.glucarate_and_D.galactarate_degradation	Health	-0.654183	0.215604	0.0026258	0.0286121	abundance	Disease	SCZ	MMUPHin	SCZ
GOLPDLCAT.PWY._superpathway_of_glycerol_degradation_to_1.3.propanediol	Health	-0.423347	0.13918	0.00255737	0.0286121	abundance	Disease	SCZ	MMUPHin	SCZ
GLYOXYLATE.BYPASS._glyoxylate_cycle	Health	-0.693565	0.229747	0.00278122	0.0292955	abundance	Disease	SCZ	MMUPHin	SCZ
FOLSYN.PWY._superpathway_of_tetrahydrofolate_biosynthesis_and_salvage	Health	-0.463513	0.157128	0.00343329	0.0331173	abundance	Disease	SCZ	MMUPHin	SCZ
MET.SAM.PWY._superpathway_of_S.adenosyl.L.methionine_biosynthesis	Health	-0.633957	0.219681	0.00419516	0.0389904	abundance	Disease	SCZ	MMUPHin	SCZ
METSYN.PWY._superpathway_of_L.homoserine_and_L.methionine_biosynthesis	Health	-0.638231	0.223174	0.00454479	0.041009	abundance	Disease	SCZ	MMUPHin	SCZ
HOMOSER.METSYN.PWY._L.methionine_biosynthesis_I	Health	-0.64767	0.228079	0.00483321	0.0412782	abundance	Disease	SCZ	MMUPHin	SCZ
HEMESYN2.PWY._heme_b_biosynthesis_II_.oxygen.independent.	Health	-0.361146	0.129515	0.00562769	0.0444588	abundance	Disease	SCZ	MMUPHin	SCZ
LACTOSECAT.PWY._lactose_and_galactose_degradation_I	Health	-0.454317	0.164478	0.00609854	0.0470034	abundance	Disease	SCZ	MMUPHin	SCZ
PWY.5676._acetyl.CoA_fermentation_to_butanoate_II	Health	-0.317669	0.116228	0.00663703	0.0499358	abundance	Disease	SCZ	MMUPHin	SCZ
P161.PWY._acetylene_degradation_.anaerobic.	Health	-0.392749	0.144191	0.00682271	0.050139	abundance	Disease	SCZ	MMUPHin	SCZ
PANTO.PWY._phosphopantothenate_biosynthesis_I	Health	0.104129	0.0383485	0.00699579	0.0502425	abundance	Disease	SCZ	MMUPHin	SCZ
PWY.6147._6.hydroxymethyl.dihydropterin_diphosphate_biosynthesis_I	Health	0.230217	0.0860285	0.00784933	0.0551197	abundance	Disease	SCZ	MMUPHin	SCZ
HEME.BIOSYNTHESIS.II.1._heme_b_biosynthesis_V_.aerobic.	Health	-0.625268	0.241606	0.0101731	0.064294	abundance	Disease	SCZ	MMUPHin	SCZ
PWY.1042._glycolysis_IV	Health	0.103315	0.04127	0.01282	0.0794335	abundance	Disease	SCZ	MMUPHin	SCZ
PWY.5695._inosine_5..phosphate_degradation	Health	0.0716632	0.0288614	0.0135614	0.0808566	abundance	Disease	SCZ	MMUPHin	SCZ
P441.PWY._superpathway_of_N.acetylneuraminate_degradation	Health	-0.237865	0.0989763	0.0168432	0.0950436	abundance	Disease	SCZ	MMUPHin	SCZ
PWY.5659._GDP.mannose_biosynthesis	Health	0.167167	0.0698568	0.0173123	0.095977	abundance	Disease	SCZ	MMUPHin	SCZ
ARGININE.SYN4.PWY._L.ornithine_biosynthesis_II	Health	0.327593	0.14155	0.0213118	0.114145	abundance	Disease	SCZ	MMUPHin	SCZ
CENTFERM.PWY._pyruvate_fermentation_to_butanoate	Health	-0.331069	0.143558	0.0217737	0.114675	abundance	Disease	SCZ	MMUPHin	SCZ
PWY.3001._superpathway_of_L.isoleucine_biosynthesis_I	Health	-0.0757913	0.033063	0.022563	0.116884	abundance	Disease	SCZ	MMUPHin	SCZ
P164.PWY._purine_nucleobases_degradation_I_.anaerobic.	Health	-0.27785	0.12552	0.0276169	0.140757	abundance	Disease	SCZ	MMUPHin	SCZ
PWY.2941._L.lysine_biosynthesis_II	Health	-0.246694	0.111818	0.0281097	0.140995	abundance	Disease	SCZ	MMUPHin	SCZ
PWY.5188._tetrapyrrole_biosynthesis_I_.from_glutamate.	Health	-0.154192	0.0715186	0.0318631	0.157324	abundance	Disease	SCZ	MMUPHin	SCZ
PANTOSYN.PWY._superpathway_of_coenzyme_A_biosynthesis_I_.bacteria.	Health	0.0761128	0.0363088	0.0368774	0.170593	abundance	Disease	SCZ	MMUPHin	SCZ
PWY.4041._.gamma..glutamyl_cycle	Health	-0.255302	0.122214	0.0375337	0.170593	abundance	Disease	SCZ	MMUPHin	SCZ
PWY.5973._cis.vaccenate_biosynthesis	Health	0.11264	0.0551621	0.042007	0.186961	abundance	Disease	SCZ	MMUPHin	SCZ
METHGLYUT.PWY._superpathway_of_methylglyoxal_degradation	Health	-0.441111	0.217081	0.0431317	0.1893	abundance	Disease	SCZ	MMUPHin	SCZ
DTDPRHAMSYN.PWY._dTDP..beta..L.rhamnose_biosynthesis	Health	0.132261	0.0663001	0.0469392	0.203189	abundance	Disease	SCZ	MMUPHin	SCZ
P124.PWY._Bifidobacterium_shunt	Health	-0.419172	0.211403	0.0483762	0.206579	abundance	Disease	SCZ	MMUPHin	SCZ
PWY.6121._5.aminoimidazole_ribonucleotide_biosynthesis_I	Health	0.0626358	0.034784	0.0727305	0.294652	abundance	Disease	SCZ	MMUPHin	SCZ
ARO.PWY._chorismate_biosynthesis_I	Health	0.0465809	0.025987	0.0740426	0.29617	abundance	Disease	SCZ	MMUPHin	SCZ
ORNDEG.PWY._superpathway_of_ornithine_degradation	Health	-0.32055	0.187497	0.0884351	0.340153	abundance	Disease	SCZ	MMUPHin	SCZ
PWY.3841._folate_transformations_II_.plants.	Health	0.0500057	0.0290771	0.0864835	0.340153	abundance	Disease	SCZ	MMUPHin	SCZ
PWY.5121._superpathway_of_geranylgeranyl_diphosphate_biosynthesis_II_.via_MEP.	Health	0.220748	0.129527	0.089344	0.340153	abundance	Disease	SCZ	MMUPHin	SCZ
PWY.6122._5.aminoimidazole_ribonucleotide_biosynthesis_II	Health	0.053151	0.0317779	0.0954291	0.358995	abundance	Disease	SCZ	MMUPHin	SCZ
GLUCONEO.PWY._gluconeogenesis_I	Health	-0.0904617	0.0560389	0.107497	0.394989	abundance	Disease	SCZ	MMUPHin	SCZ
ASPASN.PWY._superpathway_of_L.aspartate_and_L.asparagine_biosynthesis	Health	0.0895954	0.056796	0.115712	0.420287	abundance	Disease	SCZ	MMUPHin	SCZ
NONMEVIPP.PWY._methylerythritol_phosphate_pathway_I	Health	0.0440193	0.0283046	0.120929	0.434244	abundance	Disease	SCZ	MMUPHin	SCZ
FUCCAT.PWY._fucose_degradation	Health	-0.218932	0.142219	0.124742	0.442511	abundance	Disease	SCZ	MMUPHin	SCZ
GLYCOLYSIS.E.D._superpathway_of_glycolysis_and_the_Entner.Doudoroff_pathway	Health	-0.113923	0.0742601	0.126032	0.442511	abundance	Disease	SCZ	MMUPHin	SCZ
PPGPPMET.PWY._ppGpp_metabolism	Health	-0.211471	0.14083	0.134226	0.45179	abundance	Disease	SCZ	MMUPHin	SCZ
HEXITOLDEGSUPER.PWY._superpathway_of_hexitol_degradation_.bacteria.	Health	-0.339666	0.235426	0.150312	0.48468	abundance	Disease	SCZ	MMUPHin	SCZ
P185.PWY._formaldehyde_assimilation_III_.dihydroxyacetone_cycle.	Health	-0.264653	0.185116	0.153851	0.49108	abundance	Disease	SCZ	MMUPHin	SCZ
HISTSYN.PWY._L.histidine_biosynthesis	Health	0.0452345	0.0323724	0.163328	0.505996	abundance	Disease	SCZ	MMUPHin	SCZ
ARG.POLYAMINE.SYN._superpathway_of_arginine_and_polyamine_biosynthesis	Health	-0.157094	0.115031	0.173046	0.515873	abundance	Disease	SCZ	MMUPHin	SCZ
PENTOSE.P.PWY._pentose_phosphate_pathway	Health	-0.100459	0.073927	0.175177	0.516038	abundance	Disease	SCZ	MMUPHin	SCZ
X1CMET2.PWY._folate_transformations_III_.E._coli.	Health	0.0460337	0.0340983	0.178	0.516038	abundance	Disease	SCZ	MMUPHin	SCZ
GLCMANNANAUT.PWY._superpathway_of_N.acetylglucosamine._N.acetylmannosamine_and_N.acetylneuraminate_degradation	Health	-0.115077	0.0874419	0.189141	0.528925	abundance	Disease	SCZ	MMUPHin	SCZ
PWY.5667._CDP.diacylglycerol_biosynthesis_I	Health	0.0628742	0.0490874	0.201209	0.53883	abundance	Disease	SCZ	MMUPHin	SCZ
GALACTITOLCAT.PWY._galactitol_degradation	Health	-0.323647	0.254508	0.204653	0.543448	abundance	Disease	SCZ	MMUPHin	SCZ
POLYAMSYN.PWY._superpathway_of_polyamine_biosynthesis_I	Health	-0.156857	0.126337	0.215344	0.567073	abundance	Disease	SCZ	MMUPHin	SCZ
ARGSYN.PWY._L.arginine_biosynthesis_I_.via_L.ornithine.	Health	-0.0715925	0.058136	0.219091	0.571213	abundance	Disease	SCZ	MMUPHin	SCZ
PEPTIDOGLYCANSYN.PWY._peptidoglycan_biosynthesis_I_.meso.diaminopimelate_containing.	Health	0.0453571	0.0369652	0.220754	0.571213	abundance	Disease	SCZ	MMUPHin	SCZ
PWY.5097._L.lysine_biosynthesis_VI	Health	0.0358044	0.0292804	0.222339	0.571213	abundance	Disease	SCZ	MMUPHin	SCZ
GLUTORN.PWY._L.ornithine_biosynthesis_I	Health	-0.0632529	0.05356	0.238528	0.5843	abundance	Disease	SCZ	MMUPHin	SCZ
PWY.5030._L.histidine_degradation_III	Health	0.182651	0.15431	0.237463	0.5843	abundance	Disease	SCZ	MMUPHin	SCZ
PWY.5686._UMP_biosynthesis_I	Health	0.0422999	0.0360403	0.241432	0.586864	abundance	Disease	SCZ	MMUPHin	SCZ
FERMENTATION.PWY._mixed_acid_fermentation	Health	-0.137637	0.119256	0.249343	0.588002	abundance	Disease	SCZ	MMUPHin	SCZ
FUC.RHAMCAT.PWY._superpathway_of_fucose_and_rhamnose_degradation	Health	-0.138208	0.125564	0.271897	0.622605	abundance	Disease	SCZ	MMUPHin	SCZ
ARGSYNBSUB.PWY._L.arginine_biosynthesis_II_.acetyl_cycle.	Health	-0.0636439	0.0627094	0.310952	0.670814	abundance	Disease	SCZ	MMUPHin	SCZ
COMPLETE.ARO.PWY._superpathway_of_aromatic_amino_acid_biosynthesis	Health	0.0265821	0.0264141	0.315034	0.670814	abundance	Disease	SCZ	MMUPHin	SCZ
CITRULBIO.PWY._L.citrulline_biosynthesis	Health	0.118595	0.122354	0.333173	0.697237	abundance	Disease	SCZ	MMUPHin	SCZ
COA.PWY.1._superpathway_of_coenzyme_A_biosynthesis_III_.mammals.	Health	0.0385433	0.0420277	0.359815	0.733557	abundance	Disease	SCZ	MMUPHin	SCZ
CALVIN.PWY._Calvin.Benson.Bassham_cycle	Health	0.0323546	0.0359565	0.368918	0.744262	abundance	Disease	SCZ	MMUPHin	SCZ
PWY.5022._4.aminobutanoate_degradation_V	Health	-0.162311	0.180693	0.369776	0.744262	abundance	Disease	SCZ	MMUPHin	SCZ
ANAGLYCOLYSIS.PWY._glycolysis_III_.from_glucose.	Health	0.0259173	0.0297936	0.385038	0.745588	abundance	Disease	SCZ	MMUPHin	SCZ
PHOSLIPSYN.PWY._superpathway_of_phospholipid_biosynthesis_I_.bacteria.	Health	0.0578407	0.0648774	0.373338	0.745588	abundance	Disease	SCZ	MMUPHin	SCZ
GALACTUROCAT.PWY._D.galacturonate_degradation_I	Health	-0.077294	0.0910093	0.396377	0.759122	abundance	Disease	SCZ	MMUPHin	SCZ
GLUCOSE1PMETAB.PWY._glucose_and_glucose.1.phosphate_degradation	Health	-0.0975369	0.116688	0.403958	0.76898	abundance	Disease	SCZ	MMUPHin	SCZ
PWY.2942._L.lysine_biosynthesis_III	Health	0.0234686	0.0287173	0.414432	0.784194	abundance	Disease	SCZ	MMUPHin	SCZ
FASYN.ELONG.PWY._fatty_acid_elongation_.._saturated	Health	-0.0882117	0.108867	0.418411	0.784466	abundance	Disease	SCZ	MMUPHin	SCZ
PWY.5989._stearate_biosynthesis_II_.bacteria_and_plants.	Health	-0.089047	0.11469	0.438102	0.79522	abundance	Disease	SCZ	MMUPHin	SCZ
COLANSYN.PWY._colanic_acid_building_blocks_biosynthesis	Health	0.0344205	0.045379	0.448728	0.796618	abundance	Disease	SCZ	MMUPHin	SCZ
GLYCOL.GLYOXDEG.PWY._superpathway_of_glycol_metabolism_and_degradation	Health	-0.160367	0.213833	0.453969	0.801421	abundance	Disease	SCZ	MMUPHin	SCZ
PWY.4984._urea_cycle	Health	0.109018	0.146596	0.45765	0.80343	abundance	Disease	SCZ	MMUPHin	SCZ
GLYCOGENSYNTH.PWY._glycogen_biosynthesis_I_.from_ADP.D.Glucose.	Health	0.0409131	0.0584326	0.484347	0.827317	abundance	Disease	SCZ	MMUPHin	SCZ
GLYCOCAT.PWY._glycogen_degradation_I	Health	-0.0896942	0.131816	0.496733	0.839399	abundance	Disease	SCZ	MMUPHin	SCZ
BIOTIN.BIOSYNTHESIS.PWY._biotin_biosynthesis_I	Health	-0.0603506	0.110038	0.583779	0.856265	abundance	Disease	SCZ	MMUPHin	SCZ
BRANCHED.CHAIN.AA.SYN.PWY._superpathway_of_branched_chain_amino_acid_biosynthesis	Health	-0.0341289	0.0543217	0.530292	0.856265	abundance	Disease	SCZ	MMUPHin	SCZ
COA.PWY._coenzyme_A_biosynthesis_I_.prokaryotic.	Health	0.0261836	0.0414703	0.528261	0.856265	abundance	Disease	SCZ	MMUPHin	SCZ
ILEUSYN.PWY._L.isoleucine_biosynthesis_I_.from_threonine.	Health	-0.0285046	0.054395	0.600635	0.856265	abundance	Disease	SCZ	MMUPHin	SCZ
METH.ACETATE.PWY._methanogenesis_from_acetate	Health	0.0842548	0.137538	0.540632	0.856265	abundance	Disease	SCZ	MMUPHin	SCZ
NAGLIPASYN.PWY._lipid_IVA_biosynthesis_.E._coli.	Health	-0.0668085	0.116323	0.566161	0.856265	abundance	Disease	SCZ	MMUPHin	SCZ
P41.PWY._pyruvate_fermentation_to_acetate_and_.S..lactate_I	Health	-0.0439861	0.0887315	0.620446	0.856265	abundance	Disease	SCZ	MMUPHin	SCZ
P42.PWY._incomplete_reductive_TCA_cycle	Health	-0.0743653	0.171683	0.665212	0.856265	abundance	Disease	SCZ	MMUPHin	SCZ
PWY.5100._pyruvate_fermentation_to_acetate_and_lactate_II	Health	-0.0446532	0.0776119	0.565483	0.856265	abundance	Disease	SCZ	MMUPHin	SCZ
PWY.5154._L.arginine_biosynthesis_III_.via_N.acetyl.L.citrulline.	Health	0.0223379	0.0552227	0.686122	0.856265	abundance	Disease	SCZ	MMUPHin	SCZ
PWY.6125._superpathway_of_guanosine_nucleotides_de_novo_biosynthesis_II	Health	-0.03897	0.074882	0.603147	0.856265	abundance	Disease	SCZ	MMUPHin	SCZ
PWY.6126._superpathway_of_adenosine_nucleotides_de_novo_biosynthesis_II	Health	-0.0293752	0.0655398	0.654322	0.856265	abundance	Disease	SCZ	MMUPHin	SCZ
PWY.1861._formaldehyde_assimilation_II_.assimilatory_RuMP_Cycle.	Health	-0.068307	0.191496	0.721574	0.870191	abundance	Disease	SCZ	MMUPHin	SCZ
PWY.5505._L.glutamate_and_L.glutamine_biosynthesis	Health	-0.0293757	0.0873167	0.736779	0.870191	abundance	Disease	SCZ	MMUPHin	SCZ
PWY.5941._glycogen_degradation_II	Health	-0.0165751	0.054226	0.760065	0.883867	abundance	Disease	SCZ	MMUPHin	SCZ
GLUDEG.I.PWY._GABA_shunt	Health	-0.0572535	0.192599	0.766472	0.88396	abundance	Disease	SCZ	MMUPHin	SCZ
COBALSYN.PWY._superpathway_of_adenosylcobalamin_salvage_from_cobinamide_I	Health	0.0231654	0.0979719	0.813242	0.907202	abundance	Disease	SCZ	MMUPHin	SCZ
GLUCUROCAT.PWY._superpathway_of_.beta..D.glucuronosides_degradation	Health	-0.00308345	0.0860043	0.971423	0.987041	abundance	Disease	SCZ	MMUPHin	SCZ
HISDEG.PWY._L.histidine_degradation_I	Health	-0.00472261	0.130755	0.971212	0.987041	abundance	Disease	SCZ	MMUPHin	SCZ
X1CMET2.PWY._folate_transformations_III_.E._coli.	Health	0.117391	0.0483751	0.0179761	0.410762	abundance	Study	Averina_2020_ASD	Uncorrected	ASD
CITRULBIO.PWY._L.citrulline_biosynthesis	Health	0.590083	0.274418	0.0351988	0.425747	abundance	Study	Averina_2020_ASD	Uncorrected	ASD
COA.PWY.1._superpathway_of_coenzyme_A_biosynthesis_III_.mammals.	Health	0.125005	0.0563322	0.0299245	0.425747	abundance	Study	Averina_2020_ASD	Uncorrected	ASD
GLUCOSE1PMETAB.PWY._glucose_and_glucose.1.phosphate_degradation	Health	-0.463173	0.212257	0.0330939	0.425747	abundance	Study	Averina_2020_ASD	Uncorrected	ASD
GLUTORN.PWY._L.ornithine_biosynthesis_I	Health	-0.280172	0.12662	0.0303827	0.425747	abundance	Study	Averina_2020_ASD	Uncorrected	ASD
HISDEG.PWY._L.histidine_degradation_I	Health	0.55574	0.250994	0.0302773	0.425747	abundance	Study	Averina_2020_ASD	Uncorrected	ASD
PWY.5030._L.histidine_degradation_III	Health	0.596185	0.267966	0.029515	0.425747	abundance	Study	Averina_2020_ASD	Uncorrected	ASD
PWY.5941._glycogen_degradation_II	Health	-0.266191	0.123417	0.0346647	0.425747	abundance	Study	Averina_2020_ASD	Uncorrected	ASD
PWY.5973._cis.vaccenate_biosynthesis	Health	0.197109	0.0947579	0.0414005	0.468144	abundance	Study	Averina_2020_ASD	Uncorrected	ASD
LACTOSECAT.PWY._lactose_and_galactose_degradation_I	Health	-1.09656	0.536361	0.045028	0.499556	abundance	Study	Averina_2020_ASD	Uncorrected	ASD
PANTOSYN.PWY._superpathway_of_coenzyme_A_biosynthesis_I_.bacteria.	Health	0.172629	0.0927167	0.06707	0.679951	abundance	Study	Averina_2020_ASD	Uncorrected	ASD
METHGLYUT.PWY._superpathway_of_methylglyoxal_degradation	Health	-1.84204	1.03251	0.0744153	0.718742	prevalence	Study	Averina_2020_ASD	Uncorrected	ASD
ARGININE.SYN4.PWY._L.ornithine_biosynthesis_II	Health	0.511573	0.294204	0.0867266	0.746531	abundance	Study	Averina_2020_ASD	Uncorrected	ASD
CALVIN.PWY._Calvin.Benson.Bassham_cycle	Health	-0.143418	0.0842664	0.0934692	0.746531	abundance	Study	Averina_2020_ASD	Uncorrected	ASD
COA.PWY._coenzyme_A_biosynthesis_I_.prokaryotic.	Health	0.117666	0.0680784	0.0885943	0.746531	abundance	Study	Averina_2020_ASD	Uncorrected	ASD
NONMEVIPP.PWY._methylerythritol_phosphate_pathway_I	Health	0.0880538	0.049945	0.0825266	0.746531	abundance	Study	Averina_2020_ASD	Uncorrected	ASD
PANTO.PWY._phosphopantothenate_biosynthesis_I	Health	0.171601	0.102367	0.0984045	0.746531	abundance	Study	Averina_2020_ASD	Uncorrected	ASD
PWY.5188._tetrapyrrole_biosynthesis_I_.from_glutamate.	Health	-0.385858	0.227349	0.0943691	0.746531	abundance	Study	Averina_2020_ASD	Uncorrected	ASD
PWY.5505._L.glutamate_and_L.glutamine_biosynthesis	Health	-0.409104	0.247959	0.103719	0.746531	abundance	Study	Averina_2020_ASD	Uncorrected	ASD
P124.PWY._Bifidobacterium_shunt	Health	-0.983115	0.597859	0.100095	0.746531	prevalence	Study	Averina_2020_ASD	Uncorrected	ASD
PWY.3841._folate_transformations_II_.plants.	Health	0.0837404	0.0542391	0.127391	0.788486	abundance	Study	Averina_2020_ASD	Uncorrected	ASD
ARGSYN.PWY._L.arginine_biosynthesis_I_.via_L.ornithine.	Health	-0.18689	0.122079	0.130575	0.799769	abundance	Study	Averina_2020_ASD	Uncorrected	ASD
GLYCOLYSIS.E.D._superpathway_of_glycolysis_and_the_Entner.Doudoroff_pathway	Health	0.181407	0.123471	0.146522	0.819471	abundance	Study	Averina_2020_ASD	Uncorrected	ASD
PWY.5100._pyruvate_fermentation_to_acetate_and_lactate_II	Health	-0.304597	0.201997	0.136345	0.819471	abundance	Study	Averina_2020_ASD	Uncorrected	ASD
PWY.6126._superpathway_of_adenosine_nucleotides_de_novo_biosynthesis_II	Health	0.202107	0.135712	0.14119	0.819471	abundance	Study	Averina_2020_ASD	Uncorrected	ASD
GLYCOCAT.PWY._glycogen_degradation_I	Health	0.477182	0.327419	0.149746	0.822902	abundance	Study	Averina_2020_ASD	Uncorrected	ASD
P461.PWY._hexitol_fermentation_to_lactate._formate._ethanol_and_acetate	Health	-0.504087	0.34711	0.151245	0.823447	abundance	Study	Averina_2020_ASD	Uncorrected	ASD
PWY.4041._.gamma..glutamyl_cycle	Health	-0.474165	0.340047	0.167871	0.853982	abundance	Study	Averina_2020_ASD	Uncorrected	ASD
GLUCOSE1PMETAB.PWY._glucose_and_glucose.1.phosphate_degradation	Health	2.12698	1.53975	0.167162	0.853982	prevalence	Study	Averina_2020_ASD	Uncorrected	ASD
PWY.5695._inosine_5..phosphate_degradation	Health	0.0806743	0.0587955	0.174673	0.870419	abundance	Study	Averina_2020_ASD	Uncorrected	ASD
COMPLETE.ARO.PWY._superpathway_of_aromatic_amino_acid_biosynthesis	Health	-0.0581075	0.0431786	0.182989	0.895284	abundance	Study	Averina_2020_ASD	Uncorrected	ASD
ARGSYNBSUB.PWY._L.arginine_biosynthesis_II_.acetyl_cycle.	Health	-0.177756	0.136331	0.196813	0.923952	abundance	Study	Averina_2020_ASD	Uncorrected	ASD
PWY.241._C4_photosynthetic_carbon_assimilation_cycle._NADP.ME_type	Health	-0.573849	0.442716	0.199561	0.923952	abundance	Study	Averina_2020_ASD	Uncorrected	ASD
PWY.6125._superpathway_of_guanosine_nucleotides_de_novo_biosynthesis_II	Health	0.213175	0.162969	0.195387	0.923952	abundance	Study	Averina_2020_ASD	Uncorrected	ASD
P185.PWY._formaldehyde_assimilation_III_.dihydroxyacetone_cycle.	Health	-0.592756	0.484248	0.225482	0.93662	abundance	Study	Averina_2020_ASD	Uncorrected	ASD
PWY.5022._4.aminobutanoate_degradation_V	Health	-0.51883	0.412041	0.212542	0.93662	abundance	Study	Averina_2020_ASD	Uncorrected	ASD
PWY.5659._GDP.mannose_biosynthesis	Health	0.178576	0.142821	0.215587	0.93662	abundance	Study	Averina_2020_ASD	Uncorrected	ASD
FOLSYN.PWY._superpathway_of_tetrahydrofolate_biosynthesis_and_salvage	Health	-0.522897	0.447631	0.247221	0.944495	abundance	Study	Averina_2020_ASD	Uncorrected	ASD
PWY.4984._urea_cycle	Health	0.349956	0.299893	0.2475	0.944495	abundance	Study	Averina_2020_ASD	Uncorrected	ASD
P164.PWY._purine_nucleobases_degradation_I_.anaerobic.	Health	-0.360805	0.319458	0.262806	0.963468	abundance	Study	Averina_2020_ASD	Uncorrected	ASD
ANAGLYCOLYSIS.PWY._glycolysis_III_.from_glucose.	Health	0.0496383	0.0502691	0.327028	0.96684	abundance	Study	Averina_2020_ASD	Uncorrected	ASD
ARG.POLYAMINE.SYN._superpathway_of_arginine_and_polyamine_biosynthesis	Health	0.234153	0.356904	0.514061	0.96684	abundance	Study	Averina_2020_ASD	Uncorrected	ASD
BIOTIN.BIOSYNTHESIS.PWY._biotin_biosynthesis_I	Health	0.0846193	0.272184	0.756864	0.96684	abundance	Study	Averina_2020_ASD	Uncorrected	ASD
BRANCHED.CHAIN.AA.SYN.PWY._superpathway_of_branched_chain_amino_acid_biosynthesis	Health	-0.0273275	0.0610205	0.655734	0.96684	abundance	Study	Averina_2020_ASD	Uncorrected	ASD
CENTFERM.PWY._pyruvate_fermentation_to_butanoate	Health	-0.128819	0.288309	0.656476	0.96684	abundance	Study	Averina_2020_ASD	Uncorrected	ASD
COBALSYN.PWY._superpathway_of_adenosylcobalamin_salvage_from_cobinamide_I	Health	-0.167057	0.170741	0.331436	0.96684	abundance	Study	Averina_2020_ASD	Uncorrected	ASD
FERMENTATION.PWY._mixed_acid_fermentation	Health	-0.125216	0.321333	0.69803	0.96684	abundance	Study	Averina_2020_ASD	Uncorrected	ASD
FUC.RHAMCAT.PWY._superpathway_of_fucose_and_rhamnose_degradation	Health	-0.151527	0.234509	0.520426	0.96684	abundance	Study	Averina_2020_ASD	Uncorrected	ASD
FUCCAT.PWY._fucose_degradation	Health	-0.300865	0.293767	0.309498	0.96684	abundance	Study	Averina_2020_ASD	Uncorrected	ASD
GALACTARDEG.PWY._D.galactarate_degradation_I	Health	0.318101	0.419891	0.451528	0.96684	abundance	Study	Averina_2020_ASD	Uncorrected	ASD
GLCMANNANAUT.PWY._superpathway_of_N.acetylglucosamine._N.acetylmannosamine_and_N.acetylneuraminate_degradation	Health	-0.085783	0.201527	0.671737	0.96684	abundance	Study	Averina_2020_ASD	Uncorrected	ASD
GLUCARDEG.PWY._D.glucarate_degradation_I	Health	0.150004	0.437971	0.733135	0.96684	abundance	Study	Averina_2020_ASD	Uncorrected	ASD
GLUCARGALACTSUPER.PWY._superpathway_of_D.glucarate_and_D.galactarate_degradation	Health	0.318101	0.419891	0.451528	0.96684	abundance	Study	Averina_2020_ASD	Uncorrected	ASD
GLUDEG.I.PWY._GABA_shunt	Health	-0.236492	0.558608	0.673475	0.96684	abundance	Study	Averina_2020_ASD	Uncorrected	ASD
GLYCOGENSYNTH.PWY._glycogen_biosynthesis_I_.from_ADP.D.Glucose.	Health	-0.0615552	0.145673	0.673991	0.96684	abundance	Study	Averina_2020_ASD	Uncorrected	ASD
GLYCOL.GLYOXDEG.PWY._superpathway_of_glycol_metabolism_and_degradation	Health	0.209723	0.620116	0.736786	0.96684	abundance	Study	Averina_2020_ASD	Uncorrected	ASD
GLYCOLYSIS._glycolysis_I_.from_glucose_6.phosphate.	Health	0.0399523	0.159093	0.802497	0.96684	abundance	Study	Averina_2020_ASD	Uncorrected	ASD
GLYOXYLATE.BYPASS._glyoxylate_cycle	Health	-0.309385	0.590695	0.602585	0.96684	abundance	Study	Averina_2020_ASD	Uncorrected	ASD
GOLPDLCAT.PWY._superpathway_of_glycerol_degradation_to_1.3.propanediol	Health	-0.287508	0.38661	0.459845	0.96684	abundance	Study	Averina_2020_ASD	Uncorrected	ASD
HEMESYN2.PWY._heme_b_biosynthesis_II_.oxygen.independent.	Health	-0.164495	0.398922	0.681421	0.96684	abundance	Study	Averina_2020_ASD	Uncorrected	ASD
HISTSYN.PWY._L.histidine_biosynthesis	Health	0.0369209	0.0646434	0.569839	0.96684	abundance	Study	Averina_2020_ASD	Uncorrected	ASD
HOMOSER.METSYN.PWY._L.methionine_biosynthesis_I	Health	-0.454983	0.661719	0.494283	0.96684	abundance	Study	Averina_2020_ASD	Uncorrected	ASD
ILEUSYN.PWY._L.isoleucine_biosynthesis_I_.from_threonine.	Health	-0.0309947	0.0580298	0.595055	0.96684	abundance	Study	Averina_2020_ASD	Uncorrected	ASD
MET.SAM.PWY._superpathway_of_S.adenosyl.L.methionine_biosynthesis	Health	-0.440198	0.643758	0.496653	0.96684	abundance	Study	Averina_2020_ASD	Uncorrected	ASD
METH.ACETATE.PWY._methanogenesis_from_acetate	Health	-0.497462	0.519218	0.341734	0.96684	abundance	Study	Averina_2020_ASD	Uncorrected	ASD
METSYN.PWY._superpathway_of_L.homoserine_and_L.methionine_biosynthesis	Health	-0.445331	0.650514	0.496158	0.96684	abundance	Study	Averina_2020_ASD	Uncorrected	ASD
NAGLIPASYN.PWY._lipid_IVA_biosynthesis_.E._coli.	Health	0.338905	0.346714	0.331903	0.96684	abundance	Study	Averina_2020_ASD	Uncorrected	ASD
ORNDEG.PWY._superpathway_of_ornithine_degradation	Health	-0.516304	0.570258	0.369283	0.96684	abundance	Study	Averina_2020_ASD	Uncorrected	ASD
P161.PWY._acetylene_degradation_.anaerobic.	Health	-0.324299	0.335696	0.337545	0.96684	abundance	Study	Averina_2020_ASD	Uncorrected	ASD
P4.PWY._superpathway_of_L.lysine._L.threonine_and_L.methionine_biosynthesis_I	Health	-0.463384	0.563103	0.413817	0.96684	abundance	Study	Averina_2020_ASD	Uncorrected	ASD
P41.PWY._pyruvate_fermentation_to_acetate_and_.S..lactate_I	Health	-0.169856	0.218516	0.439751	0.96684	abundance	Study	Averina_2020_ASD	Uncorrected	ASD
P42.PWY._incomplete_reductive_TCA_cycle	Health	0.323293	0.355369	0.36627	0.96684	abundance	Study	Averina_2020_ASD	Uncorrected	ASD
PEPTIDOGLYCANSYN.PWY._peptidoglycan_biosynthesis_I_.meso.diaminopimelate_containing.	Health	0.0395452	0.0611647	0.520174	0.96684	abundance	Study	Averina_2020_ASD	Uncorrected	ASD
POLYAMSYN.PWY._superpathway_of_polyamine_biosynthesis_I	Health	0.204511	0.388864	0.600708	0.96684	abundance	Study	Averina_2020_ASD	Uncorrected	ASD
PWY.1042._glycolysis_IV	Health	-0.0198974	0.0795374	0.803237	0.96684	abundance	Study	Averina_2020_ASD	Uncorrected	ASD
PWY.1861._formaldehyde_assimilation_II_.assimilatory_RuMP_Cycle.	Health	-0.48858	0.58269	0.404876	0.96684	abundance	Study	Averina_2020_ASD	Uncorrected	ASD
PWY.2941._L.lysine_biosynthesis_II	Health	0.13887	0.184366	0.45399	0.96684	abundance	Study	Averina_2020_ASD	Uncorrected	ASD
PWY.2942._L.lysine_biosynthesis_III	Health	0.0455299	0.0531506	0.394754	0.96684	abundance	Study	Averina_2020_ASD	Uncorrected	ASD
PWY.3001._superpathway_of_L.isoleucine_biosynthesis_I	Health	-0.05471	0.0658076	0.408766	0.96684	abundance	Study	Averina_2020_ASD	Uncorrected	ASD
PWY.5097._L.lysine_biosynthesis_VI	Health	0.0129576	0.0508179	0.799531	0.96684	abundance	Study	Averina_2020_ASD	Uncorrected	ASD
PWY.5121._superpathway_of_geranylgeranyl_diphosphate_biosynthesis_II_.via_MEP.	Health	0.334026	0.300322	0.270076	0.96684	abundance	Study	Averina_2020_ASD	Uncorrected	ASD
PWY.5484._glycolysis_II_.from_fructose_6.phosphate.	Health	0.0626478	0.158225	0.693425	0.96684	abundance	Study	Averina_2020_ASD	Uncorrected	ASD
PWY.5667._CDP.diacylglycerol_biosynthesis_I	Health	0.0198558	0.0507731	0.697006	0.96684	abundance	Study	Averina_2020_ASD	Uncorrected	ASD
PWY.5676._acetyl.CoA_fermentation_to_butanoate_II	Health	-0.264428	0.334131	0.431551	0.96684	abundance	Study	Averina_2020_ASD	Uncorrected	ASD
PWY.5989._stearate_biosynthesis_II_.bacteria_and_plants.	Health	-0.0813912	0.294973	0.783465	0.96684	abundance	Study	Averina_2020_ASD	Uncorrected	ASD
PWY.6121._5.aminoimidazole_ribonucleotide_biosynthesis_I	Health	0.0457294	0.0420483	0.280752	0.96684	abundance	Study	Averina_2020_ASD	Uncorrected	ASD
PWY.6147._6.hydroxymethyl.dihydropterin_diphosphate_biosynthesis_I	Health	0.0963274	0.202334	0.635589	0.96684	abundance	Study	Averina_2020_ASD	Uncorrected	ASD
FOLSYN.PWY._superpathway_of_tetrahydrofolate_biosynthesis_and_salvage	Health	1.70333	1.56001	0.274889	0.96684	prevalence	Study	Averina_2020_ASD	Uncorrected	ASD
GALACTARDEG.PWY._D.galactarate_degradation_I	Health	-0.308712	1.09593	0.778182	0.96684	prevalence	Study	Averina_2020_ASD	Uncorrected	ASD
GALACTITOLCAT.PWY._galactitol_degradation	Health	-0.510813	0.595233	0.390797	0.96684	prevalence	Study	Averina_2020_ASD	Uncorrected	ASD
GLUCARGALACTSUPER.PWY._superpathway_of_D.glucarate_and_D.galactarate_degradation	Health	-0.308712	1.09593	0.778182	0.96684	prevalence	Study	Averina_2020_ASD	Uncorrected	ASD
GLUDEG.I.PWY._GABA_shunt	Health	-0.337136	1.09974	0.759179	0.96684	prevalence	Study	Averina_2020_ASD	Uncorrected	ASD
GLYCOL.GLYOXDEG.PWY._superpathway_of_glycol_metabolism_and_degradation	Health	-0.633932	0.597686	0.288852	0.96684	prevalence	Study	Averina_2020_ASD	Uncorrected	ASD
GLYOXYLATE.BYPASS._glyoxylate_cycle	Health	0.5215	0.791919	0.5102	0.96684	prevalence	Study	Averina_2020_ASD	Uncorrected	ASD
GOLPDLCAT.PWY._superpathway_of_glycerol_degradation_to_1.3.propanediol	Health	-0.305219	1.09548	0.780539	0.96684	prevalence	Study	Averina_2020_ASD	Uncorrected	ASD
HEME.BIOSYNTHESIS.II.1._heme_b_biosynthesis_V_.aerobic.	Health	0.624576	0.984524	0.525824	0.96684	prevalence	Study	Averina_2020_ASD	Uncorrected	ASD
HEXITOLDEGSUPER.PWY._superpathway_of_hexitol_degradation_.bacteria.	Health	-0.365636	0.59361	0.537925	0.96684	prevalence	Study	Averina_2020_ASD	Uncorrected	ASD
HOMOSER.METSYN.PWY._L.methionine_biosynthesis_I	Health	0.282255	1.03117	0.784299	0.96684	prevalence	Study	Averina_2020_ASD	Uncorrected	ASD
LACTOSECAT.PWY._lactose_and_galactose_degradation_I	Health	-0.366516	1.12048	0.743587	0.96684	prevalence	Study	Averina_2020_ASD	Uncorrected	ASD
MET.SAM.PWY._superpathway_of_S.adenosyl.L.methionine_biosynthesis	Health	0.282255	1.03117	0.784299	0.96684	prevalence	Study	Averina_2020_ASD	Uncorrected	ASD
METH.ACETATE.PWY._methanogenesis_from_acetate	Health	1.39734	1.57335	0.374469	0.96684	prevalence	Study	Averina_2020_ASD	Uncorrected	ASD
METSYN.PWY._superpathway_of_L.homoserine_and_L.methionine_biosynthesis	Health	0.282255	1.03117	0.784299	0.96684	prevalence	Study	Averina_2020_ASD	Uncorrected	ASD
ORNDEG.PWY._superpathway_of_ornithine_degradation	Health	-0.265405	0.685344	0.698565	0.96684	prevalence	Study	Averina_2020_ASD	Uncorrected	ASD
P461.PWY._hexitol_fermentation_to_lactate._formate._ethanol_and_acetate	Health	0.769933	1.64603	0.639963	0.96684	prevalence	Study	Averina_2020_ASD	Uncorrected	ASD
PPGPPMET.PWY._ppGpp_metabolism	Health	0.73283	1.65137	0.657209	0.96684	prevalence	Study	Averina_2020_ASD	Uncorrected	ASD
PWY.1861._formaldehyde_assimilation_II_.assimilatory_RuMP_Cycle.	Health	-0.451888	1.1333	0.690088	0.96684	prevalence	Study	Averina_2020_ASD	Uncorrected	ASD
PWY.241._C4_photosynthetic_carbon_assimilation_cycle._NADP.ME_type	Health	1.15029	1.61755	0.477003	0.96684	prevalence	Study	Averina_2020_ASD	Uncorrected	ASD
PWY.4984._urea_cycle	Health	0.835688	1.66994	0.616772	0.96684	prevalence	Study	Averina_2020_ASD	Uncorrected	ASD
PWY.5022._4.aminobutanoate_degradation_V	Health	0.900008	1.62147	0.578855	0.96684	prevalence	Study	Averina_2020_ASD	Uncorrected	ASD
GLUCONEO.PWY._gluconeogenesis_I	Health	0.0306496	0.131247	0.816076	0.973581	abundance	Study	Averina_2020_ASD	Uncorrected	ASD
HEXITOLDEGSUPER.PWY._superpathway_of_hexitol_degradation_.bacteria.	Health	-0.152766	0.707626	0.830053	0.976215	abundance	Study	Averina_2020_ASD	Uncorrected	ASD
ANAEROFRUCAT.PWY._homolactic_fermentation	Health	0.0241543	0.129585	0.852705	0.981907	abundance	Study	Averina_2020_ASD	Uncorrected	ASD
METHGLYUT.PWY._superpathway_of_methylglyoxal_degradation	Health	0.0860017	0.492962	0.862073	0.981907	abundance	Study	Averina_2020_ASD	Uncorrected	ASD
P124.PWY._Bifidobacterium_shunt	Health	0.112557	0.625715	0.85805	0.981907	abundance	Study	Averina_2020_ASD	Uncorrected	ASD
GALACTITOLCAT.PWY._galactitol_degradation	Health	-0.123833	0.758721	0.871066	0.982015	abundance	Study	Averina_2020_ASD	Uncorrected	ASD
PHOSLIPSYN.PWY._superpathway_of_phospholipid_biosynthesis_I_.bacteria.	Health	-0.0208275	0.137586	0.880139	0.982015	abundance	Study	Averina_2020_ASD	Uncorrected	ASD
ARO.PWY._chorismate_biosynthesis_I	Health	0.00500634	0.0389669	0.898163	0.985387	abundance	Study	Averina_2020_ASD	Uncorrected	ASD
DTDPRHAMSYN.PWY._dTDP..beta..L.rhamnose_biosynthesis	Health	0.0106615	0.0868452	0.902667	0.985387	abundance	Study	Averina_2020_ASD	Uncorrected	ASD
P185.PWY._formaldehyde_assimilation_III_.dihydroxyacetone_cycle.	Health	-0.127233	1.08108	0.906313	0.985387	prevalence	Study	Averina_2020_ASD	Uncorrected	ASD
P441.PWY._superpathway_of_N.acetylneuraminate_degradation	Health	-0.0231786	0.240611	0.923548	0.987357	abundance	Study	Averina_2020_ASD	Uncorrected	ASD
PPGPPMET.PWY._ppGpp_metabolism	Health	-0.0420971	0.468423	0.928667	0.98841	abundance	Study	Averina_2020_ASD	Uncorrected	ASD
COLANSYN.PWY._colanic_acid_building_blocks_biosynthesis	Health	-0.00741268	0.0948501	0.937944	0.989056	abundance	Study	Averina_2020_ASD	Uncorrected	ASD
DAPLYSINESYN.PWY._L.lysine_biosynthesis_I	Health	-0.0325802	0.410227	0.936939	0.989056	abundance	Study	Averina_2020_ASD	Uncorrected	ASD
OANTIGEN.PWY._O.antigen_building_blocks_biosynthesis_.E._coli.	Health	-0.0136586	0.170491	0.93639	0.989056	abundance	Study	Averina_2020_ASD	Uncorrected	ASD
GLUCARDEG.PWY._D.glucarate_degradation_I	Health	0.0755179	1.04081	0.942159	0.989267	prevalence	Study	Averina_2020_ASD	Uncorrected	ASD
FASYN.ELONG.PWY._fatty_acid_elongation_.._saturated	Health	0.015493	0.293935	0.958123	0.994173	abundance	Study	Averina_2020_ASD	Uncorrected	ASD
GALACTUROCAT.PWY._D.galacturonate_degradation_I	Health	-0.00996812	0.245505	0.967735	0.994173	abundance	Study	Averina_2020_ASD	Uncorrected	ASD
HEME.BIOSYNTHESIS.II._heme_b_biosynthesis_I_.aerobic.	Health	-0.0171392	0.377404	0.963915	0.994173	abundance	Study	Averina_2020_ASD	Uncorrected	ASD
PENTOSE.P.PWY._pentose_phosphate_pathway	Health	0.00536099	0.115608	0.963154	0.994173	abundance	Study	Averina_2020_ASD	Uncorrected	ASD
PWY.5154._L.arginine_biosynthesis_III_.via_N.acetyl.L.citrulline.	Health	0.00456248	0.113141	0.967955	0.994173	abundance	Study	Averina_2020_ASD	Uncorrected	ASD
P4.PWY._superpathway_of_L.lysine._L.threonine_and_L.methionine_biosynthesis_I	Health	-0.0410066	0.853142	0.961664	0.994173	prevalence	Study	Averina_2020_ASD	Uncorrected	ASD
GLUCUROCAT.PWY._superpathway_of_.beta..D.glucuronosides_degradation	Health	-0.00706974	0.195591	0.971275	0.994844	abundance	Study	Averina_2020_ASD	Uncorrected	ASD
PWY.6122._5.aminoimidazole_ribonucleotide_biosynthesis_II	Health	-0.00140728	0.0470149	0.976211	0.994844	abundance	Study	Averina_2020_ASD	Uncorrected	ASD
ASPASN.PWY._superpathway_of_L.aspartate_and_L.asparagine_biosynthesis	Health	-0.00261383	0.112761	0.981576	0.995115	abundance	Study	Averina_2020_ASD	Uncorrected	ASD
HEME.BIOSYNTHESIS.II.1._heme_b_biosynthesis_V_.aerobic.	Health	-0.00377851	0.57975	0.994822	0.997143	abundance	Study	Averina_2020_ASD	Uncorrected	ASD
PWY.5686._UMP_biosynthesis_I	Health	0.000264949	0.0648533	0.996753	0.997143	abundance	Study	Averina_2020_ASD	Uncorrected	ASD
ASPASN.PWY._superpathway_of_L.aspartate_and_L.asparagine_biosynthesis	Health	0.37783	0.130914	0.00556302	0.288653	abundance	Study	Bedarf_2017_PD	Uncorrected	PD
FOLSYN.PWY._superpathway_of_tetrahydrofolate_biosynthesis_and_salvage	Health	1.02005	0.339198	0.0041182	0.288653	abundance	Study	Bedarf_2017_PD	Uncorrected	PD
P42.PWY._incomplete_reductive_TCA_cycle	Health	-0.645651	0.234942	0.00809002	0.288653	abundance	Study	Bedarf_2017_PD	Uncorrected	PD
PWY.6147._6.hydroxymethyl.dihydropterin_diphosphate_biosynthesis_I	Health	0.609698	0.217233	0.00691087	0.288653	abundance	Study	Bedarf_2017_PD	Uncorrected	PD
ARO.PWY._chorismate_biosynthesis_I	Health	-0.186687	0.0720405	0.0122157	0.317609	abundance	Study	Bedarf_2017_PD	Uncorrected	PD
ARGSYNBSUB.PWY._L.arginine_biosynthesis_II_.acetyl_cycle.	Health	-0.244748	0.100893	0.0185824	0.345004	abundance	Study	Bedarf_2017_PD	Uncorrected	PD
GLUCARDEG.PWY._D.glucarate_degradation_I	Health	1.19436	0.501821	0.0212455	0.345004	abundance	Study	Bedarf_2017_PD	Uncorrected	PD
PEPTIDOGLYCANSYN.PWY._peptidoglycan_biosynthesis_I_.meso.diaminopimelate_containing.	Health	-0.17582	0.0709101	0.0162502	0.345004	abundance	Study	Bedarf_2017_PD	Uncorrected	PD
PWY.5154._L.arginine_biosynthesis_III_.via_N.acetyl.L.citrulline.	Health	0.399959	0.166506	0.0197068	0.345004	abundance	Study	Bedarf_2017_PD	Uncorrected	PD
PWY.5505._L.glutamate_and_L.glutamine_biosynthesis	Health	0.404369	0.175531	0.0250446	0.376988	abundance	Study	Bedarf_2017_PD	Uncorrected	PD
GALACTARDEG.PWY._D.galactarate_degradation_I	Health	1.20291	0.530872	0.0278181	0.378856	abundance	Study	Bedarf_2017_PD	Uncorrected	PD
GLUCARGALACTSUPER.PWY._superpathway_of_D.glucarate_and_D.galactarate_degradation	Health	1.20291	0.530872	0.0278181	0.378856	abundance	Study	Bedarf_2017_PD	Uncorrected	PD
COMPLETE.ARO.PWY._superpathway_of_aromatic_amino_acid_biosynthesis	Health	-0.103213	0.0490663	0.0400058	0.39454	abundance	Study	Bedarf_2017_PD	Uncorrected	PD
NONMEVIPP.PWY._methylerythritol_phosphate_pathway_I	Health	-0.147287	0.06683	0.0317356	0.39454	abundance	Study	Bedarf_2017_PD	Uncorrected	PD
OANTIGEN.PWY._O.antigen_building_blocks_biosynthesis_.E._coli.	Health	-0.250378	0.118321	0.0388781	0.39454	abundance	Study	Bedarf_2017_PD	Uncorrected	PD
PWY.3841._folate_transformations_II_.plants.	Health	-0.14473	0.0669502	0.0350059	0.39454	abundance	Study	Bedarf_2017_PD	Uncorrected	PD
PWY.5695._inosine_5..phosphate_degradation	Health	0.119651	0.0576947	0.042787	0.407902	abundance	Study	Bedarf_2017_PD	Uncorrected	PD
ARGSYN.PWY._L.arginine_biosynthesis_I_.via_L.ornithine.	Health	-0.180994	0.0891918	0.0472822	0.409677	abundance	Study	Bedarf_2017_PD	Uncorrected	PD
COA.PWY._coenzyme_A_biosynthesis_I_.prokaryotic.	Health	-0.13291	0.06593	0.0487029	0.409677	abundance	Study	Bedarf_2017_PD	Uncorrected	PD
GLCMANNANAUT.PWY._superpathway_of_N.acetylglucosamine._N.acetylmannosamine_and_N.acetylneuraminate_degradation	Health	0.255336	0.125985	0.0475514	0.409677	abundance	Study	Bedarf_2017_PD	Uncorrected	PD
GLUCOSE1PMETAB.PWY._glucose_and_glucose.1.phosphate_degradation	Health	0.338736	0.167762	0.0502094	0.410283	abundance	Study	Bedarf_2017_PD	Uncorrected	PD
PWY.5097._L.lysine_biosynthesis_VI	Health	-0.0944438	0.051204	0.0705041	0.491809	abundance	Study	Bedarf_2017_PD	Uncorrected	PD
COA.PWY.1._superpathway_of_coenzyme_A_biosynthesis_III_.mammals.	Health	-0.101878	0.0607149	0.0990264	0.496869	abundance	Study	Bedarf_2017_PD	Uncorrected	PD
GLYCOLYSIS.E.D._superpathway_of_glycolysis_and_the_Entner.Doudoroff_pathway	Health	0.28794	0.170612	0.0971335	0.496869	abundance	Study	Bedarf_2017_PD	Uncorrected	PD
HOMOSER.METSYN.PWY._L.methionine_biosynthesis_I	Health	0.83516	0.486129	0.0916379	0.496869	abundance	Study	Bedarf_2017_PD	Uncorrected	PD
MET.SAM.PWY._superpathway_of_S.adenosyl.L.methionine_biosynthesis	Health	0.794453	0.464608	0.0931252	0.496869	abundance	Study	Bedarf_2017_PD	Uncorrected	PD
METSYN.PWY._superpathway_of_L.homoserine_and_L.methionine_biosynthesis	Health	0.807223	0.471184	0.0925238	0.496869	abundance	Study	Bedarf_2017_PD	Uncorrected	PD
PHOSLIPSYN.PWY._superpathway_of_phospholipid_biosynthesis_I_.bacteria.	Health	0.320572	0.188095	0.0939669	0.496869	abundance	Study	Bedarf_2017_PD	Uncorrected	PD
PPGPPMET.PWY._ppGpp_metabolism	Health	0.606167	0.350033	0.0889256	0.496869	abundance	Study	Bedarf_2017_PD	Uncorrected	PD
PWY.5121._superpathway_of_geranylgeranyl_diphosphate_biosynthesis_II_.via_MEP.	Health	0.348876	0.20443	0.0935419	0.496869	abundance	Study	Bedarf_2017_PD	Uncorrected	PD
P164.PWY._purine_nucleobases_degradation_I_.anaerobic.	Health	0.403435	0.24301	0.102574	0.505798	abundance	Study	Bedarf_2017_PD	Uncorrected	PD
PWY.6121._5.aminoimidazole_ribonucleotide_biosynthesis_I	Health	-0.0785161	0.0506426	0.126782	0.566559	abundance	Study	Bedarf_2017_PD	Uncorrected	PD
GLUCOSE1PMETAB.PWY._glucose_and_glucose.1.phosphate_degradation	Health	1.02532	0.671316	0.12668	0.566559	prevalence	Study	Bedarf_2017_PD	Uncorrected	PD
P441.PWY._superpathway_of_N.acetylneuraminate_degradation	Health	0.275668	0.179902	0.131174	0.577164	abundance	Study	Bedarf_2017_PD	Uncorrected	PD
GLUTORN.PWY._L.ornithine_biosynthesis_I	Health	-0.16455	0.114363	0.155863	0.591714	abundance	Study	Bedarf_2017_PD	Uncorrected	PD
GLYCOGENSYNTH.PWY._glycogen_biosynthesis_I_.from_ADP.D.Glucose.	Health	-0.139055	0.103743	0.185633	0.591714	abundance	Study	Bedarf_2017_PD	Uncorrected	PD
GLYOXYLATE.BYPASS._glyoxylate_cycle	Health	1.01069	0.747059	0.183687	0.591714	abundance	Study	Bedarf_2017_PD	Uncorrected	PD
GOLPDLCAT.PWY._superpathway_of_glycerol_degradation_to_1.3.propanediol	Health	0.510458	0.346967	0.147041	0.591714	abundance	Study	Bedarf_2017_PD	Uncorrected	PD
ORNDEG.PWY._superpathway_of_ornithine_degradation	Health	0.830814	0.573274	0.153391	0.591714	abundance	Study	Bedarf_2017_PD	Uncorrected	PD
P4.PWY._superpathway_of_L.lysine._L.threonine_and_L.methionine_biosynthesis_I	Health	0.545287	0.384265	0.161742	0.591714	abundance	Study	Bedarf_2017_PD	Uncorrected	PD
PWY.5100._pyruvate_fermentation_to_acetate_and_lactate_II	Health	0.203041	0.150903	0.183982	0.591714	abundance	Study	Bedarf_2017_PD	Uncorrected	PD
FOLSYN.PWY._superpathway_of_tetrahydrofolate_biosynthesis_and_salvage	Health	1.39343	1.03167	0.176808	0.591714	prevalence	Study	Bedarf_2017_PD	Uncorrected	PD
COLANSYN.PWY._colanic_acid_building_blocks_biosynthesis	Health	0.131166	0.10837	0.231318	0.608723	abundance	Study	Bedarf_2017_PD	Uncorrected	PD
GLUDEG.I.PWY._GABA_shunt	Health	-0.457757	0.366381	0.216809	0.608723	abundance	Study	Bedarf_2017_PD	Uncorrected	PD
LACTOSECAT.PWY._lactose_and_galactose_degradation_I	Health	0.429587	0.335055	0.205172	0.608723	abundance	Study	Bedarf_2017_PD	Uncorrected	PD
METHGLYUT.PWY._superpathway_of_methylglyoxal_degradation	Health	0.560279	0.477429	0.246895	0.608723	abundance	Study	Bedarf_2017_PD	Uncorrected	PD
P41.PWY._pyruvate_fermentation_to_acetate_and_.S..lactate_I	Health	0.173898	0.146183	0.239316	0.608723	abundance	Study	Bedarf_2017_PD	Uncorrected	PD
POLYAMSYN.PWY._superpathway_of_polyamine_biosynthesis_I	Health	0.343474	0.291103	0.243115	0.608723	abundance	Study	Bedarf_2017_PD	Uncorrected	PD
PWY.2942._L.lysine_biosynthesis_III	Health	-0.0668045	0.0543064	0.22388	0.608723	abundance	Study	Bedarf_2017_PD	Uncorrected	PD
PWY.5022._4.aminobutanoate_degradation_V	Health	-0.435216	0.358798	0.230321	0.608723	abundance	Study	Bedarf_2017_PD	Uncorrected	PD
PWY.5973._cis.vaccenate_biosynthesis	Health	0.203171	0.170416	0.238299	0.608723	abundance	Study	Bedarf_2017_PD	Uncorrected	PD
PWY.6125._superpathway_of_guanosine_nucleotides_de_novo_biosynthesis_II	Health	0.191897	0.149929	0.205946	0.608723	abundance	Study	Bedarf_2017_PD	Uncorrected	PD
GALACTARDEG.PWY._D.galactarate_degradation_I	Health	-1.26038	1.03878	0.225007	0.608723	prevalence	Study	Bedarf_2017_PD	Uncorrected	PD
GLUCARGALACTSUPER.PWY._superpathway_of_D.glucarate_and_D.galactarate_degradation	Health	-1.26038	1.03878	0.225007	0.608723	prevalence	Study	Bedarf_2017_PD	Uncorrected	PD
GLYCOL.GLYOXDEG.PWY._superpathway_of_glycol_metabolism_and_degradation	Health	0.6802	0.581388	0.242017	0.608723	prevalence	Study	Bedarf_2017_PD	Uncorrected	PD
ORNDEG.PWY._superpathway_of_ornithine_degradation	Health	1.32693	1.09142	0.224066	0.608723	prevalence	Study	Bedarf_2017_PD	Uncorrected	PD
PWY.6126._superpathway_of_adenosine_nucleotides_de_novo_biosynthesis_II	Health	0.148239	0.133391	0.27127	0.633625	abundance	Study	Bedarf_2017_PD	Uncorrected	PD
HEME.BIOSYNTHESIS.II.1._heme_b_biosynthesis_V_.aerobic.	Health	0.731625	0.659376	0.267184	0.633625	prevalence	Study	Bedarf_2017_PD	Uncorrected	PD
PWY.1861._formaldehyde_assimilation_II_.assimilatory_RuMP_Cycle.	Health	0.392166	0.361344	0.282702	0.652039	abundance	Study	Bedarf_2017_PD	Uncorrected	PD
PWY.5686._UMP_biosynthesis_I	Health	-0.0625669	0.0611707	0.310869	0.689037	abundance	Study	Bedarf_2017_PD	Uncorrected	PD
ARG.POLYAMINE.SYN._superpathway_of_arginine_and_polyamine_biosynthesis	Health	0.263422	0.261918	0.318943	0.69371	abundance	Study	Bedarf_2017_PD	Uncorrected	PD
GALACTUROCAT.PWY._D.galacturonate_degradation_I	Health	0.15402	0.154313	0.322599	0.69371	abundance	Study	Bedarf_2017_PD	Uncorrected	PD
ARGININE.SYN4.PWY._L.ornithine_biosynthesis_II	Health	0.394834	0.404852	0.333703	0.709194	abundance	Study	Bedarf_2017_PD	Uncorrected	PD
PWY.5659._GDP.mannose_biosynthesis	Health	0.127046	0.131094	0.336728	0.709194	abundance	Study	Bedarf_2017_PD	Uncorrected	PD
GLYCOL.GLYOXDEG.PWY._superpathway_of_glycol_metabolism_and_degradation	Health	0.536162	0.608481	0.38461	0.73365	abundance	Study	Bedarf_2017_PD	Uncorrected	PD
PWY.4041._.gamma..glutamyl_cycle	Health	0.197146	0.228731	0.392477	0.73365	abundance	Study	Bedarf_2017_PD	Uncorrected	PD
PWY.5188._tetrapyrrole_biosynthesis_I_.from_glutamate.	Health	-0.148776	0.17149	0.389412	0.73365	abundance	Study	Bedarf_2017_PD	Uncorrected	PD
PWY.6122._5.aminoimidazole_ribonucleotide_biosynthesis_II	Health	-0.0458282	0.0530496	0.391409	0.73365	abundance	Study	Bedarf_2017_PD	Uncorrected	PD
HEME.BIOSYNTHESIS.II.1._heme_b_biosynthesis_V_.aerobic.	Health	0.53025	0.671226	0.434089	0.775935	abundance	Study	Bedarf_2017_PD	Uncorrected	PD
PWY.3001._superpathway_of_L.isoleucine_biosynthesis_I	Health	0.0313393	0.0420612	0.459391	0.806048	abundance	Study	Bedarf_2017_PD	Uncorrected	PD
DAPLYSINESYN.PWY._L.lysine_biosynthesis_I	Health	-0.214194	0.293943	0.469281	0.813421	abundance	Study	Bedarf_2017_PD	Uncorrected	PD
ANAEROFRUCAT.PWY._homolactic_fermentation	Health	0.0597333	0.0932843	0.524613	0.825322	abundance	Study	Bedarf_2017_PD	Uncorrected	PD
CITRULBIO.PWY._L.citrulline_biosynthesis	Health	0.191619	0.291905	0.514276	0.825322	abundance	Study	Bedarf_2017_PD	Uncorrected	PD
COBALSYN.PWY._superpathway_of_adenosylcobalamin_salvage_from_cobinamide_I	Health	0.0852287	0.133982	0.527337	0.825322	abundance	Study	Bedarf_2017_PD	Uncorrected	PD
FUC.RHAMCAT.PWY._superpathway_of_fucose_and_rhamnose_degradation	Health	0.192989	0.310011	0.536217	0.825322	abundance	Study	Bedarf_2017_PD	Uncorrected	PD
FUCCAT.PWY._fucose_degradation	Health	-0.228016	0.346212	0.512949	0.825322	abundance	Study	Bedarf_2017_PD	Uncorrected	PD
GLUCUROCAT.PWY._superpathway_of_.beta..D.glucuronosides_degradation	Health	0.105251	0.162692	0.520365	0.825322	abundance	Study	Bedarf_2017_PD	Uncorrected	PD
GLUCARDEG.PWY._D.glucarate_degradation_I	Health	-0.620079	0.88967	0.485817	0.825322	prevalence	Study	Bedarf_2017_PD	Uncorrected	PD
HEME.BIOSYNTHESIS.II._heme_b_biosynthesis_I_.aerobic.	Health	0.790236	1.14183	0.488887	0.825322	prevalence	Study	Bedarf_2017_PD	Uncorrected	PD
PWY.4984._urea_cycle	Health	0.183892	0.305638	0.549869	0.827698	abundance	Study	Bedarf_2017_PD	Uncorrected	PD
HEME.BIOSYNTHESIS.II._heme_b_biosynthesis_I_.aerobic.	Health	0.260622	0.447055	0.56243	0.842173	abundance	Study	Bedarf_2017_PD	Uncorrected	PD
HOMOSER.METSYN.PWY._L.methionine_biosynthesis_I	Health	0.67855	1.29747	0.600988	0.871911	prevalence	Study	Bedarf_2017_PD	Uncorrected	PD
MET.SAM.PWY._superpathway_of_S.adenosyl.L.methionine_biosynthesis	Health	0.67855	1.29747	0.600988	0.871911	prevalence	Study	Bedarf_2017_PD	Uncorrected	PD
METSYN.PWY._superpathway_of_L.homoserine_and_L.methionine_biosynthesis	Health	0.67855	1.29747	0.600988	0.871911	prevalence	Study	Bedarf_2017_PD	Uncorrected	PD
P4.PWY._superpathway_of_L.lysine._L.threonine_and_L.methionine_biosynthesis_I	Health	0.67855	1.29747	0.600988	0.871911	prevalence	Study	Bedarf_2017_PD	Uncorrected	PD
PWY.1861._formaldehyde_assimilation_II_.assimilatory_RuMP_Cycle.	Health	0.673213	1.29667	0.60363	0.871911	prevalence	Study	Bedarf_2017_PD	Uncorrected	PD
HISDEG.PWY._L.histidine_degradation_I	Health	0.101232	0.202302	0.618789	0.878728	abundance	Study	Bedarf_2017_PD	Uncorrected	PD
METHGLYUT.PWY._superpathway_of_methylglyoxal_degradation	Health	0.350556	0.697932	0.615472	0.878728	prevalence	Study	Bedarf_2017_PD	Uncorrected	PD
DTDPRHAMSYN.PWY._dTDP..beta..L.rhamnose_biosynthesis	Health	0.0425003	0.0898053	0.637908	0.88564	abundance	Study	Bedarf_2017_PD	Uncorrected	PD
PWY.5484._glycolysis_II_.from_fructose_6.phosphate.	Health	0.0513114	0.114674	0.656304	0.902418	abundance	Study	Bedarf_2017_PD	Uncorrected	PD
CALVIN.PWY._Calvin.Benson.Bassham_cycle	Health	-0.0240896	0.0581276	0.680174	0.919584	abundance	Study	Bedarf_2017_PD	Uncorrected	PD
GLYCOLYSIS._glycolysis_I_.from_glucose_6.phosphate.	Health	0.0384469	0.114451	0.738205	0.919584	abundance	Study	Bedarf_2017_PD	Uncorrected	PD
HEXITOLDEGSUPER.PWY._superpathway_of_hexitol_degradation_.bacteria.	Health	0.238012	0.653522	0.717782	0.919584	abundance	Study	Bedarf_2017_PD	Uncorrected	PD
P124.PWY._Bifidobacterium_shunt	Health	0.206976	0.600498	0.73191	0.919584	abundance	Study	Bedarf_2017_PD	Uncorrected	PD
PENTOSE.P.PWY._pentose_phosphate_pathway	Health	0.0650683	0.168633	0.701091	0.919584	abundance	Study	Bedarf_2017_PD	Uncorrected	PD
PWY.1042._glycolysis_IV	Health	0.019312	0.0523862	0.713806	0.919584	abundance	Study	Bedarf_2017_PD	Uncorrected	PD
PWY.5030._L.histidine_degradation_III	Health	0.0949863	0.28425	0.739526	0.919584	abundance	Study	Bedarf_2017_PD	Uncorrected	PD
PWY.5941._glycogen_degradation_II	Health	0.0338736	0.089431	0.706319	0.919584	abundance	Study	Bedarf_2017_PD	Uncorrected	PD
METH.ACETATE.PWY._methanogenesis_from_acetate	Health	-0.65127	1.72452	0.705688	0.919584	prevalence	Study	Bedarf_2017_PD	Uncorrected	PD
GLYCOCAT.PWY._glycogen_degradation_I	Health	-0.0757471	0.248047	0.761235	0.935266	abundance	Study	Bedarf_2017_PD	Uncorrected	PD
ANAGLYCOLYSIS.PWY._glycolysis_III_.from_glucose.	Health	0.0145142	0.0502928	0.773977	0.942815	abundance	Study	Bedarf_2017_PD	Uncorrected	PD
HEMESYN2.PWY._heme_b_biosynthesis_II_.oxygen.independent.	Health	0.0963342	0.336901	0.775997	0.942815	abundance	Study	Bedarf_2017_PD	Uncorrected	PD
METH.ACETATE.PWY._methanogenesis_from_acetate	Health	-0.0766557	0.282158	0.786906	0.9496	abundance	Study	Bedarf_2017_PD	Uncorrected	PD
P124.PWY._Bifidobacterium_shunt	Health	0.19591	0.746497	0.792983	0.952913	prevalence	Study	Bedarf_2017_PD	Uncorrected	PD
BIOTIN.BIOSYNTHESIS.PWY._biotin_biosynthesis_I	Health	0.0455744	0.274516	0.868752	0.958276	abundance	Study	Bedarf_2017_PD	Uncorrected	PD
FERMENTATION.PWY._mixed_acid_fermentation	Health	0.029461	0.18721	0.875531	0.958276	abundance	Study	Bedarf_2017_PD	Uncorrected	PD
P161.PWY._acetylene_degradation_.anaerobic.	Health	0.0468318	0.284864	0.870018	0.958276	abundance	Study	Bedarf_2017_PD	Uncorrected	PD
P185.PWY._formaldehyde_assimilation_III_.dihydroxyacetone_cycle.	Health	-0.0822068	0.384786	0.831616	0.958276	abundance	Study	Bedarf_2017_PD	Uncorrected	PD
P461.PWY._hexitol_fermentation_to_lactate._formate._ethanol_and_acetate	Health	0.0630653	0.313641	0.841382	0.958276	abundance	Study	Bedarf_2017_PD	Uncorrected	PD
PANTO.PWY._phosphopantothenate_biosynthesis_I	Health	0.0137381	0.0588318	0.816229	0.958276	abundance	Study	Bedarf_2017_PD	Uncorrected	PD
PWY.241._C4_photosynthetic_carbon_assimilation_cycle._NADP.ME_type	Health	0.0836382	0.420933	0.843232	0.958276	abundance	Study	Bedarf_2017_PD	Uncorrected	PD
PWY.5667._CDP.diacylglycerol_biosynthesis_I	Health	-0.00907075	0.0604195	0.881212	0.958276	abundance	Study	Bedarf_2017_PD	Uncorrected	PD
X1CMET2.PWY._folate_transformations_III_.E._coli.	Health	0.0116534	0.0584144	0.842611	0.958276	abundance	Study	Bedarf_2017_PD	Uncorrected	PD
FUC.RHAMCAT.PWY._superpathway_of_fucose_and_rhamnose_degradation	Health	-0.35625	1.75618	0.839248	0.958276	prevalence	Study	Bedarf_2017_PD	Uncorrected	PD
FUCCAT.PWY._fucose_degradation	Health	-0.35625	1.75618	0.839248	0.958276	prevalence	Study	Bedarf_2017_PD	Uncorrected	PD
GLYOXYLATE.BYPASS._glyoxylate_cycle	Health	-0.136957	0.635538	0.829379	0.958276	prevalence	Study	Bedarf_2017_PD	Uncorrected	PD
GOLPDLCAT.PWY._superpathway_of_glycerol_degradation_to_1.3.propanediol	Health	-0.35625	1.75618	0.839248	0.958276	prevalence	Study	Bedarf_2017_PD	Uncorrected	PD
GALACTITOLCAT.PWY._galactitol_degradation	Health	0.108545	0.768404	0.888431	0.962467	abundance	Study	Bedarf_2017_PD	Uncorrected	PD
GLUCONEO.PWY._gluconeogenesis_I	Health	0.0102445	0.0902007	0.909989	0.97038	abundance	Study	Bedarf_2017_PD	Uncorrected	PD
HISTSYN.PWY._L.histidine_biosynthesis	Health	0.0065985	0.0649802	0.919486	0.97038	abundance	Study	Bedarf_2017_PD	Uncorrected	PD
PANTOSYN.PWY._superpathway_of_coenzyme_A_biosynthesis_I_.bacteria.	Health	-0.00621116	0.0580593	0.915195	0.97038	abundance	Study	Bedarf_2017_PD	Uncorrected	PD
PWY.2941._L.lysine_biosynthesis_II	Health	0.0217687	0.184087	0.906299	0.97038	abundance	Study	Bedarf_2017_PD	Uncorrected	PD
PWY.5676._acetyl.CoA_fermentation_to_butanoate_II	Health	0.0262587	0.215679	0.903542	0.97038	abundance	Study	Bedarf_2017_PD	Uncorrected	PD
BRANCHED.CHAIN.AA.SYN.PWY._superpathway_of_branched_chain_amino_acid_biosynthesis	Health	-0.00424675	0.0522842	0.935558	0.971076	abundance	Study	Bedarf_2017_PD	Uncorrected	PD
GALACTITOLCAT.PWY._galactitol_degradation	Health	0.0470954	0.596999	0.937123	0.971076	prevalence	Study	Bedarf_2017_PD	Uncorrected	PD
HEXITOLDEGSUPER.PWY._superpathway_of_hexitol_degradation_.bacteria.	Health	0.0470954	0.596999	0.937123	0.971076	prevalence	Study	Bedarf_2017_PD	Uncorrected	PD
ILEUSYN.PWY._L.isoleucine_biosynthesis_I_.from_threonine.	Health	-0.0030244	0.0504349	0.9524	0.983344	abundance	Study	Bedarf_2017_PD	Uncorrected	PD
CENTFERM.PWY._pyruvate_fermentation_to_butanoate	Health	-0.00835875	0.185155	0.964156	0.987503	abundance	Study	Bedarf_2017_PD	Uncorrected	PD
NAGLIPASYN.PWY._lipid_IVA_biosynthesis_.E._coli.	Health	-0.01837	0.447204	0.967383	0.987503	abundance	Study	Bedarf_2017_PD	Uncorrected	PD
PWY.5989._stearate_biosynthesis_II_.bacteria_and_plants.	Health	0.00639509	0.318444	0.98405	0.987503	abundance	Study	Bedarf_2017_PD	Uncorrected	PD
FASYN.ELONG.PWY._fatty_acid_elongation_.._saturated	Health	-0.0017962	0.305126	0.995324	0.995324	abundance	Study	Bedarf_2017_PD	Uncorrected	PD
LACTOSECAT.PWY._lactose_and_galactose_degradation_I	Health	-1.06404	0.399152	0.0103755	0.249163	abundance	Study	Boktor_2023A_PD	Uncorrected	PD
P124.PWY._Bifidobacterium_shunt	Health	-1.44978	0.557503	0.00930899	0.249163	prevalence	Study	Boktor_2023A_PD	Uncorrected	PD
PWY.241._C4_photosynthetic_carbon_assimilation_cycle._NADP.ME_type	Health	-2.17556	0.839027	0.0095155	0.249163	prevalence	Study	Boktor_2023A_PD	Uncorrected	PD
GLUCOSE1PMETAB.PWY._glucose_and_glucose.1.phosphate_degradation	Health	-0.484142	0.18472	0.013633	0.305821	abundance	Study	Boktor_2023A_PD	Uncorrected	PD
DAPLYSINESYN.PWY._L.lysine_biosynthesis_I	Health	-0.700666	0.316848	0.0307682	0.456029	abundance	Study	Boktor_2023A_PD	Uncorrected	PD
GALACTITOLCAT.PWY._galactitol_degradation	Health	-1.08659	0.493354	0.0360341	0.467317	abundance	Study	Boktor_2023A_PD	Uncorrected	PD
PWY.3001._superpathway_of_L.isoleucine_biosynthesis_I	Health	-0.142783	0.0680331	0.0399209	0.471362	abundance	Study	Boktor_2023A_PD	Uncorrected	PD
PWY.5667._CDP.diacylglycerol_biosynthesis_I	Health	0.100474	0.0486324	0.0430136	0.474119	abundance	Study	Boktor_2023A_PD	Uncorrected	PD
ANAGLYCOLYSIS.PWY._glycolysis_III_.from_glucose.	Health	0.091493	0.0470151	0.0561867	0.483699	abundance	Study	Boktor_2023A_PD	Uncorrected	PD
FOLSYN.PWY._superpathway_of_tetrahydrofolate_biosynthesis_and_salvage	Health	-0.68229	0.357325	0.063052	0.483699	abundance	Study	Boktor_2023A_PD	Uncorrected	PD
HEME.BIOSYNTHESIS.II._heme_b_biosynthesis_I_.aerobic.	Health	-0.896005	0.434535	0.0454317	0.483699	abundance	Study	Boktor_2023A_PD	Uncorrected	PD
HEMESYN2.PWY._heme_b_biosynthesis_II_.oxygen.independent.	Health	-0.758924	0.402853	0.0652891	0.483699	abundance	Study	Boktor_2023A_PD	Uncorrected	PD
HEXITOLDEGSUPER.PWY._superpathway_of_hexitol_degradation_.bacteria.	Health	-0.876186	0.435636	0.0543763	0.483699	abundance	Study	Boktor_2023A_PD	Uncorrected	PD
PWY.1861._formaldehyde_assimilation_II_.assimilatory_RuMP_Cycle.	Health	-0.873885	0.46789	0.0675531	0.483699	abundance	Study	Boktor_2023A_PD	Uncorrected	PD
PWY.5022._4.aminobutanoate_degradation_V	Health	0.804393	0.404648	0.0526674	0.483699	abundance	Study	Boktor_2023A_PD	Uncorrected	PD
HEMESYN2.PWY._heme_b_biosynthesis_II_.oxygen.independent.	Health	1.36997	0.710658	0.0538859	0.483699	prevalence	Study	Boktor_2023A_PD	Uncorrected	PD
P461.PWY._hexitol_fermentation_to_lactate._formate._ethanol_and_acetate	Health	-0.483638	0.260679	0.0684675	0.48571	abundance	Study	Boktor_2023A_PD	Uncorrected	PD
GLUCONEO.PWY._gluconeogenesis_I	Health	0.212487	0.116293	0.072488	0.497199	abundance	Study	Boktor_2023A_PD	Uncorrected	PD
PPGPPMET.PWY._ppGpp_metabolism	Health	-0.686142	0.374274	0.0722782	0.497199	abundance	Study	Boktor_2023A_PD	Uncorrected	PD
METHGLYUT.PWY._superpathway_of_methylglyoxal_degradation	Health	-0.839819	0.473781	0.0855291	0.537797	abundance	Study	Boktor_2023A_PD	Uncorrected	PD
COA.PWY.1._superpathway_of_coenzyme_A_biosynthesis_III_.mammals.	Health	0.0827862	0.0494818	0.0993533	0.588322	abundance	Study	Boktor_2023A_PD	Uncorrected	PD
NONMEVIPP.PWY._methylerythritol_phosphate_pathway_I	Health	0.0799454	0.049776	0.113333	0.588322	abundance	Study	Boktor_2023A_PD	Uncorrected	PD
P164.PWY._purine_nucleobases_degradation_I_.anaerobic.	Health	-0.495194	0.296376	0.10065	0.588322	abundance	Study	Boktor_2023A_PD	Uncorrected	PD
P185.PWY._formaldehyde_assimilation_III_.dihydroxyacetone_cycle.	Health	-0.598261	0.359677	0.101462	0.588322	abundance	Study	Boktor_2023A_PD	Uncorrected	PD
PWY.3841._folate_transformations_II_.plants.	Health	0.0895653	0.054044	0.102518	0.588322	abundance	Study	Boktor_2023A_PD	Uncorrected	PD
PWY.5989._stearate_biosynthesis_II_.bacteria_and_plants.	Health	-0.45056	0.280047	0.112725	0.588322	abundance	Study	Boktor_2023A_PD	Uncorrected	PD
GLUCUROCAT.PWY._superpathway_of_.beta..D.glucuronosides_degradation	Health	0.296698	0.188007	0.119627	0.602438	abundance	Study	Boktor_2023A_PD	Uncorrected	PD
GLUDEG.I.PWY._GABA_shunt	Health	0.736673	0.468341	0.121366	0.602438	abundance	Study	Boktor_2023A_PD	Uncorrected	PD
PWY.5686._UMP_biosynthesis_I	Health	0.0833096	0.0526403	0.118597	0.602438	abundance	Study	Boktor_2023A_PD	Uncorrected	PD
PWY.5695._inosine_5..phosphate_degradation	Health	0.0840094	0.0554533	0.134865	0.628865	abundance	Study	Boktor_2023A_PD	Uncorrected	PD
GOLPDLCAT.PWY._superpathway_of_glycerol_degradation_to_1.3.propanediol	Health	-0.494881	0.335086	0.145411	0.654151	abundance	Study	Boktor_2023A_PD	Uncorrected	PD
FASYN.ELONG.PWY._fatty_acid_elongation_.._saturated	Health	-0.387959	0.274215	0.162131	0.67072	abundance	Study	Boktor_2023A_PD	Uncorrected	PD
HEME.BIOSYNTHESIS.II.1._heme_b_biosynthesis_V_.aerobic.	Health	-1.04631	0.726893	0.164771	0.67072	abundance	Study	Boktor_2023A_PD	Uncorrected	PD
PWY.5188._tetrapyrrole_biosynthesis_I_.from_glutamate.	Health	-0.337709	0.247296	0.176997	0.67072	abundance	Study	Boktor_2023A_PD	Uncorrected	PD
X1CMET2.PWY._folate_transformations_III_.E._coli.	Health	0.0752432	0.054031	0.168717	0.67072	abundance	Study	Boktor_2023A_PD	Uncorrected	PD
HEME.BIOSYNTHESIS.II._heme_b_biosynthesis_I_.aerobic.	Health	0.778514	0.574241	0.175186	0.67072	prevalence	Study	Boktor_2023A_PD	Uncorrected	PD
ANAEROFRUCAT.PWY._homolactic_fermentation	Health	0.15749	0.117557	0.185235	0.673333	abundance	Study	Boktor_2023A_PD	Uncorrected	PD
PWY.2942._L.lysine_biosynthesis_III	Health	-0.0613258	0.0456663	0.184196	0.673333	abundance	Study	Boktor_2023A_PD	Uncorrected	PD
ARG.POLYAMINE.SYN._superpathway_of_arginine_and_polyamine_biosynthesis	Health	1.21927	0.928813	0.189278	0.673333	prevalence	Study	Boktor_2023A_PD	Uncorrected	PD
P42.PWY._incomplete_reductive_TCA_cycle	Health	1.34358	1.01031	0.183563	0.673333	prevalence	Study	Boktor_2023A_PD	Uncorrected	PD
POLYAMSYN.PWY._superpathway_of_polyamine_biosynthesis_I	Health	1.21927	0.928813	0.189278	0.673333	prevalence	Study	Boktor_2023A_PD	Uncorrected	PD
BIOTIN.BIOSYNTHESIS.PWY._biotin_biosynthesis_I	Health	-0.324842	0.249559	0.197848	0.682629	abundance	Study	Boktor_2023A_PD	Uncorrected	PD
DTDPRHAMSYN.PWY._dTDP..beta..L.rhamnose_biosynthesis	Health	0.138858	0.107263	0.200276	0.682629	abundance	Study	Boktor_2023A_PD	Uncorrected	PD
GLYCOL.GLYOXDEG.PWY._superpathway_of_glycol_metabolism_and_degradation	Health	-0.724632	0.578394	0.210266	0.699352	prevalence	Study	Boktor_2023A_PD	Uncorrected	PD
PWY.4041._.gamma..glutamyl_cycle	Health	-0.370802	0.294847	0.213327	0.700224	abundance	Study	Boktor_2023A_PD	Uncorrected	PD
GLYOXYLATE.BYPASS._glyoxylate_cycle	Health	-0.7796	0.613887	0.2158	0.701456	abundance	Study	Boktor_2023A_PD	Uncorrected	PD
PANTO.PWY._phosphopantothenate_biosynthesis_I	Health	0.076817	0.0623061	0.222269	0.701456	abundance	Study	Boktor_2023A_PD	Uncorrected	PD
PHOSLIPSYN.PWY._superpathway_of_phospholipid_biosynthesis_I_.bacteria.	Health	0.233542	0.189308	0.221986	0.701456	abundance	Study	Boktor_2023A_PD	Uncorrected	PD
P164.PWY._purine_nucleobases_degradation_I_.anaerobic.	Health	-0.927504	0.758983	0.221694	0.701456	prevalence	Study	Boktor_2023A_PD	Uncorrected	PD
PANTOSYN.PWY._superpathway_of_coenzyme_A_biosynthesis_I_.bacteria.	Health	0.0654353	0.0544653	0.23416	0.711916	abundance	Study	Boktor_2023A_PD	Uncorrected	PD
CALVIN.PWY._Calvin.Benson.Bassham_cycle	Health	0.103376	0.0870077	0.239314	0.714498	abundance	Study	Boktor_2023A_PD	Uncorrected	PD
PWY.2941._L.lysine_biosynthesis_II	Health	-0.223621	0.192249	0.249283	0.718081	abundance	Study	Boktor_2023A_PD	Uncorrected	PD
FUCCAT.PWY._fucose_degradation	Health	-0.296709	0.278123	0.290255	0.761559	abundance	Study	Boktor_2023A_PD	Uncorrected	PD
HISTSYN.PWY._L.histidine_biosynthesis	Health	0.0624637	0.0598064	0.300341	0.761559	abundance	Study	Boktor_2023A_PD	Uncorrected	PD
P124.PWY._Bifidobacterium_shunt	Health	-0.822741	0.820843	0.329477	0.792352	abundance	Study	Boktor_2023A_PD	Uncorrected	PD
GLYCOLYSIS.E.D._superpathway_of_glycolysis_and_the_Entner.Doudoroff_pathway	Health	0.199447	0.205785	0.336211	0.795595	abundance	Study	Boktor_2023A_PD	Uncorrected	PD
HISDEG.PWY._L.histidine_degradation_I	Health	0.227839	0.239275	0.344692	0.798713	abundance	Study	Boktor_2023A_PD	Uncorrected	PD
METH.ACETATE.PWY._methanogenesis_from_acetate	Health	-0.374103	0.39157	0.3438	0.798713	abundance	Study	Boktor_2023A_PD	Uncorrected	PD
P41.PWY._pyruvate_fermentation_to_acetate_and_.S..lactate_I	Health	-0.247114	0.262976	0.351027	0.802623	abundance	Study	Boktor_2023A_PD	Uncorrected	PD
ORNDEG.PWY._superpathway_of_ornithine_degradation	Health	-0.640477	0.689742	0.362355	0.81498	abundance	Study	Boktor_2023A_PD	Uncorrected	PD
PWY.5676._acetyl.CoA_fermentation_to_butanoate_II	Health	-0.290436	0.316372	0.362224	0.81498	abundance	Study	Boktor_2023A_PD	Uncorrected	PD
PWY.5154._L.arginine_biosynthesis_III_.via_N.acetyl.L.citrulline.	Health	0.0795202	0.0922943	0.392231	0.846588	abundance	Study	Boktor_2023A_PD	Uncorrected	PD
GLYCOL.GLYOXDEG.PWY._superpathway_of_glycol_metabolism_and_degradation	Health	-0.73845	0.852805	0.397344	0.851535	abundance	Study	Boktor_2023A_PD	Uncorrected	PD
NAGLIPASYN.PWY._lipid_IVA_biosynthesis_.E._coli.	Health	0.28371	0.337856	0.404282	0.856006	abundance	Study	Boktor_2023A_PD	Uncorrected	PD
PWY.5097._L.lysine_biosynthesis_VI	Health	-0.0371809	0.0449479	0.411296	0.856559	abundance	Study	Boktor_2023A_PD	Uncorrected	PD
PWY.5121._superpathway_of_geranylgeranyl_diphosphate_biosynthesis_II_.via_MEP.	Health	0.22626	0.277607	0.418222	0.856559	abundance	Study	Boktor_2023A_PD	Uncorrected	PD
ORNDEG.PWY._superpathway_of_ornithine_degradation	Health	-0.445104	0.537134	0.407294	0.856559	prevalence	Study	Boktor_2023A_PD	Uncorrected	PD
COA.PWY._coenzyme_A_biosynthesis_I_.prokaryotic.	Health	0.0376601	0.0473479	0.42942	0.858841	abundance	Study	Boktor_2023A_PD	Uncorrected	PD
PWY.5030._L.histidine_degradation_III	Health	0.239214	0.311369	0.445293	0.866096	abundance	Study	Boktor_2023A_PD	Uncorrected	PD
P161.PWY._acetylene_degradation_.anaerobic.	Health	-1.03588	1.39264	0.456983	0.875972	prevalence	Study	Boktor_2023A_PD	Uncorrected	PD
PWY.5973._cis.vaccenate_biosynthesis	Health	0.0826017	0.114081	0.47175	0.885866	abundance	Study	Boktor_2023A_PD	Uncorrected	PD
METH.ACETATE.PWY._methanogenesis_from_acetate	Health	-0.505132	0.712244	0.478193	0.888946	prevalence	Study	Boktor_2023A_PD	Uncorrected	PD
ARGININE.SYN4.PWY._L.ornithine_biosynthesis_II	Health	0.156612	0.221615	0.48241	0.889778	abundance	Study	Boktor_2023A_PD	Uncorrected	PD
P42.PWY._incomplete_reductive_TCA_cycle	Health	-0.240607	0.353794	0.499161	0.891761	abundance	Study	Boktor_2023A_PD	Uncorrected	PD
PWY.6122._5.aminoimidazole_ribonucleotide_biosynthesis_II	Health	0.0318749	0.0471673	0.501691	0.891761	abundance	Study	Boktor_2023A_PD	Uncorrected	PD
CENTFERM.PWY._pyruvate_fermentation_to_butanoate	Health	0.583615	0.848255	0.491441	0.891761	prevalence	Study	Boktor_2023A_PD	Uncorrected	PD
ARG.POLYAMINE.SYN._superpathway_of_arginine_and_polyamine_biosynthesis	Health	-0.204443	0.323051	0.529362	0.896871	abundance	Study	Boktor_2023A_PD	Uncorrected	PD
CENTFERM.PWY._pyruvate_fermentation_to_butanoate	Health	0.169852	0.269147	0.530559	0.896871	abundance	Study	Boktor_2023A_PD	Uncorrected	PD
CITRULBIO.PWY._L.citrulline_biosynthesis	Health	0.156566	0.248171	0.530439	0.896871	abundance	Study	Boktor_2023A_PD	Uncorrected	PD
GALACTUROCAT.PWY._D.galacturonate_degradation_I	Health	0.139069	0.212719	0.515676	0.896871	abundance	Study	Boktor_2023A_PD	Uncorrected	PD
P441.PWY._superpathway_of_N.acetylneuraminate_degradation	Health	-0.14241	0.221297	0.522258	0.896871	abundance	Study	Boktor_2023A_PD	Uncorrected	PD
PENTOSE.P.PWY._pentose_phosphate_pathway	Health	0.0906669	0.137451	0.511934	0.896871	abundance	Study	Boktor_2023A_PD	Uncorrected	PD
PWY.6121._5.aminoimidazole_ribonucleotide_biosynthesis_I	Health	0.0312986	0.0486004	0.521952	0.896871	abundance	Study	Boktor_2023A_PD	Uncorrected	PD
DAPLYSINESYN.PWY._L.lysine_biosynthesis_I	Health	0.791658	1.21131	0.513397	0.896871	prevalence	Study	Boktor_2023A_PD	Uncorrected	PD
LACTOSECAT.PWY._lactose_and_galactose_degradation_I	Health	-0.416228	0.643133	0.51751	0.896871	prevalence	Study	Boktor_2023A_PD	Uncorrected	PD
PWY.4041._.gamma..glutamyl_cycle	Health	0.791658	1.21131	0.513397	0.896871	prevalence	Study	Boktor_2023A_PD	Uncorrected	PD
PWY.5030._L.histidine_degradation_III	Health	-0.887647	1.37481	0.518504	0.896871	prevalence	Study	Boktor_2023A_PD	Uncorrected	PD
GALACTARDEG.PWY._D.galactarate_degradation_I	Health	-0.242474	0.417823	0.564588	0.902085	abundance	Study	Boktor_2023A_PD	Uncorrected	PD
GLUCARGALACTSUPER.PWY._superpathway_of_D.glucarate_and_D.galactarate_degradation	Health	-0.242474	0.417823	0.564588	0.902085	abundance	Study	Boktor_2023A_PD	Uncorrected	PD
GLYCOLYSIS._glycolysis_I_.from_glucose_6.phosphate.	Health	0.0750427	0.12931	0.563796	0.902085	abundance	Study	Boktor_2023A_PD	Uncorrected	PD
POLYAMSYN.PWY._superpathway_of_polyamine_biosynthesis_I	Health	-0.206116	0.357428	0.566436	0.902085	abundance	Study	Boktor_2023A_PD	Uncorrected	PD
PWY.5659._GDP.mannose_biosynthesis	Health	0.0767635	0.134097	0.569089	0.902085	abundance	Study	Boktor_2023A_PD	Uncorrected	PD
FERMENTATION.PWY._mixed_acid_fermentation	Health	-0.746743	1.28919	0.562431	0.902085	prevalence	Study	Boktor_2023A_PD	Uncorrected	PD
PPGPPMET.PWY._ppGpp_metabolism	Health	0.437691	0.733682	0.550796	0.902085	prevalence	Study	Boktor_2023A_PD	Uncorrected	PD
FUC.RHAMCAT.PWY._superpathway_of_fucose_and_rhamnose_degradation	Health	-0.132649	0.243093	0.587347	0.914559	abundance	Study	Boktor_2023A_PD	Uncorrected	PD
GALACTARDEG.PWY._D.galactarate_degradation_I	Health	-0.304531	0.581556	0.600524	0.914559	prevalence	Study	Boktor_2023A_PD	Uncorrected	PD
GLUCARGALACTSUPER.PWY._superpathway_of_D.glucarate_and_D.galactarate_degradation	Health	-0.304531	0.581556	0.600524	0.914559	prevalence	Study	Boktor_2023A_PD	Uncorrected	PD
PWY.241._C4_photosynthetic_carbon_assimilation_cycle._NADP.ME_type	Health	-0.252951	0.510166	0.622382	0.924109	abundance	Study	Boktor_2023A_PD	Uncorrected	PD
PWY.5941._glycogen_degradation_II	Health	0.0534652	0.106314	0.616816	0.924109	abundance	Study	Boktor_2023A_PD	Uncorrected	PD
FOLSYN.PWY._superpathway_of_tetrahydrofolate_biosynthesis_and_salvage	Health	-0.288172	0.577582	0.61783	0.924109	prevalence	Study	Boktor_2023A_PD	Uncorrected	PD
PWY.5505._L.glutamate_and_L.glutamine_biosynthesis	Health	0.131527	0.266805	0.623775	0.924524	abundance	Study	Boktor_2023A_PD	Uncorrected	PD
COMPLETE.ARO.PWY._superpathway_of_aromatic_amino_acid_biosynthesis	Health	0.0254654	0.0543709	0.641166	0.934851	abundance	Study	Boktor_2023A_PD	Uncorrected	PD
P4.PWY._superpathway_of_L.lysine._L.threonine_and_L.methionine_biosynthesis_I	Health	-0.202413	0.441628	0.649629	0.938415	abundance	Study	Boktor_2023A_PD	Uncorrected	PD
PWY.5484._glycolysis_II_.from_fructose_6.phosphate.	Health	0.0577331	0.131052	0.661081	0.939551	abundance	Study	Boktor_2023A_PD	Uncorrected	PD
GLUDEG.I.PWY._GABA_shunt	Health	0.339589	0.778811	0.662811	0.940399	prevalence	Study	Boktor_2023A_PD	Uncorrected	PD
ARGSYN.PWY._L.arginine_biosynthesis_I_.via_L.ornithine.	Health	-0.0588454	0.153805	0.703327	0.940909	abundance	Study	Boktor_2023A_PD	Uncorrected	PD
ARO.PWY._chorismate_biosynthesis_I	Health	0.0168888	0.045376	0.711015	0.940909	abundance	Study	Boktor_2023A_PD	Uncorrected	PD
GLCMANNANAUT.PWY._superpathway_of_N.acetylglucosamine._N.acetylmannosamine_and_N.acetylneuraminate_degradation	Health	0.0718754	0.170156	0.674189	0.940909	abundance	Study	Boktor_2023A_PD	Uncorrected	PD
GLYCOGENSYNTH.PWY._glycogen_biosynthesis_I_.from_ADP.D.Glucose.	Health	0.0676935	0.159526	0.672786	0.940909	abundance	Study	Boktor_2023A_PD	Uncorrected	PD
HOMOSER.METSYN.PWY._L.methionine_biosynthesis_I	Health	0.22134	0.597723	0.713325	0.940909	abundance	Study	Boktor_2023A_PD	Uncorrected	PD
MET.SAM.PWY._superpathway_of_S.adenosyl.L.methionine_biosynthesis	Health	0.214535	0.567723	0.707733	0.940909	abundance	Study	Boktor_2023A_PD	Uncorrected	PD
METSYN.PWY._superpathway_of_L.homoserine_and_L.methionine_biosynthesis	Health	0.229708	0.577448	0.693128	0.940909	abundance	Study	Boktor_2023A_PD	Uncorrected	PD
P161.PWY._acetylene_degradation_.anaerobic.	Health	-0.114224	0.297883	0.702717	0.940909	abundance	Study	Boktor_2023A_PD	Uncorrected	PD
PEPTIDOGLYCANSYN.PWY._peptidoglycan_biosynthesis_I_.meso.diaminopimelate_containing.	Health	0.0171038	0.0458856	0.710607	0.940909	abundance	Study	Boktor_2023A_PD	Uncorrected	PD
PWY.4984._urea_cycle	Health	0.107152	0.274603	0.697722	0.940909	abundance	Study	Boktor_2023A_PD	Uncorrected	PD
PWY.5100._pyruvate_fermentation_to_acetate_and_lactate_II	Health	-0.0949967	0.232342	0.684047	0.940909	abundance	Study	Boktor_2023A_PD	Uncorrected	PD
PWY.6147._6.hydroxymethyl.dihydropterin_diphosphate_biosynthesis_I	Health	-0.09264	0.245635	0.707354	0.940909	abundance	Study	Boktor_2023A_PD	Uncorrected	PD
GLUCARDEG.PWY._D.glucarate_degradation_I	Health	-0.213708	0.525953	0.684503	0.940909	prevalence	Study	Boktor_2023A_PD	Uncorrected	PD
GLYOXYLATE.BYPASS._glyoxylate_cycle	Health	-0.19358	0.531357	0.715625	0.940909	prevalence	Study	Boktor_2023A_PD	Uncorrected	PD
PWY.5121._superpathway_of_geranylgeranyl_diphosphate_biosynthesis_II_.via_MEP.	Health	-0.480553	1.26029	0.702978	0.940909	prevalence	Study	Boktor_2023A_PD	Uncorrected	PD
PWY.5676._acetyl.CoA_fermentation_to_butanoate_II	Health	-0.459058	1.2551	0.714548	0.940909	prevalence	Study	Boktor_2023A_PD	Uncorrected	PD
METHGLYUT.PWY._superpathway_of_methylglyoxal_degradation	Health	-0.168548	0.526112	0.748691	0.951629	prevalence	Study	Boktor_2023A_PD	Uncorrected	PD
ASPASN.PWY._superpathway_of_L.aspartate_and_L.asparagine_biosynthesis	Health	0.0349845	0.111083	0.753864	0.956119	abundance	Study	Boktor_2023A_PD	Uncorrected	PD
FUC.RHAMCAT.PWY._superpathway_of_fucose_and_rhamnose_degradation	Health	0.32898	1.08721	0.762201	0.957128	prevalence	Study	Boktor_2023A_PD	Uncorrected	PD
P461.PWY._hexitol_fermentation_to_lactate._formate._ethanol_and_acetate	Health	0.303017	1.05654	0.774265	0.960598	prevalence	Study	Boktor_2023A_PD	Uncorrected	PD
ARGSYNBSUB.PWY._L.arginine_biosynthesis_II_.acetyl_cycle.	Health	-0.0394487	0.174599	0.821992	0.961924	abundance	Study	Boktor_2023A_PD	Uncorrected	PD
FERMENTATION.PWY._mixed_acid_fermentation	Health	0.0702737	0.309708	0.821258	0.961924	abundance	Study	Boktor_2023A_PD	Uncorrected	PD
GLYCOCAT.PWY._glycogen_degradation_I	Health	0.056915	0.230584	0.805855	0.961924	abundance	Study	Boktor_2023A_PD	Uncorrected	PD
ILEUSYN.PWY._L.isoleucine_biosynthesis_I_.from_threonine.	Health	0.0136957	0.0542717	0.801602	0.961924	abundance	Study	Boktor_2023A_PD	Uncorrected	PD
PWY.5022._4.aminobutanoate_degradation_V	Health	-0.134132	0.599124	0.822851	0.961924	prevalence	Study	Boktor_2023A_PD	Uncorrected	PD
HEME.BIOSYNTHESIS.II.1._heme_b_biosynthesis_V_.aerobic.	Health	-0.113307	0.546329	0.835699	0.964989	prevalence	Study	Boktor_2023A_PD	Uncorrected	PD
OANTIGEN.PWY._O.antigen_building_blocks_biosynthesis_.E._coli.	Health	-0.0374247	0.182584	0.838265	0.964993	abundance	Study	Boktor_2023A_PD	Uncorrected	PD
GLUCOSE1PMETAB.PWY._glucose_and_glucose.1.phosphate_degradation	Health	0.107243	0.538844	0.842243	0.96823	prevalence	Study	Boktor_2023A_PD	Uncorrected	PD
GALACTITOLCAT.PWY._galactitol_degradation	Health	0.103492	0.527613	0.844492	0.969314	prevalence	Study	Boktor_2023A_PD	Uncorrected	PD
BRANCHED.CHAIN.AA.SYN.PWY._superpathway_of_branched_chain_amino_acid_biosynthesis	Health	0.00847043	0.0563837	0.881072	0.983477	abundance	Study	Boktor_2023A_PD	Uncorrected	PD
COBALSYN.PWY._superpathway_of_adenosylcobalamin_salvage_from_cobinamide_I	Health	-0.0272038	0.174575	0.876674	0.983477	abundance	Study	Boktor_2023A_PD	Uncorrected	PD
PWY.1042._glycolysis_IV	Health	0.011483	0.0846775	0.89257	0.983477	abundance	Study	Boktor_2023A_PD	Uncorrected	PD
P185.PWY._formaldehyde_assimilation_III_.dihydroxyacetone_cycle.	Health	0.151647	1.07398	0.887711	0.983477	prevalence	Study	Boktor_2023A_PD	Uncorrected	PD
PWY.1861._formaldehyde_assimilation_II_.assimilatory_RuMP_Cycle.	Health	-0.0929528	0.675592	0.890567	0.983477	prevalence	Study	Boktor_2023A_PD	Uncorrected	PD
GLUCARDEG.PWY._D.glucarate_degradation_I	Health	-0.0603289	0.488552	0.90241	0.986825	abundance	Study	Boktor_2023A_PD	Uncorrected	PD
GOLPDLCAT.PWY._superpathway_of_glycerol_degradation_to_1.3.propanediol	Health	-0.092041	0.767671	0.904565	0.98788	prevalence	Study	Boktor_2023A_PD	Uncorrected	PD
GLUTORN.PWY._L.ornithine_biosynthesis_I	Health	-0.014739	0.141521	0.917389	0.991449	abundance	Study	Boktor_2023A_PD	Uncorrected	PD
COLANSYN.PWY._colanic_acid_building_blocks_biosynthesis	Health	0.00802023	0.0934704	0.931898	0.998434	abundance	Study	Boktor_2023A_PD	Uncorrected	PD
PWY.6126._superpathway_of_adenosine_nucleotides_de_novo_biosynthesis_II	Health	0.0103864	0.148074	0.944305	0.998434	abundance	Study	Boktor_2023A_PD	Uncorrected	PD
HEXITOLDEGSUPER.PWY._superpathway_of_hexitol_degradation_.bacteria.	Health	0.0391303	0.527387	0.940854	0.998434	prevalence	Study	Boktor_2023A_PD	Uncorrected	PD
PWY.6125._superpathway_of_guanosine_nucleotides_de_novo_biosynthesis_II	Health	0.00943743	0.169945	0.955893	1	abundance	Study	Boktor_2023A_PD	Uncorrected	PD
FUCCAT.PWY._fucose_degradation	Health	-0.0393348	1.34435	0.976658	1	prevalence	Study	Boktor_2023A_PD	Uncorrected	PD
HOMOSER.METSYN.PWY._L.methionine_biosynthesis_I	Health	-0.00140208	0.556275	0.997989	1	prevalence	Study	Boktor_2023A_PD	Uncorrected	PD
MET.SAM.PWY._superpathway_of_S.adenosyl.L.methionine_biosynthesis	Health	-0.00140208	0.556275	0.997989	1	prevalence	Study	Boktor_2023A_PD	Uncorrected	PD
METSYN.PWY._superpathway_of_L.homoserine_and_L.methionine_biosynthesis	Health	-0.00140208	0.556275	0.997989	1	prevalence	Study	Boktor_2023A_PD	Uncorrected	PD
NAGLIPASYN.PWY._lipid_IVA_biosynthesis_.E._coli.	Health	6.7665e-15	1.45573	1	1	prevalence	Study	Boktor_2023A_PD	Uncorrected	PD
P4.PWY._superpathway_of_L.lysine._L.threonine_and_L.methionine_biosynthesis_I	Health	-0.0216869	0.547157	0.968384	1	prevalence	Study	Boktor_2023A_PD	Uncorrected	PD
PWY.2941._L.lysine_biosynthesis_II	Health	-0.0393348	1.34435	0.976658	1	prevalence	Study	Boktor_2023A_PD	Uncorrected	PD
ARGININE.SYN4.PWY._L.ornithine_biosynthesis_II	Health	-0.519309	0.308876	0.0990719	0.671362	abundance	Study	Butler_2023_SAD	Uncorrected	SAD
ARGSYN.PWY._L.arginine_biosynthesis_I_.via_L.ornithine.	Health	0.130404	0.0693482	0.0660018	0.671362	abundance	Study	Butler_2023_SAD	Uncorrected	SAD
ARGSYNBSUB.PWY._L.arginine_biosynthesis_II_.acetyl_cycle.	Health	0.172423	0.0770377	0.0297879	0.671362	abundance	Study	Butler_2023_SAD	Uncorrected	SAD
ARO.PWY._chorismate_biosynthesis_I	Health	0.0804955	0.0415366	0.0584036	0.671362	abundance	Study	Butler_2023_SAD	Uncorrected	SAD
CALVIN.PWY._Calvin.Benson.Bassham_cycle	Health	0.0707313	0.0420769	0.0991273	0.671362	abundance	Study	Butler_2023_SAD	Uncorrected	SAD
COA.PWY.1._superpathway_of_coenzyme_A_biosynthesis_III_.mammals.	Health	0.0968388	0.0495991	0.0566129	0.671362	abundance	Study	Butler_2023_SAD	Uncorrected	SAD
COA.PWY._coenzyme_A_biosynthesis_I_.prokaryotic.	Health	0.0990306	0.0474696	0.0421887	0.671362	abundance	Study	Butler_2023_SAD	Uncorrected	SAD
COMPLETE.ARO.PWY._superpathway_of_aromatic_amino_acid_biosynthesis	Health	0.0768306	0.0375371	0.0460621	0.671362	abundance	Study	Butler_2023_SAD	Uncorrected	SAD
FUC.RHAMCAT.PWY._superpathway_of_fucose_and_rhamnose_degradation	Health	-0.368422	0.204103	0.0773368	0.671362	abundance	Study	Butler_2023_SAD	Uncorrected	SAD
GLUTORN.PWY._L.ornithine_biosynthesis_I	Health	0.158518	0.0745434	0.0385219	0.671362	abundance	Study	Butler_2023_SAD	Uncorrected	SAD
GLYCOCAT.PWY._glycogen_degradation_I	Health	-0.60297	0.3073	0.0554369	0.671362	abundance	Study	Butler_2023_SAD	Uncorrected	SAD
GLYCOGENSYNTH.PWY._glycogen_biosynthesis_I_.from_ADP.D.Glucose.	Health	0.174927	0.0822672	0.0385381	0.671362	abundance	Study	Butler_2023_SAD	Uncorrected	SAD
HISDEG.PWY._L.histidine_degradation_I	Health	-0.528551	0.227664	0.024454	0.671362	abundance	Study	Butler_2023_SAD	Uncorrected	SAD
PWY.2942._L.lysine_biosynthesis_III	Health	-0.0748565	0.0435694	0.0920924	0.671362	abundance	Study	Butler_2023_SAD	Uncorrected	SAD
PWY.4984._urea_cycle	Health	-0.474477	0.278452	0.0947189	0.671362	abundance	Study	Butler_2023_SAD	Uncorrected	SAD
PWY.5030._L.histidine_degradation_III	Health	-0.685404	0.269931	0.0143359	0.671362	abundance	Study	Butler_2023_SAD	Uncorrected	SAD
PWY.5154._L.arginine_biosynthesis_III_.via_N.acetyl.L.citrulline.	Health	-0.327099	0.179068	0.0738432	0.671362	abundance	Study	Butler_2023_SAD	Uncorrected	SAD
PWY.5695._inosine_5..phosphate_degradation	Health	-0.143532	0.0500836	0.00611163	0.671362	abundance	Study	Butler_2023_SAD	Uncorrected	SAD
PWY.5941._glycogen_degradation_II	Health	0.127097	0.0664903	0.0617962	0.671362	abundance	Study	Butler_2023_SAD	Uncorrected	SAD
PWY.5973._cis.vaccenate_biosynthesis	Health	-0.458624	0.171498	0.0101498	0.671362	abundance	Study	Butler_2023_SAD	Uncorrected	SAD
PWY.6125._superpathway_of_guanosine_nucleotides_de_novo_biosynthesis_II	Health	-0.222301	0.128253	0.0893334	0.671362	abundance	Study	Butler_2023_SAD	Uncorrected	SAD
PWY.6147._6.hydroxymethyl.dihydropterin_diphosphate_biosynthesis_I	Health	-0.308773	0.179528	0.0917579	0.671362	abundance	Study	Butler_2023_SAD	Uncorrected	SAD
GLUCARDEG.PWY._D.glucarate_degradation_I	Health	-1.18975	0.66792	0.074868	0.671362	prevalence	Study	Butler_2023_SAD	Uncorrected	SAD
HOMOSER.METSYN.PWY._L.methionine_biosynthesis_I	Health	-1.77137	0.956019	0.0639019	0.671362	prevalence	Study	Butler_2023_SAD	Uncorrected	SAD
MET.SAM.PWY._superpathway_of_S.adenosyl.L.methionine_biosynthesis	Health	-1.77137	0.956019	0.0639019	0.671362	prevalence	Study	Butler_2023_SAD	Uncorrected	SAD
METSYN.PWY._superpathway_of_L.homoserine_and_L.methionine_biosynthesis	Health	-1.77137	0.956019	0.0639019	0.671362	prevalence	Study	Butler_2023_SAD	Uncorrected	SAD
P4.PWY._superpathway_of_L.lysine._L.threonine_and_L.methionine_biosynthesis_I	Health	-1.72521	0.782858	0.0275431	0.671362	prevalence	Study	Butler_2023_SAD	Uncorrected	SAD
PWY.6126._superpathway_of_adenosine_nucleotides_de_novo_biosynthesis_II	Health	-0.19145	0.11659	0.106976	0.678273	abundance	Study	Butler_2023_SAD	Uncorrected	SAD
CITRULBIO.PWY._L.citrulline_biosynthesis	Health	-0.357632	0.22577	0.119616	0.685489	abundance	Study	Butler_2023_SAD	Uncorrected	SAD
PWY.6121._5.aminoimidazole_ribonucleotide_biosynthesis_I	Health	0.0704819	0.0451377	0.124846	0.701963	abundance	Study	Butler_2023_SAD	Uncorrected	SAD
FUCCAT.PWY._fucose_degradation	Health	-0.388393	0.260659	0.142623	0.772755	abundance	Study	Butler_2023_SAD	Uncorrected	SAD
HEME.BIOSYNTHESIS.II._heme_b_biosynthesis_I_.aerobic.	Health	-1.00271	0.717199	0.162087	0.847403	prevalence	Study	Butler_2023_SAD	Uncorrected	SAD
COBALSYN.PWY._superpathway_of_adenosylcobalamin_salvage_from_cobinamide_I	Health	0.201164	0.156831	0.20564	0.863422	abundance	Study	Butler_2023_SAD	Uncorrected	SAD
NONMEVIPP.PWY._methylerythritol_phosphate_pathway_I	Health	0.0624838	0.0478489	0.197699	0.863422	abundance	Study	Butler_2023_SAD	Uncorrected	SAD
P42.PWY._incomplete_reductive_TCA_cycle	Health	-0.537946	0.409357	0.19532	0.863422	abundance	Study	Butler_2023_SAD	Uncorrected	SAD
PENTOSE.P.PWY._pentose_phosphate_pathway	Health	-0.19811	0.155481	0.208612	0.863422	abundance	Study	Butler_2023_SAD	Uncorrected	SAD
GALACTARDEG.PWY._D.galactarate_degradation_I	Health	-0.854924	0.676433	0.206277	0.863422	prevalence	Study	Butler_2023_SAD	Uncorrected	SAD
GALACTITOLCAT.PWY._galactitol_degradation	Health	-0.736501	0.576673	0.201547	0.863422	prevalence	Study	Butler_2023_SAD	Uncorrected	SAD
GLUCARGALACTSUPER.PWY._superpathway_of_D.glucarate_and_D.galactarate_degradation	Health	-0.854924	0.676433	0.206277	0.863422	prevalence	Study	Butler_2023_SAD	Uncorrected	SAD
HEXITOLDEGSUPER.PWY._superpathway_of_hexitol_degradation_.bacteria.	Health	-0.736501	0.576673	0.201547	0.863422	prevalence	Study	Butler_2023_SAD	Uncorrected	SAD
DTDPRHAMSYN.PWY._dTDP..beta..L.rhamnose_biosynthesis	Health	-0.0893435	0.0715612	0.217784	0.880898	abundance	Study	Butler_2023_SAD	Uncorrected	SAD
GLCMANNANAUT.PWY._superpathway_of_N.acetylglucosamine._N.acetylmannosamine_and_N.acetylneuraminate_degradation	Health	-0.152191	0.12954	0.245729	0.904509	abundance	Study	Butler_2023_SAD	Uncorrected	SAD
PWY.6122._5.aminoimidazole_ribonucleotide_biosynthesis_II	Health	0.05427	0.0455413	0.239132	0.904509	abundance	Study	Butler_2023_SAD	Uncorrected	SAD
GLUCARDEG.PWY._D.glucarate_degradation_I	Health	0.587591	0.518311	0.264866	0.907241	abundance	Study	Butler_2023_SAD	Uncorrected	SAD
GLUDEG.I.PWY._GABA_shunt	Health	1.72021	1.55362	0.268194	0.908204	prevalence	Study	Butler_2023_SAD	Uncorrected	SAD
X1CMET2.PWY._folate_transformations_III_.E._coli.	Health	-0.0378589	0.0347829	0.281727	0.90966	abundance	Study	Butler_2023_SAD	Uncorrected	SAD
PWY.5686._UMP_biosynthesis_I	Health	0.0446177	0.0425999	0.30007	0.931466	abundance	Study	Butler_2023_SAD	Uncorrected	SAD
POLYAMSYN.PWY._superpathway_of_polyamine_biosynthesis_I	Health	0.267631	0.263342	0.314486	0.964824	abundance	Study	Butler_2023_SAD	Uncorrected	SAD
FOLSYN.PWY._superpathway_of_tetrahydrofolate_biosynthesis_and_salvage	Health	1.01803	1.01799	0.317291	0.964824	prevalence	Study	Butler_2023_SAD	Uncorrected	SAD
ANAEROFRUCAT.PWY._homolactic_fermentation	Health	-0.0238722	0.0731871	0.745677	0.97754	abundance	Study	Butler_2023_SAD	Uncorrected	SAD
ANAGLYCOLYSIS.PWY._glycolysis_III_.from_glucose.	Health	-0.0114345	0.0398524	0.775382	0.97754	abundance	Study	Butler_2023_SAD	Uncorrected	SAD
ARG.POLYAMINE.SYN._superpathway_of_arginine_and_polyamine_biosynthesis	Health	0.14556	0.240768	0.548257	0.97754	abundance	Study	Butler_2023_SAD	Uncorrected	SAD
ASPASN.PWY._superpathway_of_L.aspartate_and_L.asparagine_biosynthesis	Health	-0.0356034	0.104591	0.735005	0.97754	abundance	Study	Butler_2023_SAD	Uncorrected	SAD
BIOTIN.BIOSYNTHESIS.PWY._biotin_biosynthesis_I	Health	-0.122202	0.310644	0.695778	0.97754	abundance	Study	Butler_2023_SAD	Uncorrected	SAD
BRANCHED.CHAIN.AA.SYN.PWY._superpathway_of_branched_chain_amino_acid_biosynthesis	Health	0.0158327	0.0393873	0.689452	0.97754	abundance	Study	Butler_2023_SAD	Uncorrected	SAD
CENTFERM.PWY._pyruvate_fermentation_to_butanoate	Health	0.146559	0.245341	0.553013	0.97754	abundance	Study	Butler_2023_SAD	Uncorrected	SAD
COLANSYN.PWY._colanic_acid_building_blocks_biosynthesis	Health	-0.0334946	0.0915585	0.716069	0.97754	abundance	Study	Butler_2023_SAD	Uncorrected	SAD
DAPLYSINESYN.PWY._L.lysine_biosynthesis_I	Health	0.101407	0.337233	0.764913	0.97754	abundance	Study	Butler_2023_SAD	Uncorrected	SAD
FASYN.ELONG.PWY._fatty_acid_elongation_.._saturated	Health	-0.144782	0.348177	0.679389	0.97754	abundance	Study	Butler_2023_SAD	Uncorrected	SAD
FERMENTATION.PWY._mixed_acid_fermentation	Health	-0.0702477	0.247884	0.778072	0.97754	abundance	Study	Butler_2023_SAD	Uncorrected	SAD
FOLSYN.PWY._superpathway_of_tetrahydrofolate_biosynthesis_and_salvage	Health	-0.193682	0.349191	0.581873	0.97754	abundance	Study	Butler_2023_SAD	Uncorrected	SAD
GALACTARDEG.PWY._D.galactarate_degradation_I	Health	0.485383	0.517622	0.354638	0.97754	abundance	Study	Butler_2023_SAD	Uncorrected	SAD
GALACTITOLCAT.PWY._galactitol_degradation	Health	-0.316994	0.601032	0.602955	0.97754	abundance	Study	Butler_2023_SAD	Uncorrected	SAD
GLUCARGALACTSUPER.PWY._superpathway_of_D.glucarate_and_D.galactarate_degradation	Health	0.485383	0.517622	0.354638	0.97754	abundance	Study	Butler_2023_SAD	Uncorrected	SAD
GLUCONEO.PWY._gluconeogenesis_I	Health	-0.0682499	0.0887152	0.445399	0.97754	abundance	Study	Butler_2023_SAD	Uncorrected	SAD
GLUCOSE1PMETAB.PWY._glucose_and_glucose.1.phosphate_degradation	Health	0.0951568	0.126457	0.457096	0.97754	abundance	Study	Butler_2023_SAD	Uncorrected	SAD
GLYCOL.GLYOXDEG.PWY._superpathway_of_glycol_metabolism_and_degradation	Health	-0.16802	0.479786	0.729851	0.97754	abundance	Study	Butler_2023_SAD	Uncorrected	SAD
GLYCOLYSIS.E.D._superpathway_of_glycolysis_and_the_Entner.Doudoroff_pathway	Health	-0.0696755	0.110205	0.530172	0.97754	abundance	Study	Butler_2023_SAD	Uncorrected	SAD
GLYOXYLATE.BYPASS._glyoxylate_cycle	Health	0.353063	0.790585	0.659352	0.97754	abundance	Study	Butler_2023_SAD	Uncorrected	SAD
GOLPDLCAT.PWY._superpathway_of_glycerol_degradation_to_1.3.propanediol	Health	-0.0931316	0.319098	0.771652	0.97754	abundance	Study	Butler_2023_SAD	Uncorrected	SAD
HEME.BIOSYNTHESIS.II.1._heme_b_biosynthesis_V_.aerobic.	Health	0.686177	0.701465	0.339108	0.97754	abundance	Study	Butler_2023_SAD	Uncorrected	SAD
HEME.BIOSYNTHESIS.II._heme_b_biosynthesis_I_.aerobic.	Health	0.326562	0.419766	0.441408	0.97754	abundance	Study	Butler_2023_SAD	Uncorrected	SAD
HEMESYN2.PWY._heme_b_biosynthesis_II_.oxygen.independent.	Health	0.202732	0.36675	0.58315	0.97754	abundance	Study	Butler_2023_SAD	Uncorrected	SAD
HEXITOLDEGSUPER.PWY._superpathway_of_hexitol_degradation_.bacteria.	Health	-0.287852	0.527562	0.590576	0.97754	abundance	Study	Butler_2023_SAD	Uncorrected	SAD
HOMOSER.METSYN.PWY._L.methionine_biosynthesis_I	Health	0.312775	0.44291	0.484068	0.97754	abundance	Study	Butler_2023_SAD	Uncorrected	SAD
ILEUSYN.PWY._L.isoleucine_biosynthesis_I_.from_threonine.	Health	0.0175757	0.0397453	0.660284	0.97754	abundance	Study	Butler_2023_SAD	Uncorrected	SAD
MET.SAM.PWY._superpathway_of_S.adenosyl.L.methionine_biosynthesis	Health	0.301349	0.42991	0.487289	0.97754	abundance	Study	Butler_2023_SAD	Uncorrected	SAD
METSYN.PWY._superpathway_of_L.homoserine_and_L.methionine_biosynthesis	Health	0.303051	0.434657	0.489601	0.97754	abundance	Study	Butler_2023_SAD	Uncorrected	SAD
NAGLIPASYN.PWY._lipid_IVA_biosynthesis_.E._coli.	Health	-0.213094	0.345043	0.539708	0.97754	abundance	Study	Butler_2023_SAD	Uncorrected	SAD
ORNDEG.PWY._superpathway_of_ornithine_degradation	Health	0.212867	0.510172	0.679047	0.97754	abundance	Study	Butler_2023_SAD	Uncorrected	SAD
P124.PWY._Bifidobacterium_shunt	Health	-0.418124	0.50905	0.41618	0.97754	abundance	Study	Butler_2023_SAD	Uncorrected	SAD
P161.PWY._acetylene_degradation_.anaerobic.	Health	0.0916987	0.234267	0.697177	0.97754	abundance	Study	Butler_2023_SAD	Uncorrected	SAD
P164.PWY._purine_nucleobases_degradation_I_.anaerobic.	Health	-0.0977366	0.232072	0.675488	0.97754	abundance	Study	Butler_2023_SAD	Uncorrected	SAD
P4.PWY._superpathway_of_L.lysine._L.threonine_and_L.methionine_biosynthesis_I	Health	0.19148	0.387739	0.624341	0.97754	abundance	Study	Butler_2023_SAD	Uncorrected	SAD
P41.PWY._pyruvate_fermentation_to_acetate_and_.S..lactate_I	Health	0.0928608	0.133723	0.490694	0.97754	abundance	Study	Butler_2023_SAD	Uncorrected	SAD
PANTO.PWY._phosphopantothenate_biosynthesis_I	Health	0.028602	0.0578482	0.623211	0.97754	abundance	Study	Butler_2023_SAD	Uncorrected	SAD
PANTOSYN.PWY._superpathway_of_coenzyme_A_biosynthesis_I_.bacteria.	Health	0.0292497	0.0483095	0.547665	0.97754	abundance	Study	Butler_2023_SAD	Uncorrected	SAD
PEPTIDOGLYCANSYN.PWY._peptidoglycan_biosynthesis_I_.meso.diaminopimelate_containing.	Health	0.034076	0.0520699	0.515897	0.97754	abundance	Study	Butler_2023_SAD	Uncorrected	SAD
PHOSLIPSYN.PWY._superpathway_of_phospholipid_biosynthesis_I_.bacteria.	Health	-0.0642708	0.226763	0.778044	0.97754	abundance	Study	Butler_2023_SAD	Uncorrected	SAD
PPGPPMET.PWY._ppGpp_metabolism	Health	0.240895	0.248262	0.33665	0.97754	abundance	Study	Butler_2023_SAD	Uncorrected	SAD
PWY.1861._formaldehyde_assimilation_II_.assimilatory_RuMP_Cycle.	Health	-0.101057	0.334208	0.763671	0.97754	abundance	Study	Butler_2023_SAD	Uncorrected	SAD
PWY.2941._L.lysine_biosynthesis_II	Health	-0.224049	0.240728	0.356563	0.97754	abundance	Study	Butler_2023_SAD	Uncorrected	SAD
PWY.3001._superpathway_of_L.isoleucine_biosynthesis_I	Health	-0.0393047	0.0480368	0.417193	0.97754	abundance	Study	Butler_2023_SAD	Uncorrected	SAD
PWY.3841._folate_transformations_II_.plants.	Health	0.0202908	0.0641936	0.753279	0.97754	abundance	Study	Butler_2023_SAD	Uncorrected	SAD
PWY.5022._4.aminobutanoate_degradation_V	Health	0.15419	0.306812	0.617574	0.97754	abundance	Study	Butler_2023_SAD	Uncorrected	SAD
PWY.5097._L.lysine_biosynthesis_VI	Health	-0.0366495	0.0396353	0.35967	0.97754	abundance	Study	Butler_2023_SAD	Uncorrected	SAD
PWY.5100._pyruvate_fermentation_to_acetate_and_lactate_II	Health	0.0766057	0.129568	0.557078	0.97754	abundance	Study	Butler_2023_SAD	Uncorrected	SAD
PWY.5121._superpathway_of_geranylgeranyl_diphosphate_biosynthesis_II_.via_MEP.	Health	0.0923997	0.220218	0.676624	0.97754	abundance	Study	Butler_2023_SAD	Uncorrected	SAD
PWY.5188._tetrapyrrole_biosynthesis_I_.from_glutamate.	Health	0.105193	0.142026	0.462434	0.97754	abundance	Study	Butler_2023_SAD	Uncorrected	SAD
PWY.5484._glycolysis_II_.from_fructose_6.phosphate.	Health	-0.0321151	0.0985175	0.745825	0.97754	abundance	Study	Butler_2023_SAD	Uncorrected	SAD
PWY.5505._L.glutamate_and_L.glutamine_biosynthesis	Health	-0.159986	0.17534	0.366009	0.97754	abundance	Study	Butler_2023_SAD	Uncorrected	SAD
PWY.5659._GDP.mannose_biosynthesis	Health	-0.0764438	0.148571	0.609197	0.97754	abundance	Study	Butler_2023_SAD	Uncorrected	SAD
PWY.5667._CDP.diacylglycerol_biosynthesis_I	Health	0.0200408	0.0562555	0.723186	0.97754	abundance	Study	Butler_2023_SAD	Uncorrected	SAD
PWY.5989._stearate_biosynthesis_II_.bacteria_and_plants.	Health	-0.110088	0.354591	0.757552	0.97754	abundance	Study	Butler_2023_SAD	Uncorrected	SAD
BIOTIN.BIOSYNTHESIS.PWY._biotin_biosynthesis_I	Health	1.28166	1.64862	0.436914	0.97754	prevalence	Study	Butler_2023_SAD	Uncorrected	SAD
FASYN.ELONG.PWY._fatty_acid_elongation_.._saturated	Health	1.28166	1.64862	0.436914	0.97754	prevalence	Study	Butler_2023_SAD	Uncorrected	SAD
FUC.RHAMCAT.PWY._superpathway_of_fucose_and_rhamnose_degradation	Health	1.21113	1.64367	0.461216	0.97754	prevalence	Study	Butler_2023_SAD	Uncorrected	SAD
GLUCOSE1PMETAB.PWY._glucose_and_glucose.1.phosphate_degradation	Health	0.483698	0.595954	0.417	0.97754	prevalence	Study	Butler_2023_SAD	Uncorrected	SAD
GLYOXYLATE.BYPASS._glyoxylate_cycle	Health	-0.133873	0.547905	0.806971	0.97754	prevalence	Study	Butler_2023_SAD	Uncorrected	SAD
GOLPDLCAT.PWY._superpathway_of_glycerol_degradation_to_1.3.propanediol	Health	-1.04141	1.68576	0.536727	0.97754	prevalence	Study	Butler_2023_SAD	Uncorrected	SAD
HEME.BIOSYNTHESIS.II.1._heme_b_biosynthesis_V_.aerobic.	Health	-0.142554	0.547193	0.794464	0.97754	prevalence	Study	Butler_2023_SAD	Uncorrected	SAD
METHGLYUT.PWY._superpathway_of_methylglyoxal_degradation	Health	0.336767	0.578555	0.56051	0.97754	prevalence	Study	Butler_2023_SAD	Uncorrected	SAD
ORNDEG.PWY._superpathway_of_ornithine_degradation	Health	-0.264232	0.612792	0.666328	0.97754	prevalence	Study	Butler_2023_SAD	Uncorrected	SAD
P124.PWY._Bifidobacterium_shunt	Health	0.635122	0.748006	0.395833	0.97754	prevalence	Study	Butler_2023_SAD	Uncorrected	SAD
P185.PWY._formaldehyde_assimilation_III_.dihydroxyacetone_cycle.	Health	-1.04141	1.68576	0.536727	0.97754	prevalence	Study	Butler_2023_SAD	Uncorrected	SAD
P42.PWY._incomplete_reductive_TCA_cycle	Health	-0.460176	1.07793	0.669446	0.97754	prevalence	Study	Butler_2023_SAD	Uncorrected	SAD
PWY.1861._formaldehyde_assimilation_II_.assimilatory_RuMP_Cycle.	Health	-1.11219	1.67844	0.507565	0.97754	prevalence	Study	Butler_2023_SAD	Uncorrected	SAD
PWY.5022._4.aminobutanoate_degradation_V	Health	1.1778	1.646	0.474266	0.97754	prevalence	Study	Butler_2023_SAD	Uncorrected	SAD
PWY.5989._stearate_biosynthesis_II_.bacteria_and_plants.	Health	1.28166	1.64862	0.436914	0.97754	prevalence	Study	Butler_2023_SAD	Uncorrected	SAD
GALACTUROCAT.PWY._D.galacturonate_degradation_I	Health	-0.0289959	0.200125	0.885393	0.994395	abundance	Study	Butler_2023_SAD	Uncorrected	SAD
GLUCUROCAT.PWY._superpathway_of_.beta..D.glucuronosides_degradation	Health	-0.0174288	0.168182	0.917886	0.994395	abundance	Study	Butler_2023_SAD	Uncorrected	SAD
GLUDEG.I.PWY._GABA_shunt	Health	0.0293227	0.352037	0.933971	0.994395	abundance	Study	Butler_2023_SAD	Uncorrected	SAD
GLYCOLYSIS._glycolysis_I_.from_glucose_6.phosphate.	Health	0.0186399	0.0926117	0.841321	0.994395	abundance	Study	Butler_2023_SAD	Uncorrected	SAD
HISTSYN.PWY._L.histidine_biosynthesis	Health	0.00379585	0.0453505	0.933636	0.994395	abundance	Study	Butler_2023_SAD	Uncorrected	SAD
LACTOSECAT.PWY._lactose_and_galactose_degradation_I	Health	0.0433398	0.342487	0.899819	0.994395	abundance	Study	Butler_2023_SAD	Uncorrected	SAD
METH.ACETATE.PWY._methanogenesis_from_acetate	Health	0.0226937	0.269643	0.933271	0.994395	abundance	Study	Butler_2023_SAD	Uncorrected	SAD
METHGLYUT.PWY._superpathway_of_methylglyoxal_degradation	Health	0.0537433	0.493447	0.913996	0.994395	abundance	Study	Butler_2023_SAD	Uncorrected	SAD
OANTIGEN.PWY._O.antigen_building_blocks_biosynthesis_.E._coli.	Health	-0.00956703	0.0982487	0.922825	0.994395	abundance	Study	Butler_2023_SAD	Uncorrected	SAD
P185.PWY._formaldehyde_assimilation_III_.dihydroxyacetone_cycle.	Health	0.0206051	0.369256	0.955731	0.994395	abundance	Study	Butler_2023_SAD	Uncorrected	SAD
P461.PWY._hexitol_fermentation_to_lactate._formate._ethanol_and_acetate	Health	0.00545902	0.238814	0.981856	0.994395	abundance	Study	Butler_2023_SAD	Uncorrected	SAD
PWY.1042._glycolysis_IV	Health	-0.00141864	0.0481915	0.976635	0.994395	abundance	Study	Butler_2023_SAD	Uncorrected	SAD
PWY.241._C4_photosynthetic_carbon_assimilation_cycle._NADP.ME_type	Health	-0.0760727	0.431526	0.860825	0.994395	abundance	Study	Butler_2023_SAD	Uncorrected	SAD
PWY.4041._.gamma..glutamyl_cycle	Health	0.0161619	0.286782	0.955287	0.994395	abundance	Study	Butler_2023_SAD	Uncorrected	SAD
PWY.5676._acetyl.CoA_fermentation_to_butanoate_II	Health	0.0315015	0.277004	0.909923	0.994395	abundance	Study	Butler_2023_SAD	Uncorrected	SAD
GLYCOL.GLYOXDEG.PWY._superpathway_of_glycol_metabolism_and_degradation	Health	0.0755174	0.567914	0.894214	0.994395	prevalence	Study	Butler_2023_SAD	Uncorrected	SAD
HEMESYN2.PWY._heme_b_biosynthesis_II_.oxygen.independent.	Health	0.1299	0.948842	0.891107	0.994395	prevalence	Study	Butler_2023_SAD	Uncorrected	SAD
PWY.241._C4_photosynthetic_carbon_assimilation_cycle._NADP.ME_type	Health	0.13124	1.19914	0.91285	0.994395	prevalence	Study	Butler_2023_SAD	Uncorrected	SAD
P441.PWY._superpathway_of_N.acetylneuraminate_degradation	Health	-0.000437652	0.131962	0.997367	0.997367	abundance	Study	Butler_2023_SAD	Uncorrected	SAD
ANAEROFRUCAT.PWY._homolactic_fermentation	Health	0.135907	0.0749624	0.0726875	0.872357	abundance	Study	Ferreiro_2023_ADpre	Uncorrected	AD
GLYCOLYSIS.E.D._superpathway_of_glycolysis_and_the_Entner.Doudoroff_pathway	Health	0.229332	0.134326	0.0907252	0.872357	abundance	Study	Ferreiro_2023_ADpre	Uncorrected	AD
GLYCOLYSIS._glycolysis_I_.from_glucose_6.phosphate.	Health	0.148765	0.0855678	0.0850422	0.872357	abundance	Study	Ferreiro_2023_ADpre	Uncorrected	AD
GOLPDLCAT.PWY._superpathway_of_glycerol_degradation_to_1.3.propanediol	Health	-0.304243	0.176924	0.0884464	0.872357	abundance	Study	Ferreiro_2023_ADpre	Uncorrected	AD
HEME.BIOSYNTHESIS.II._heme_b_biosynthesis_I_.aerobic.	Health	0.569854	0.315154	0.0740348	0.872357	abundance	Study	Ferreiro_2023_ADpre	Uncorrected	AD
HEMESYN2.PWY._heme_b_biosynthesis_II_.oxygen.independent.	Health	0.424382	0.221825	0.0584807	0.872357	abundance	Study	Ferreiro_2023_ADpre	Uncorrected	AD
P185.PWY._formaldehyde_assimilation_III_.dihydroxyacetone_cycle.	Health	-0.540911	0.272302	0.0495902	0.872357	abundance	Study	Ferreiro_2023_ADpre	Uncorrected	AD
PPGPPMET.PWY._ppGpp_metabolism	Health	-0.531394	0.274783	0.0558734	0.872357	abundance	Study	Ferreiro_2023_ADpre	Uncorrected	AD
PWY.241._C4_photosynthetic_carbon_assimilation_cycle._NADP.ME_type	Health	0.468256	0.264179	0.0792401	0.872357	abundance	Study	Ferreiro_2023_ADpre	Uncorrected	AD
PWY.5100._pyruvate_fermentation_to_acetate_and_lactate_II	Health	-0.164717	0.0891657	0.0675178	0.872357	abundance	Study	Ferreiro_2023_ADpre	Uncorrected	AD
PWY.5484._glycolysis_II_.from_fructose_6.phosphate.	Health	0.16641	0.093254	0.0772341	0.872357	abundance	Study	Ferreiro_2023_ADpre	Uncorrected	AD
GALACTITOLCAT.PWY._galactitol_degradation	Health	0.844389	0.479205	0.0780591	0.872357	prevalence	Study	Ferreiro_2023_ADpre	Uncorrected	AD
HEME.BIOSYNTHESIS.II.1._heme_b_biosynthesis_V_.aerobic.	Health	0.83557	0.44026	0.0577088	0.872357	prevalence	Study	Ferreiro_2023_ADpre	Uncorrected	AD
ARO.PWY._chorismate_biosynthesis_I	Health	-0.0371563	0.0301967	0.221269	0.932723	abundance	Study	Ferreiro_2023_ADpre	Uncorrected	AD
COMPLETE.ARO.PWY._superpathway_of_aromatic_amino_acid_biosynthesis	Health	-0.0387718	0.0312827	0.21796	0.932723	abundance	Study	Ferreiro_2023_ADpre	Uncorrected	AD
FERMENTATION.PWY._mixed_acid_fermentation	Health	-0.21414	0.160422	0.184811	0.932723	abundance	Study	Ferreiro_2023_ADpre	Uncorrected	AD
GALACTARDEG.PWY._D.galactarate_degradation_I	Health	0.554025	0.421646	0.192164	0.932723	abundance	Study	Ferreiro_2023_ADpre	Uncorrected	AD
GALACTUROCAT.PWY._D.galacturonate_degradation_I	Health	0.184695	0.142072	0.196443	0.932723	abundance	Study	Ferreiro_2023_ADpre	Uncorrected	AD
GLUCARDEG.PWY._D.glucarate_degradation_I	Health	0.52649	0.420613	0.214028	0.932723	abundance	Study	Ferreiro_2023_ADpre	Uncorrected	AD
GLUCARGALACTSUPER.PWY._superpathway_of_D.glucarate_and_D.galactarate_degradation	Health	0.554025	0.421646	0.192164	0.932723	abundance	Study	Ferreiro_2023_ADpre	Uncorrected	AD
GLUCONEO.PWY._gluconeogenesis_I	Health	0.0622748	0.0507951	0.222942	0.932723	abundance	Study	Ferreiro_2023_ADpre	Uncorrected	AD
GLUCUROCAT.PWY._superpathway_of_.beta..D.glucuronosides_degradation	Health	0.167342	0.136177	0.221872	0.932723	abundance	Study	Ferreiro_2023_ADpre	Uncorrected	AD
HOMOSER.METSYN.PWY._L.methionine_biosynthesis_I	Health	0.524472	0.35502	0.142973	0.932723	abundance	Study	Ferreiro_2023_ADpre	Uncorrected	AD
LACTOSECAT.PWY._lactose_and_galactose_degradation_I	Health	-0.341801	0.249586	0.173774	0.932723	abundance	Study	Ferreiro_2023_ADpre	Uncorrected	AD
MET.SAM.PWY._superpathway_of_S.adenosyl.L.methionine_biosynthesis	Health	0.506126	0.340078	0.140064	0.932723	abundance	Study	Ferreiro_2023_ADpre	Uncorrected	AD
METSYN.PWY._superpathway_of_L.homoserine_and_L.methionine_biosynthesis	Health	0.513096	0.34477	0.140074	0.932723	abundance	Study	Ferreiro_2023_ADpre	Uncorrected	AD
P161.PWY._acetylene_degradation_.anaerobic.	Health	0.249831	0.207303	0.230856	0.932723	abundance	Study	Ferreiro_2023_ADpre	Uncorrected	AD
P41.PWY._pyruvate_fermentation_to_acetate_and_.S..lactate_I	Health	-0.138175	0.0893277	0.124912	0.932723	abundance	Study	Ferreiro_2023_ADpre	Uncorrected	AD
P461.PWY._hexitol_fermentation_to_lactate._formate._ethanol_and_acetate	Health	-0.268145	0.222866	0.231619	0.932723	abundance	Study	Ferreiro_2023_ADpre	Uncorrected	AD
PWY.4041._.gamma..glutamyl_cycle	Health	0.236792	0.155892	0.131781	0.932723	abundance	Study	Ferreiro_2023_ADpre	Uncorrected	AD
PWY.5941._glycogen_degradation_II	Health	-0.108231	0.0770307	0.162961	0.932723	abundance	Study	Ferreiro_2023_ADpre	Uncorrected	AD
PWY.6125._superpathway_of_guanosine_nucleotides_de_novo_biosynthesis_II	Health	0.149625	0.131372	0.25732	0.932723	abundance	Study	Ferreiro_2023_ADpre	Uncorrected	AD
PWY.6126._superpathway_of_adenosine_nucleotides_de_novo_biosynthesis_II	Health	0.138402	0.118843	0.246831	0.932723	abundance	Study	Ferreiro_2023_ADpre	Uncorrected	AD
GLUCOSE1PMETAB.PWY._glucose_and_glucose.1.phosphate_degradation	Health	0.66478	0.445951	0.136039	0.932723	prevalence	Study	Ferreiro_2023_ADpre	Uncorrected	AD
GLUDEG.I.PWY._GABA_shunt	Health	-1.4003	1.18236	0.236287	0.932723	prevalence	Study	Ferreiro_2023_ADpre	Uncorrected	AD
GLYCOL.GLYOXDEG.PWY._superpathway_of_glycol_metabolism_and_degradation	Health	0.677061	0.432273	0.117283	0.932723	prevalence	Study	Ferreiro_2023_ADpre	Uncorrected	AD
GLYOXYLATE.BYPASS._glyoxylate_cycle	Health	0.581435	0.434796	0.181137	0.932723	prevalence	Study	Ferreiro_2023_ADpre	Uncorrected	AD
HEME.BIOSYNTHESIS.II._heme_b_biosynthesis_I_.aerobic.	Health	0.649536	0.559052	0.245295	0.932723	prevalence	Study	Ferreiro_2023_ADpre	Uncorrected	AD
HEXITOLDEGSUPER.PWY._superpathway_of_hexitol_degradation_.bacteria.	Health	0.738463	0.474043	0.119281	0.932723	prevalence	Study	Ferreiro_2023_ADpre	Uncorrected	AD
FOLSYN.PWY._superpathway_of_tetrahydrofolate_biosynthesis_and_salvage	Health	-0.819028	0.740455	0.268677	0.935212	prevalence	Study	Ferreiro_2023_ADpre	Uncorrected	AD
P4.PWY._superpathway_of_L.lysine._L.threonine_and_L.methionine_biosynthesis_I	Health	0.340895	0.320754	0.29072	0.936173	abundance	Study	Ferreiro_2023_ADpre	Uncorrected	AD
X1CMET2.PWY._folate_transformations_III_.E._coli.	Health	0.0341252	0.032216	0.291912	0.936173	abundance	Study	Ferreiro_2023_ADpre	Uncorrected	AD
POLYAMSYN.PWY._superpathway_of_polyamine_biosynthesis_I	Health	0.212514	0.203724	0.299278	0.940465	abundance	Study	Ferreiro_2023_ADpre	Uncorrected	AD
ANAGLYCOLYSIS.PWY._glycolysis_III_.from_glucose.	Health	-0.0206856	0.0286438	0.471797	0.940474	abundance	Study	Ferreiro_2023_ADpre	Uncorrected	AD
ARG.POLYAMINE.SYN._superpathway_of_arginine_and_polyamine_biosynthesis	Health	0.178227	0.186735	0.342054	0.940474	abundance	Study	Ferreiro_2023_ADpre	Uncorrected	AD
ARGSYNBSUB.PWY._L.arginine_biosynthesis_II_.acetyl_cycle.	Health	-0.0442047	0.0624283	0.48046	0.940474	abundance	Study	Ferreiro_2023_ADpre	Uncorrected	AD
BRANCHED.CHAIN.AA.SYN.PWY._superpathway_of_branched_chain_amino_acid_biosynthesis	Health	-0.0298332	0.0314909	0.345632	0.940474	abundance	Study	Ferreiro_2023_ADpre	Uncorrected	AD
CENTFERM.PWY._pyruvate_fermentation_to_butanoate	Health	0.14011	0.179179	0.436053	0.940474	abundance	Study	Ferreiro_2023_ADpre	Uncorrected	AD
COBALSYN.PWY._superpathway_of_adenosylcobalamin_salvage_from_cobinamide_I	Health	-0.0622474	0.0880073	0.480948	0.940474	abundance	Study	Ferreiro_2023_ADpre	Uncorrected	AD
DTDPRHAMSYN.PWY._dTDP..beta..L.rhamnose_biosynthesis	Health	-0.0373317	0.0577133	0.519142	0.940474	abundance	Study	Ferreiro_2023_ADpre	Uncorrected	AD
FUC.RHAMCAT.PWY._superpathway_of_fucose_and_rhamnose_degradation	Health	0.129291	0.180725	0.475949	0.940474	abundance	Study	Ferreiro_2023_ADpre	Uncorrected	AD
FUCCAT.PWY._fucose_degradation	Health	0.124259	0.172171	0.472072	0.940474	abundance	Study	Ferreiro_2023_ADpre	Uncorrected	AD
GALACTITOLCAT.PWY._galactitol_degradation	Health	0.402293	0.520558	0.441911	0.940474	abundance	Study	Ferreiro_2023_ADpre	Uncorrected	AD
GLUCOSE1PMETAB.PWY._glucose_and_glucose.1.phosphate_degradation	Health	-0.156493	0.157446	0.323723	0.940474	abundance	Study	Ferreiro_2023_ADpre	Uncorrected	AD
GLUDEG.I.PWY._GABA_shunt	Health	0.196462	0.230569	0.396208	0.940474	abundance	Study	Ferreiro_2023_ADpre	Uncorrected	AD
GLUTORN.PWY._L.ornithine_biosynthesis_I	Health	-0.0518105	0.0666501	0.4387	0.940474	abundance	Study	Ferreiro_2023_ADpre	Uncorrected	AD
GLYCOGENSYNTH.PWY._glycogen_biosynthesis_I_.from_ADP.D.Glucose.	Health	-0.0701807	0.075118	0.352307	0.940474	abundance	Study	Ferreiro_2023_ADpre	Uncorrected	AD
GLYOXYLATE.BYPASS._glyoxylate_cycle	Health	0.53905	0.658463	0.416338	0.940474	abundance	Study	Ferreiro_2023_ADpre	Uncorrected	AD
HEME.BIOSYNTHESIS.II.1._heme_b_biosynthesis_V_.aerobic.	Health	0.505865	0.547539	0.359014	0.940474	abundance	Study	Ferreiro_2023_ADpre	Uncorrected	AD
HEXITOLDEGSUPER.PWY._superpathway_of_hexitol_degradation_.bacteria.	Health	0.411968	0.450748	0.363516	0.940474	abundance	Study	Ferreiro_2023_ADpre	Uncorrected	AD
ILEUSYN.PWY._L.isoleucine_biosynthesis_I_.from_threonine.	Health	-0.0252522	0.0311218	0.418972	0.940474	abundance	Study	Ferreiro_2023_ADpre	Uncorrected	AD
METH.ACETATE.PWY._methanogenesis_from_acetate	Health	-0.16358	0.172165	0.344226	0.940474	abundance	Study	Ferreiro_2023_ADpre	Uncorrected	AD
P164.PWY._purine_nucleobases_degradation_I_.anaerobic.	Health	-0.104476	0.153718	0.498215	0.940474	abundance	Study	Ferreiro_2023_ADpre	Uncorrected	AD
P441.PWY._superpathway_of_N.acetylneuraminate_degradation	Health	0.106114	0.110116	0.337436	0.940474	abundance	Study	Ferreiro_2023_ADpre	Uncorrected	AD
PENTOSE.P.PWY._pentose_phosphate_pathway	Health	0.124865	0.143176	0.38514	0.940474	abundance	Study	Ferreiro_2023_ADpre	Uncorrected	AD
PEPTIDOGLYCANSYN.PWY._peptidoglycan_biosynthesis_I_.meso.diaminopimelate_containing.	Health	-0.0280634	0.0303197	0.356785	0.940474	abundance	Study	Ferreiro_2023_ADpre	Uncorrected	AD
PWY.1042._glycolysis_IV	Health	-0.0314084	0.0397806	0.431576	0.940474	abundance	Study	Ferreiro_2023_ADpre	Uncorrected	AD
PWY.1861._formaldehyde_assimilation_II_.assimilatory_RuMP_Cycle.	Health	-0.254035	0.273095	0.354397	0.940474	abundance	Study	Ferreiro_2023_ADpre	Uncorrected	AD
PWY.3001._superpathway_of_L.isoleucine_biosynthesis_I	Health	-0.0268872	0.0315845	0.396553	0.940474	abundance	Study	Ferreiro_2023_ADpre	Uncorrected	AD
PWY.3841._folate_transformations_II_.plants.	Health	0.0229031	0.0343041	0.505822	0.940474	abundance	Study	Ferreiro_2023_ADpre	Uncorrected	AD
PWY.5022._4.aminobutanoate_degradation_V	Health	0.169236	0.19864	0.396185	0.940474	abundance	Study	Ferreiro_2023_ADpre	Uncorrected	AD
PWY.5188._tetrapyrrole_biosynthesis_I_.from_glutamate.	Health	-0.0983765	0.108009	0.364478	0.940474	abundance	Study	Ferreiro_2023_ADpre	Uncorrected	AD
PWY.5505._L.glutamate_and_L.glutamine_biosynthesis	Health	-0.100636	0.128373	0.434845	0.940474	abundance	Study	Ferreiro_2023_ADpre	Uncorrected	AD
PWY.5695._inosine_5..phosphate_degradation	Health	0.0432435	0.0508731	0.397244	0.940474	abundance	Study	Ferreiro_2023_ADpre	Uncorrected	AD
CENTFERM.PWY._pyruvate_fermentation_to_butanoate	Health	-0.918916	1.22218	0.452131	0.940474	prevalence	Study	Ferreiro_2023_ADpre	Uncorrected	AD
ORNDEG.PWY._superpathway_of_ornithine_degradation	Health	0.36501	0.485162	0.451843	0.940474	prevalence	Study	Ferreiro_2023_ADpre	Uncorrected	AD
P124.PWY._Bifidobacterium_shunt	Health	0.306785	0.454252	0.499444	0.940474	prevalence	Study	Ferreiro_2023_ADpre	Uncorrected	AD
PPGPPMET.PWY._ppGpp_metabolism	Health	-0.942379	1.27913	0.461284	0.940474	prevalence	Study	Ferreiro_2023_ADpre	Uncorrected	AD
ARGSYN.PWY._L.arginine_biosynthesis_I_.via_L.ornithine.	Health	-0.0348087	0.0576652	0.547389	0.947155	abundance	Study	Ferreiro_2023_ADpre	Uncorrected	AD
PWY.2941._L.lysine_biosynthesis_II	Health	0.0702159	0.116666	0.548568	0.947155	abundance	Study	Ferreiro_2023_ADpre	Uncorrected	AD
PWY.2942._L.lysine_biosynthesis_III	Health	-0.0175332	0.0314915	0.578877	0.947155	abundance	Study	Ferreiro_2023_ADpre	Uncorrected	AD
PWY.5121._superpathway_of_geranylgeranyl_diphosphate_biosynthesis_II_.via_MEP.	Health	0.109347	0.1848	0.555318	0.947155	abundance	Study	Ferreiro_2023_ADpre	Uncorrected	AD
P4.PWY._superpathway_of_L.lysine._L.threonine_and_L.methionine_biosynthesis_I	Health	0.330626	0.589497	0.574892	0.947155	prevalence	Study	Ferreiro_2023_ADpre	Uncorrected	AD
GLYCOL.GLYOXDEG.PWY._superpathway_of_glycol_metabolism_and_degradation	Health	0.364937	0.682259	0.595683	0.94981	abundance	Study	Ferreiro_2023_ADpre	Uncorrected	AD
PWY.6121._5.aminoimidazole_ribonucleotide_biosynthesis_I	Health	0.0159671	0.0298617	0.593986	0.94981	abundance	Study	Ferreiro_2023_ADpre	Uncorrected	AD
PWY.6122._5.aminoimidazole_ribonucleotide_biosynthesis_II	Health	0.0181198	0.0345952	0.601546	0.94981	abundance	Study	Ferreiro_2023_ADpre	Uncorrected	AD
FASYN.ELONG.PWY._fatty_acid_elongation_.._saturated	Health	0.147475	0.285591	0.60667	0.951029	abundance	Study	Ferreiro_2023_ADpre	Uncorrected	AD
P42.PWY._incomplete_reductive_TCA_cycle	Health	-0.151772	0.293988	0.606775	0.951029	abundance	Study	Ferreiro_2023_ADpre	Uncorrected	AD
COA.PWY.1._superpathway_of_coenzyme_A_biosynthesis_III_.mammals.	Health	-0.0155024	0.0315625	0.624335	0.961887	abundance	Study	Ferreiro_2023_ADpre	Uncorrected	AD
BIOTIN.BIOSYNTHESIS.PWY._biotin_biosynthesis_I	Health	-0.621603	1.29348	0.630825	0.961887	prevalence	Study	Ferreiro_2023_ADpre	Uncorrected	AD
GALACTARDEG.PWY._D.galactarate_degradation_I	Health	-0.300843	0.621886	0.628557	0.961887	prevalence	Study	Ferreiro_2023_ADpre	Uncorrected	AD
GLUCARGALACTSUPER.PWY._superpathway_of_D.glucarate_and_D.galactarate_degradation	Health	-0.300843	0.621886	0.628557	0.961887	prevalence	Study	Ferreiro_2023_ADpre	Uncorrected	AD
PHOSLIPSYN.PWY._superpathway_of_phospholipid_biosynthesis_I_.bacteria.	Health	-0.621603	1.29348	0.630825	0.961887	prevalence	Study	Ferreiro_2023_ADpre	Uncorrected	AD
PWY.5030._L.histidine_degradation_III	Health	-0.621603	1.29348	0.630825	0.961887	prevalence	Study	Ferreiro_2023_ADpre	Uncorrected	AD
HISTSYN.PWY._L.histidine_biosynthesis	Health	0.0163964	0.0341817	0.632451	0.962146	abundance	Study	Ferreiro_2023_ADpre	Uncorrected	AD
ASPASN.PWY._superpathway_of_L.aspartate_and_L.asparagine_biosynthesis	Health	0.0315309	0.0696328	0.651614	0.965406	abundance	Study	Ferreiro_2023_ADpre	Uncorrected	AD
CALVIN.PWY._Calvin.Benson.Bassham_cycle	Health	-0.0197329	0.0448641	0.66096	0.965406	abundance	Study	Ferreiro_2023_ADpre	Uncorrected	AD
CITRULBIO.PWY._L.citrulline_biosynthesis	Health	0.101496	0.230997	0.661287	0.965406	abundance	Study	Ferreiro_2023_ADpre	Uncorrected	AD
METHGLYUT.PWY._superpathway_of_methylglyoxal_degradation	Health	0.147269	0.327823	0.654343	0.965406	abundance	Study	Ferreiro_2023_ADpre	Uncorrected	AD
PWY.6147._6.hydroxymethyl.dihydropterin_diphosphate_biosynthesis_I	Health	-0.0882302	0.191025	0.645124	0.965406	abundance	Study	Ferreiro_2023_ADpre	Uncorrected	AD
GLUCARDEG.PWY._D.glucarate_degradation_I	Health	0.248131	0.553054	0.653679	0.965406	prevalence	Study	Ferreiro_2023_ADpre	Uncorrected	AD
ARGININE.SYN4.PWY._L.ornithine_biosynthesis_II	Health	-0.0633298	0.29622	0.831127	0.967143	abundance	Study	Ferreiro_2023_ADpre	Uncorrected	AD
BIOTIN.BIOSYNTHESIS.PWY._biotin_biosynthesis_I	Health	0.112968	0.272136	0.678914	0.967143	abundance	Study	Ferreiro_2023_ADpre	Uncorrected	AD
COA.PWY._coenzyme_A_biosynthesis_I_.prokaryotic.	Health	-0.0102665	0.0324751	0.752528	0.967143	abundance	Study	Ferreiro_2023_ADpre	Uncorrected	AD
COLANSYN.PWY._colanic_acid_building_blocks_biosynthesis	Health	-0.01463	0.0607624	0.810199	0.967143	abundance	Study	Ferreiro_2023_ADpre	Uncorrected	AD
DAPLYSINESYN.PWY._L.lysine_biosynthesis_I	Health	-0.0869653	0.251966	0.730674	0.967143	abundance	Study	Ferreiro_2023_ADpre	Uncorrected	AD
GLCMANNANAUT.PWY._superpathway_of_N.acetylglucosamine._N.acetylmannosamine_and_N.acetylneuraminate_degradation	Health	0.0364643	0.101608	0.720411	0.967143	abundance	Study	Ferreiro_2023_ADpre	Uncorrected	AD
GLYCOCAT.PWY._glycogen_degradation_I	Health	-0.0648334	0.243519	0.79058	0.967143	abundance	Study	Ferreiro_2023_ADpre	Uncorrected	AD
HISDEG.PWY._L.histidine_degradation_I	Health	0.0593339	0.20341	0.771094	0.967143	abundance	Study	Ferreiro_2023_ADpre	Uncorrected	AD
ORNDEG.PWY._superpathway_of_ornithine_degradation	Health	-0.159851	0.472657	0.736112	0.967143	abundance	Study	Ferreiro_2023_ADpre	Uncorrected	AD
PANTO.PWY._phosphopantothenate_biosynthesis_I	Health	-0.0181173	0.0538418	0.737172	0.967143	abundance	Study	Ferreiro_2023_ADpre	Uncorrected	AD
PANTOSYN.PWY._superpathway_of_coenzyme_A_biosynthesis_I_.bacteria.	Health	-0.0106936	0.0423341	0.80107	0.967143	abundance	Study	Ferreiro_2023_ADpre	Uncorrected	AD
PHOSLIPSYN.PWY._superpathway_of_phospholipid_biosynthesis_I_.bacteria.	Health	0.0501203	0.155214	0.747411	0.967143	abundance	Study	Ferreiro_2023_ADpre	Uncorrected	AD
PWY.5030._L.histidine_degradation_III	Health	0.0789765	0.24314	0.74597	0.967143	abundance	Study	Ferreiro_2023_ADpre	Uncorrected	AD
PWY.5097._L.lysine_biosynthesis_VI	Health	-0.0131293	0.0333546	0.694655	0.967143	abundance	Study	Ferreiro_2023_ADpre	Uncorrected	AD
PWY.5659._GDP.mannose_biosynthesis	Health	-0.0295453	0.0856207	0.730731	0.967143	abundance	Study	Ferreiro_2023_ADpre	Uncorrected	AD
PWY.5676._acetyl.CoA_fermentation_to_butanoate_II	Health	-0.0589633	0.193738	0.761467	0.967143	abundance	Study	Ferreiro_2023_ADpre	Uncorrected	AD
PWY.5686._UMP_biosynthesis_I	Health	0.00855317	0.031224	0.784677	0.967143	abundance	Study	Ferreiro_2023_ADpre	Uncorrected	AD
ARGININE.SYN4.PWY._L.ornithine_biosynthesis_II	Health	-0.465088	1.27637	0.715572	0.967143	prevalence	Study	Ferreiro_2023_ADpre	Uncorrected	AD
METHGLYUT.PWY._superpathway_of_methylglyoxal_degradation	Health	-0.126572	0.596269	0.831894	0.967143	prevalence	Study	Ferreiro_2023_ADpre	Uncorrected	AD
NAGLIPASYN.PWY._lipid_IVA_biosynthesis_.E._coli.	Health	0.207862	0.810898	0.797691	0.967143	prevalence	Study	Ferreiro_2023_ADpre	Uncorrected	AD
P42.PWY._incomplete_reductive_TCA_cycle	Health	-0.350532	1.28637	0.78524	0.967143	prevalence	Study	Ferreiro_2023_ADpre	Uncorrected	AD
PWY.241._C4_photosynthetic_carbon_assimilation_cycle._NADP.ME_type	Health	-0.350532	1.28637	0.78524	0.967143	prevalence	Study	Ferreiro_2023_ADpre	Uncorrected	AD
PWY.5022._4.aminobutanoate_degradation_V	Health	-0.312755	1.29851	0.809665	0.967143	prevalence	Study	Ferreiro_2023_ADpre	Uncorrected	AD
FOLSYN.PWY._superpathway_of_tetrahydrofolate_biosynthesis_and_salvage	Health	-0.0484911	0.261456	0.853259	0.975198	abundance	Study	Ferreiro_2023_ADpre	Uncorrected	AD
P124.PWY._Bifidobacterium_shunt	Health	0.0847819	0.438582	0.847247	0.975198	abundance	Study	Ferreiro_2023_ADpre	Uncorrected	AD
PWY.5973._cis.vaccenate_biosynthesis	Health	0.031914	0.181585	0.860827	0.976798	abundance	Study	Ferreiro_2023_ADpre	Uncorrected	AD
HEMESYN2.PWY._heme_b_biosynthesis_II_.oxygen.independent.	Health	-0.235357	1.37333	0.863928	0.976798	prevalence	Study	Ferreiro_2023_ADpre	Uncorrected	AD
PWY.5667._CDP.diacylglycerol_biosynthesis_I	Health	-0.00490185	0.03268	0.881056	0.983322	abundance	Study	Ferreiro_2023_ADpre	Uncorrected	AD
NAGLIPASYN.PWY._lipid_IVA_biosynthesis_.E._coli.	Health	-0.0414634	0.32397	0.898418	0.984315	abundance	Study	Ferreiro_2023_ADpre	Uncorrected	AD
OANTIGEN.PWY._O.antigen_building_blocks_biosynthesis_.E._coli.	Health	-0.00844613	0.0736581	0.908928	0.984315	abundance	Study	Ferreiro_2023_ADpre	Uncorrected	AD
PWY.5154._L.arginine_biosynthesis_III_.via_N.acetyl.L.citrulline.	Health	-0.0204019	0.172152	0.90589	0.984315	abundance	Study	Ferreiro_2023_ADpre	Uncorrected	AD
HOMOSER.METSYN.PWY._L.methionine_biosynthesis_I	Health	-0.0718271	0.650903	0.912132	0.984315	prevalence	Study	Ferreiro_2023_ADpre	Uncorrected	AD
MET.SAM.PWY._superpathway_of_S.adenosyl.L.methionine_biosynthesis	Health	-0.0718271	0.650903	0.912132	0.984315	prevalence	Study	Ferreiro_2023_ADpre	Uncorrected	AD
METSYN.PWY._superpathway_of_L.homoserine_and_L.methionine_biosynthesis	Health	-0.0718271	0.650903	0.912132	0.984315	prevalence	Study	Ferreiro_2023_ADpre	Uncorrected	AD
NONMEVIPP.PWY._methylerythritol_phosphate_pathway_I	Health	0.00111974	0.0359942	0.975242	0.994434	abundance	Study	Ferreiro_2023_ADpre	Uncorrected	AD
PWY.5989._stearate_biosynthesis_II_.bacteria_and_plants.	Health	-0.00874682	0.253771	0.97257	0.994434	abundance	Study	Ferreiro_2023_ADpre	Uncorrected	AD
PWY.4984._urea_cycle	Health	-0.00163757	0.247862	0.994741	0.996069	abundance	Study	Ferreiro_2023_ADpre	Uncorrected	AD
GLUTORN.PWY._L.ornithine_biosynthesis_I	Health	0.193945	0.0491722	0.000127265	0.0123871	abundance	Study	Jo_2022_PD	Uncorrected	PD
GLYCOLYSIS._glycolysis_I_.from_glucose_6.phosphate.	Health	-0.294968	0.0741106	0.000111206	0.0123871	abundance	Study	Jo_2022_PD	Uncorrected	PD
PWY.5484._glycolysis_II_.from_fructose_6.phosphate.	Health	-0.346039	0.0831211	5.52031e-05	0.0123871	abundance	Study	Jo_2022_PD	Uncorrected	PD
ANAEROFRUCAT.PWY._homolactic_fermentation	Health	-0.269589	0.0705109	0.000199116	0.0131841	abundance	Study	Jo_2022_PD	Uncorrected	PD
PWY.6122._5.aminoimidazole_ribonucleotide_biosynthesis_II	Health	0.178978	0.0472363	0.000225754	0.0131841	abundance	Study	Jo_2022_PD	Uncorrected	PD
GLUCUROCAT.PWY._superpathway_of_.beta..D.glucuronosides_degradation	Health	0.380557	0.105847	0.000451058	0.0219515	abundance	Study	Jo_2022_PD	Uncorrected	PD
P42.PWY._incomplete_reductive_TCA_cycle	Health	-0.859128	0.242372	0.000545683	0.0227628	abundance	Study	Jo_2022_PD	Uncorrected	PD
CITRULBIO.PWY._L.citrulline_biosynthesis	Health	-0.723027	0.21112	0.000812294	0.023719	abundance	Study	Jo_2022_PD	Uncorrected	PD
GLUCOSE1PMETAB.PWY._glucose_and_glucose.1.phosphate_degradation	Health	0.28383	0.0831718	0.000896394	0.0237952	abundance	Study	Jo_2022_PD	Uncorrected	PD
P164.PWY._purine_nucleobases_degradation_I_.anaerobic.	Health	-0.512309	0.157434	0.00143281	0.0278921	abundance	Study	Jo_2022_PD	Uncorrected	PD
ILEUSYN.PWY._L.isoleucine_biosynthesis_I_.from_threonine.	Health	0.138441	0.0433974	0.00176348	0.0321836	abundance	Study	Jo_2022_PD	Uncorrected	PD
P461.PWY._hexitol_fermentation_to_lactate._formate._ethanol_and_acetate	Health	-0.651423	0.209168	0.00224539	0.0385679	abundance	Study	Jo_2022_PD	Uncorrected	PD
PWY.1042._glycolysis_IV	Health	0.156779	0.0523851	0.00327986	0.0532066	abundance	Study	Jo_2022_PD	Uncorrected	PD
GLYCOLYSIS.E.D._superpathway_of_glycolysis_and_the_Entner.Doudoroff_pathway	Health	-0.397235	0.137397	0.00446502	0.0620851	abundance	Study	Jo_2022_PD	Uncorrected	PD
PENTOSE.P.PWY._pentose_phosphate_pathway	Health	-0.419677	0.144448	0.0042783	0.0620851	abundance	Study	Jo_2022_PD	Uncorrected	PD
ARG.POLYAMINE.SYN._superpathway_of_arginine_and_polyamine_biosynthesis	Health	-0.547484	0.198072	0.00649468	0.0824542	abundance	Study	Jo_2022_PD	Uncorrected	PD
BRANCHED.CHAIN.AA.SYN.PWY._superpathway_of_branched_chain_amino_acid_biosynthesis	Health	0.121259	0.0444099	0.00715685	0.083592	abundance	Study	Jo_2022_PD	Uncorrected	PD
POLYAMSYN.PWY._superpathway_of_polyamine_biosynthesis_I	Health	-0.577589	0.215863	0.00836625	0.0939594	abundance	Study	Jo_2022_PD	Uncorrected	PD
PWY.4984._urea_cycle	Health	-0.699478	0.275752	0.012331	0.133357	abundance	Study	Jo_2022_PD	Uncorrected	PD
PWY.5667._CDP.diacylglycerol_biosynthesis_I	Health	-0.121695	0.0497571	0.0157225	0.1486	abundance	Study	Jo_2022_PD	Uncorrected	PD
PWY.6147._6.hydroxymethyl.dihydropterin_diphosphate_biosynthesis_I	Health	0.317282	0.132	0.0175704	0.150899	abundance	Study	Jo_2022_PD	Uncorrected	PD
PWY.5676._acetyl.CoA_fermentation_to_butanoate_II	Health	-0.359464	0.151169	0.0187927	0.156785	abundance	Study	Jo_2022_PD	Uncorrected	PD
FUCCAT.PWY._fucose_degradation	Health	-0.576718	0.249391	0.0222399	0.162348	abundance	Study	Jo_2022_PD	Uncorrected	PD
HEME.BIOSYNTHESIS.II._heme_b_biosynthesis_I_.aerobic.	Health	-0.803442	0.346236	0.0218239	0.162348	abundance	Study	Jo_2022_PD	Uncorrected	PD
P161.PWY._acetylene_degradation_.anaerobic.	Health	-0.501832	0.222517	0.025703	0.162348	abundance	Study	Jo_2022_PD	Uncorrected	PD
PWY.5154._L.arginine_biosynthesis_III_.via_N.acetyl.L.citrulline.	Health	0.32219	0.138879	0.0218224	0.162348	abundance	Study	Jo_2022_PD	Uncorrected	PD
X1CMET2.PWY._folate_transformations_III_.E._coli.	Health	-0.106662	0.0469205	0.0245668	0.162348	abundance	Study	Jo_2022_PD	Uncorrected	PD
GALACTARDEG.PWY._D.galactarate_degradation_I	Health	-1.26178	0.567284	0.0261313	0.162348	prevalence	Study	Jo_2022_PD	Uncorrected	PD
GLUCARDEG.PWY._D.glucarate_degradation_I	Health	-1.26178	0.567284	0.0261313	0.162348	prevalence	Study	Jo_2022_PD	Uncorrected	PD
GLUCARGALACTSUPER.PWY._superpathway_of_D.glucarate_and_D.galactarate_degradation	Health	-1.26178	0.567284	0.0261313	0.162348	prevalence	Study	Jo_2022_PD	Uncorrected	PD
PWY.5686._UMP_biosynthesis_I	Health	0.145663	0.0655178	0.0278365	0.169339	abundance	Study	Jo_2022_PD	Uncorrected	PD
FUC.RHAMCAT.PWY._superpathway_of_fucose_and_rhamnose_degradation	Health	-0.478258	0.21623	0.0286493	0.170726	abundance	Study	Jo_2022_PD	Uncorrected	PD
PWY.1861._formaldehyde_assimilation_II_.assimilatory_RuMP_Cycle.	Health	-0.59205	0.27209	0.0312876	0.180839	abundance	Study	Jo_2022_PD	Uncorrected	PD
P441.PWY._superpathway_of_N.acetylneuraminate_degradation	Health	-0.288158	0.133289	0.0323629	0.18173	abundance	Study	Jo_2022_PD	Uncorrected	PD
BIOTIN.BIOSYNTHESIS.PWY._biotin_biosynthesis_I	Health	-0.346691	0.162382	0.0345505	0.190354	abundance	Study	Jo_2022_PD	Uncorrected	PD
ANAGLYCOLYSIS.PWY._glycolysis_III_.from_glucose.	Health	0.086364	0.0428516	0.0458167	0.199752	abundance	Study	Jo_2022_PD	Uncorrected	PD
COLANSYN.PWY._colanic_acid_building_blocks_biosynthesis	Health	-0.133447	0.0656019	0.0438614	0.199752	abundance	Study	Jo_2022_PD	Uncorrected	PD
HOMOSER.METSYN.PWY._L.methionine_biosynthesis_I	Health	-0.881578	0.430397	0.0426949	0.199752	abundance	Study	Jo_2022_PD	Uncorrected	PD
MET.SAM.PWY._superpathway_of_S.adenosyl.L.methionine_biosynthesis	Health	-0.845477	0.406525	0.0396588	0.199752	abundance	Study	Jo_2022_PD	Uncorrected	PD
METSYN.PWY._superpathway_of_L.homoserine_and_L.methionine_biosynthesis	Health	-0.855268	0.413594	0.0407815	0.199752	abundance	Study	Jo_2022_PD	Uncorrected	PD
P4.PWY._superpathway_of_L.lysine._L.threonine_and_L.methionine_biosynthesis_I	Health	-0.675574	0.334822	0.0458335	0.199752	abundance	Study	Jo_2022_PD	Uncorrected	PD
PWY.5973._cis.vaccenate_biosynthesis	Health	0.198366	0.097414	0.0436456	0.199752	abundance	Study	Jo_2022_PD	Uncorrected	PD
ASPASN.PWY._superpathway_of_L.aspartate_and_L.asparagine_biosynthesis	Health	0.169547	0.0890194	0.0589268	0.235783	abundance	Study	Jo_2022_PD	Uncorrected	PD
HEXITOLDEGSUPER.PWY._superpathway_of_hexitol_degradation_.bacteria.	Health	-0.754832	0.395494	0.0592725	0.235783	abundance	Study	Jo_2022_PD	Uncorrected	PD
NAGLIPASYN.PWY._lipid_IVA_biosynthesis_.E._coli.	Health	-0.437689	0.230534	0.0597533	0.235783	abundance	Study	Jo_2022_PD	Uncorrected	PD
ARGININE.SYN4.PWY._L.ornithine_biosynthesis_II	Health	-0.42833	0.228006	0.0624249	0.236728	abundance	Study	Jo_2022_PD	Uncorrected	PD
ARGSYNBSUB.PWY._L.arginine_biosynthesis_II_.acetyl_cycle.	Health	0.10849	0.057702	0.0622074	0.236728	abundance	Study	Jo_2022_PD	Uncorrected	PD
GLYOXYLATE.BYPASS._glyoxylate_cycle	Health	-0.896197	0.479974	0.0618767	0.236728	prevalence	Study	Jo_2022_PD	Uncorrected	PD
CALVIN.PWY._Calvin.Benson.Bassham_cycle	Health	0.0600304	0.033091	0.0718507	0.265575	abundance	Study	Jo_2022_PD	Uncorrected	PD
PWY.6121._5.aminoimidazole_ribonucleotide_biosynthesis_I	Health	0.0751294	0.0428727	0.0819457	0.283371	abundance	Study	Jo_2022_PD	Uncorrected	PD
HEME.BIOSYNTHESIS.II.1._heme_b_biosynthesis_V_.aerobic.	Health	-0.808495	0.466251	0.082912	0.283371	prevalence	Study	Jo_2022_PD	Uncorrected	PD
PWY.4041._.gamma..glutamyl_cycle	Health	-0.288879	0.167383	0.0866269	0.287444	abundance	Study	Jo_2022_PD	Uncorrected	PD
PWY.6126._superpathway_of_adenosine_nucleotides_de_novo_biosynthesis_II	Health	-0.149058	0.0891986	0.0969895	0.297594	abundance	Study	Jo_2022_PD	Uncorrected	PD
HOMOSER.METSYN.PWY._L.methionine_biosynthesis_I	Health	-0.993411	0.599511	0.0975127	0.297594	prevalence	Study	Jo_2022_PD	Uncorrected	PD
MET.SAM.PWY._superpathway_of_S.adenosyl.L.methionine_biosynthesis	Health	-0.993411	0.599511	0.0975127	0.297594	prevalence	Study	Jo_2022_PD	Uncorrected	PD
METSYN.PWY._superpathway_of_L.homoserine_and_L.methionine_biosynthesis	Health	-0.993411	0.599511	0.0975127	0.297594	prevalence	Study	Jo_2022_PD	Uncorrected	PD
P4.PWY._superpathway_of_L.lysine._L.threonine_and_L.methionine_biosynthesis_I	Health	-0.993411	0.599511	0.0975127	0.297594	prevalence	Study	Jo_2022_PD	Uncorrected	PD
GLUCONEO.PWY._gluconeogenesis_I	Health	-0.0763496	0.0464136	0.102266	0.305378	abundance	Study	Jo_2022_PD	Uncorrected	PD
GALACTUROCAT.PWY._D.galacturonate_degradation_I	Health	0.202297	0.124481	0.106433	0.310785	abundance	Study	Jo_2022_PD	Uncorrected	PD
GOLPDLCAT.PWY._superpathway_of_glycerol_degradation_to_1.3.propanediol	Health	-0.329477	0.202117	0.105371	0.310785	abundance	Study	Jo_2022_PD	Uncorrected	PD
GALACTITOLCAT.PWY._galactitol_degradation	Health	-0.737453	0.459725	0.111939	0.320452	abundance	Study	Jo_2022_PD	Uncorrected	PD
PHOSLIPSYN.PWY._superpathway_of_phospholipid_biosynthesis_I_.bacteria.	Health	0.211868	0.133793	0.1156	0.32457	abundance	Study	Jo_2022_PD	Uncorrected	PD
PEPTIDOGLYCANSYN.PWY._peptidoglycan_biosynthesis_I_.meso.diaminopimelate_containing.	Health	0.0890303	0.0569654	0.120387	0.33479	abundance	Study	Jo_2022_PD	Uncorrected	PD
PPGPPMET.PWY._ppGpp_metabolism	Health	-0.341288	0.228036	0.136787	0.366438	abundance	Study	Jo_2022_PD	Uncorrected	PD
PWY.6125._superpathway_of_guanosine_nucleotides_de_novo_biosynthesis_II	Health	-0.145438	0.0980497	0.14029	0.372407	abundance	Study	Jo_2022_PD	Uncorrected	PD
GLUCOSE1PMETAB.PWY._glucose_and_glucose.1.phosphate_degradation	Health	-0.694154	0.474804	0.143747	0.373603	prevalence	Study	Jo_2022_PD	Uncorrected	PD
FOLSYN.PWY._superpathway_of_tetrahydrofolate_biosynthesis_and_salvage	Health	-0.334308	0.239061	0.164444	0.402338	abundance	Study	Jo_2022_PD	Uncorrected	PD
GLCMANNANAUT.PWY._superpathway_of_N.acetylglucosamine._N.acetylmannosamine_and_N.acetylneuraminate_degradation	Health	0.11802	0.085049	0.167491	0.402338	abundance	Study	Jo_2022_PD	Uncorrected	PD
METHGLYUT.PWY._superpathway_of_methylglyoxal_degradation	Health	-0.51013	0.373586	0.174961	0.412005	abundance	Study	Jo_2022_PD	Uncorrected	PD
GLUDEG.I.PWY._GABA_shunt	Health	-0.349845	0.259764	0.180342	0.416339	abundance	Study	Jo_2022_PD	Uncorrected	PD
GLYCOL.GLYOXDEG.PWY._superpathway_of_glycol_metabolism_and_degradation	Health	-0.659182	0.487037	0.179339	0.416339	abundance	Study	Jo_2022_PD	Uncorrected	PD
PWY.5188._tetrapyrrole_biosynthesis_I_.from_glutamate.	Health	-0.121889	0.0909707	0.182505	0.416339	abundance	Study	Jo_2022_PD	Uncorrected	PD
ARGSYN.PWY._L.arginine_biosynthesis_I_.via_L.ornithine.	Health	0.0697733	0.052365	0.184927	0.418594	abundance	Study	Jo_2022_PD	Uncorrected	PD
HISTSYN.PWY._L.histidine_biosynthesis	Health	0.0718032	0.0543706	0.188829	0.4209	abundance	Study	Jo_2022_PD	Uncorrected	PD
PWY.5097._L.lysine_biosynthesis_VI	Health	0.0591121	0.0447032	0.188264	0.4209	abundance	Study	Jo_2022_PD	Uncorrected	PD
P185.PWY._formaldehyde_assimilation_III_.dihydroxyacetone_cycle.	Health	-0.318311	0.242327	0.191189	0.422933	abundance	Study	Jo_2022_PD	Uncorrected	PD
ORNDEG.PWY._superpathway_of_ornithine_degradation	Health	-0.452997	0.347255	0.194496	0.425945	abundance	Study	Jo_2022_PD	Uncorrected	PD
PWY.3001._superpathway_of_L.isoleucine_biosynthesis_I	Health	0.0392248	0.0301664	0.195689	0.425945	abundance	Study	Jo_2022_PD	Uncorrected	PD
GALACTARDEG.PWY._D.galactarate_degradation_I	Health	-0.580939	0.464185	0.213305	0.446975	abundance	Study	Jo_2022_PD	Uncorrected	PD
GLUCARGALACTSUPER.PWY._superpathway_of_D.glucarate_and_D.galactarate_degradation	Health	-0.580939	0.464185	0.213305	0.446975	abundance	Study	Jo_2022_PD	Uncorrected	PD
METHGLYUT.PWY._superpathway_of_methylglyoxal_degradation	Health	-0.545474	0.439254	0.214303	0.446975	prevalence	Study	Jo_2022_PD	Uncorrected	PD
DAPLYSINESYN.PWY._L.lysine_biosynthesis_I	Health	-0.210855	0.170299	0.217778	0.451002	abundance	Study	Jo_2022_PD	Uncorrected	PD
P124.PWY._Bifidobacterium_shunt	Health	-1.32932	1.0943	0.224454	0.461552	prevalence	Study	Jo_2022_PD	Uncorrected	PD
PANTO.PWY._phosphopantothenate_biosynthesis_I	Health	0.0671966	0.0565486	0.236772	0.473543	abundance	Study	Jo_2022_PD	Uncorrected	PD
PANTOSYN.PWY._superpathway_of_coenzyme_A_biosynthesis_I_.bacteria.	Health	0.0667546	0.0560326	0.235576	0.473543	abundance	Study	Jo_2022_PD	Uncorrected	PD
GLYCOCAT.PWY._glycogen_degradation_I	Health	-0.213649	0.186095	0.252944	0.492398	abundance	Study	Jo_2022_PD	Uncorrected	PD
NONMEVIPP.PWY._methylerythritol_phosphate_pathway_I	Health	0.0716697	0.0634474	0.260622	0.494167	abundance	Study	Jo_2022_PD	Uncorrected	PD
PWY.5989._stearate_biosynthesis_II_.bacteria_and_plants.	Health	-0.196543	0.173765	0.259997	0.494167	abundance	Study	Jo_2022_PD	Uncorrected	PD
METH.ACETATE.PWY._methanogenesis_from_acetate	Health	1.78305	1.57885	0.258757	0.494167	prevalence	Study	Jo_2022_PD	Uncorrected	PD
FOLSYN.PWY._superpathway_of_tetrahydrofolate_biosynthesis_and_salvage	Health	-0.73118	0.685642	0.286235	0.517927	prevalence	Study	Jo_2022_PD	Uncorrected	PD
PWY.4984._urea_cycle	Health	-1.9621	1.84414	0.287343	0.517927	prevalence	Study	Jo_2022_PD	Uncorrected	PD
COA.PWY._coenzyme_A_biosynthesis_I_.prokaryotic.	Health	0.0656594	0.061861	0.290375	0.520181	abundance	Study	Jo_2022_PD	Uncorrected	PD
PWY.5022._4.aminobutanoate_degradation_V	Health	-0.229683	0.220186	0.298795	0.528777	abundance	Study	Jo_2022_PD	Uncorrected	PD
PWY.5659._GDP.mannose_biosynthesis	Health	-0.0851941	0.088288	0.336266	0.570871	abundance	Study	Jo_2022_PD	Uncorrected	PD
FASYN.ELONG.PWY._fatty_acid_elongation_.._saturated	Health	-0.151763	0.168043	0.368048	0.614114	abundance	Study	Jo_2022_PD	Uncorrected	PD
FERMENTATION.PWY._mixed_acid_fermentation	Health	-0.1136	0.129148	0.380611	0.624374	abundance	Study	Jo_2022_PD	Uncorrected	PD
GLUCARDEG.PWY._D.glucarate_degradation_I	Health	-0.407204	0.461365	0.379306	0.624374	abundance	Study	Jo_2022_PD	Uncorrected	PD
OANTIGEN.PWY._O.antigen_building_blocks_biosynthesis_.E._coli.	Health	0.0612499	0.0718074	0.395162	0.63777	abundance	Study	Jo_2022_PD	Uncorrected	PD
PWY.5941._glycogen_degradation_II	Health	0.0396162	0.0476206	0.406906	0.64927	abundance	Study	Jo_2022_PD	Uncorrected	PD
COBALSYN.PWY._superpathway_of_adenosylcobalamin_salvage_from_cobinamide_I	Health	0.0682004	0.0874888	0.437011	0.677035	abundance	Study	Jo_2022_PD	Uncorrected	PD
PWY.241._C4_photosynthetic_carbon_assimilation_cycle._NADP.ME_type	Health	-0.151308	0.199089	0.448559	0.677035	abundance	Study	Jo_2022_PD	Uncorrected	PD
PWY.5505._L.glutamate_and_L.glutamine_biosynthesis	Health	-0.11001	0.146651	0.454448	0.677035	abundance	Study	Jo_2022_PD	Uncorrected	PD
FUC.RHAMCAT.PWY._superpathway_of_fucose_and_rhamnose_degradation	Health	-1.49024	1.98138	0.451976	0.677035	prevalence	Study	Jo_2022_PD	Uncorrected	PD
HEME.BIOSYNTHESIS.II._heme_b_biosynthesis_I_.aerobic.	Health	0.793053	1.05301	0.451373	0.677035	prevalence	Study	Jo_2022_PD	Uncorrected	PD
P124.PWY._Bifidobacterium_shunt	Health	0.215775	0.301908	0.476054	0.683494	abundance	Study	Jo_2022_PD	Uncorrected	PD
PWY.5100._pyruvate_fermentation_to_acetate_and_lactate_II	Health	0.046695	0.0643485	0.469286	0.683494	abundance	Study	Jo_2022_PD	Uncorrected	PD
COA.PWY.1._superpathway_of_coenzyme_A_biosynthesis_III_.mammals.	Health	0.0423636	0.0630231	0.502594	0.703041	abundance	Study	Jo_2022_PD	Uncorrected	PD
ARO.PWY._chorismate_biosynthesis_I	Health	0.0332398	0.051158	0.516943	0.705361	abundance	Study	Jo_2022_PD	Uncorrected	PD
PWY.1861._formaldehyde_assimilation_II_.assimilatory_RuMP_Cycle.	Health	1.1187	1.70227	0.511062	0.705361	prevalence	Study	Jo_2022_PD	Uncorrected	PD
DTDPRHAMSYN.PWY._dTDP..beta..L.rhamnose_biosynthesis	Health	0.0570089	0.0927993	0.54002	0.70864	abundance	Study	Jo_2022_PD	Uncorrected	PD
HEMESYN2.PWY._heme_b_biosynthesis_II_.oxygen.independent.	Health	-0.164459	0.260736	0.529255	0.70864	abundance	Study	Jo_2022_PD	Uncorrected	PD
P41.PWY._pyruvate_fermentation_to_acetate_and_.S..lactate_I	Health	-0.0461312	0.0757644	0.543614	0.70864	abundance	Study	Jo_2022_PD	Uncorrected	PD
BIOTIN.BIOSYNTHESIS.PWY._biotin_biosynthesis_I	Health	-1.06443	1.74966	0.542945	0.70864	prevalence	Study	Jo_2022_PD	Uncorrected	PD
GLUDEG.I.PWY._GABA_shunt	Health	-0.616614	0.997042	0.536283	0.70864	prevalence	Study	Jo_2022_PD	Uncorrected	PD
GLYCOL.GLYOXDEG.PWY._superpathway_of_glycol_metabolism_and_degradation	Health	-0.232308	0.375944	0.53662	0.70864	prevalence	Study	Jo_2022_PD	Uncorrected	PD
PWY.5030._L.histidine_degradation_III	Health	-0.150375	0.253882	0.554624	0.716594	abundance	Study	Jo_2022_PD	Uncorrected	PD
GLYOXYLATE.BYPASS._glyoxylate_cycle	Health	-0.264677	0.4592	0.56552	0.72114	abundance	Study	Jo_2022_PD	Uncorrected	PD
LACTOSECAT.PWY._lactose_and_galactose_degradation_I	Health	-0.135844	0.238099	0.569248	0.72114	abundance	Study	Jo_2022_PD	Uncorrected	PD
PWY.3841._folate_transformations_II_.plants.	Health	0.029068	0.0571516	0.611842	0.755675	abundance	Study	Jo_2022_PD	Uncorrected	PD
GALACTITOLCAT.PWY._galactitol_degradation	Health	0.195869	0.390464	0.615927	0.755675	prevalence	Study	Jo_2022_PD	Uncorrected	PD
HEXITOLDEGSUPER.PWY._superpathway_of_hexitol_degradation_.bacteria.	Health	0.195869	0.390464	0.615927	0.755675	prevalence	Study	Jo_2022_PD	Uncorrected	PD
ORNDEG.PWY._superpathway_of_ornithine_degradation	Health	-0.233083	0.582371	0.688986	0.807968	prevalence	Study	Jo_2022_PD	Uncorrected	PD
HISDEG.PWY._L.histidine_degradation_I	Health	-0.0588527	0.190741	0.758135	0.864747	abundance	Study	Jo_2022_PD	Uncorrected	PD
HEME.BIOSYNTHESIS.II.1._heme_b_biosynthesis_V_.aerobic.	Health	-0.136641	0.471349	0.772443	0.874237	abundance	Study	Jo_2022_PD	Uncorrected	PD
P42.PWY._incomplete_reductive_TCA_cycle	Health	0.207435	0.791716	0.793316	0.887542	prevalence	Study	Jo_2022_PD	Uncorrected	PD
PWY.5121._superpathway_of_geranylgeranyl_diphosphate_biosynthesis_II_.via_MEP.	Health	0.0326648	0.130191	0.802268	0.89413	abundance	Study	Jo_2022_PD	Uncorrected	PD
PWY.2942._L.lysine_biosynthesis_III	Health	0.00829651	0.0410018	0.839947	0.922047	abundance	Study	Jo_2022_PD	Uncorrected	PD
METH.ACETATE.PWY._methanogenesis_from_acetate	Health	0.0294151	0.168332	0.861542	0.931831	abundance	Study	Jo_2022_PD	Uncorrected	PD
PWY.5695._inosine_5..phosphate_degradation	Health	0.00603869	0.0381207	0.874367	0.938451	abundance	Study	Jo_2022_PD	Uncorrected	PD
NAGLIPASYN.PWY._lipid_IVA_biosynthesis_.E._coli.	Health	-0.207615	1.30652	0.873742	0.938451	prevalence	Study	Jo_2022_PD	Uncorrected	PD
GLYCOGENSYNTH.PWY._glycogen_biosynthesis_I_.from_ADP.D.Glucose.	Health	-0.00743472	0.0518598	0.886215	0.944433	abundance	Study	Jo_2022_PD	Uncorrected	PD
PWY.2941._L.lysine_biosynthesis_II	Health	0.020044	0.159227	0.900009	0.952183	abundance	Study	Jo_2022_PD	Uncorrected	PD
COMPLETE.ARO.PWY._superpathway_of_aromatic_amino_acid_biosynthesis	Health	0.00392538	0.0376556	0.917128	0.963314	abundance	Study	Jo_2022_PD	Uncorrected	PD
PWY.5022._4.aminobutanoate_degradation_V	Health	-0.0814517	0.852935	0.923921	0.964504	prevalence	Study	Jo_2022_PD	Uncorrected	PD
CENTFERM.PWY._pyruvate_fermentation_to_butanoate	Health	0.0116651	0.154285	0.939842	0.967152	abundance	Study	Jo_2022_PD	Uncorrected	PD
GALACTARDEG.PWY._D.galactarate_degradation_I	Health	-1.85024	0.594947	0.00314538	0.671014	abundance	Study	Kovtun_2022_MDD	Uncorrected	MDD
GLUCARDEG.PWY._D.glucarate_degradation_I	Health	-1.7507	0.539397	0.00213846	0.671014	abundance	Study	Kovtun_2022_MDD	Uncorrected	MDD
GLUCARGALACTSUPER.PWY._superpathway_of_D.glucarate_and_D.galactarate_degradation	Health	-1.85024	0.594947	0.00314538	0.671014	abundance	Study	Kovtun_2022_MDD	Uncorrected	MDD
PWY.2941._L.lysine_biosynthesis_II	Health	-0.451201	0.157251	0.00605498	0.775037	abundance	Study	Kovtun_2022_MDD	Uncorrected	MDD
ANAGLYCOLYSIS.PWY._glycolysis_III_.from_glucose.	Health	0.0833917	0.0385735	0.0355383	0.853864	abundance	Study	Kovtun_2022_MDD	Uncorrected	MDD
COA.PWY.1._superpathway_of_coenzyme_A_biosynthesis_III_.mammals.	Health	0.13325	0.0508036	0.011589	0.853864	abundance	Study	Kovtun_2022_MDD	Uncorrected	MDD
COA.PWY._coenzyme_A_biosynthesis_I_.prokaryotic.	Health	0.0858937	0.0399183	0.0363732	0.853864	abundance	Study	Kovtun_2022_MDD	Uncorrected	MDD
COBALSYN.PWY._superpathway_of_adenosylcobalamin_salvage_from_cobinamide_I	Health	0.238235	0.104322	0.0267654	0.853864	abundance	Study	Kovtun_2022_MDD	Uncorrected	MDD
GLUCUROCAT.PWY._superpathway_of_.beta..D.glucuronosides_degradation	Health	0.349738	0.160673	0.0343501	0.853864	abundance	Study	Kovtun_2022_MDD	Uncorrected	MDD
PPGPPMET.PWY._ppGpp_metabolism	Health	0.540585	0.217117	0.0162219	0.853864	abundance	Study	Kovtun_2022_MDD	Uncorrected	MDD
PWY.5941._glycogen_degradation_II	Health	0.152676	0.0647292	0.0223722	0.853864	abundance	Study	Kovtun_2022_MDD	Uncorrected	MDD
GLUCOSE1PMETAB.PWY._glucose_and_glucose.1.phosphate_degradation	Health	0.205584	0.10317	0.0526702	0.88844	abundance	Study	Kovtun_2022_MDD	Uncorrected	MDD
GLUTORN.PWY._L.ornithine_biosynthesis_I	Health	0.118541	0.0615212	0.0598108	0.88844	abundance	Study	Kovtun_2022_MDD	Uncorrected	MDD
GLYOXYLATE.BYPASS._glyoxylate_cycle	Health	-1.45144	0.732784	0.0537546	0.88844	abundance	Study	Kovtun_2022_MDD	Uncorrected	MDD
GOLPDLCAT.PWY._superpathway_of_glycerol_degradation_to_1.3.propanediol	Health	-0.350074	0.17696	0.0535354	0.88844	abundance	Study	Kovtun_2022_MDD	Uncorrected	MDD
P42.PWY._incomplete_reductive_TCA_cycle	Health	-0.506166	0.268252	0.065105	0.88844	abundance	Study	Kovtun_2022_MDD	Uncorrected	MDD
PANTOSYN.PWY._superpathway_of_coenzyme_A_biosynthesis_I_.bacteria.	Health	0.0926532	0.0464787	0.0517943	0.88844	abundance	Study	Kovtun_2022_MDD	Uncorrected	MDD
ARGSYN.PWY._L.arginine_biosynthesis_I_.via_L.ornithine.	Health	0.0872878	0.050328	0.0891385	0.913461	abundance	Study	Kovtun_2022_MDD	Uncorrected	MDD
GLYCOGENSYNTH.PWY._glycogen_biosynthesis_I_.from_ADP.D.Glucose.	Health	0.123726	0.0724933	0.0942045	0.913461	abundance	Study	Kovtun_2022_MDD	Uncorrected	MDD
HOMOSER.METSYN.PWY._L.methionine_biosynthesis_I	Health	-0.775019	0.453798	0.0939929	0.913461	abundance	Study	Kovtun_2022_MDD	Uncorrected	MDD
MET.SAM.PWY._superpathway_of_S.adenosyl.L.methionine_biosynthesis	Health	-0.731268	0.434165	0.0984825	0.913461	abundance	Study	Kovtun_2022_MDD	Uncorrected	MDD
METSYN.PWY._superpathway_of_L.homoserine_and_L.methionine_biosynthesis	Health	-0.744623	0.439971	0.0969135	0.913461	abundance	Study	Kovtun_2022_MDD	Uncorrected	MDD
PWY.1042._glycolysis_IV	Health	0.0869708	0.0496282	0.0859522	0.913461	abundance	Study	Kovtun_2022_MDD	Uncorrected	MDD
PWY.5667._CDP.diacylglycerol_biosynthesis_I	Health	0.106417	0.0630677	0.0978928	0.913461	abundance	Study	Kovtun_2022_MDD	Uncorrected	MDD
ARGSYNBSUB.PWY._L.arginine_biosynthesis_II_.acetyl_cycle.	Health	0.0894627	0.0541044	0.104619	0.914519	abundance	Study	Kovtun_2022_MDD	Uncorrected	MDD
GALACTUROCAT.PWY._D.galacturonate_degradation_I	Health	0.302146	0.184523	0.107946	0.914519	abundance	Study	Kovtun_2022_MDD	Uncorrected	MDD
HEME.BIOSYNTHESIS.II.1._heme_b_biosynthesis_V_.aerobic.	Health	-1.14529	0.704906	0.111052	0.914519	abundance	Study	Kovtun_2022_MDD	Uncorrected	MDD
HEME.BIOSYNTHESIS.II._heme_b_biosynthesis_I_.aerobic.	Health	-0.707538	0.46152	0.131693	0.940258	abundance	Study	Kovtun_2022_MDD	Uncorrected	MDD
HEXITOLDEGSUPER.PWY._superpathway_of_hexitol_degradation_.bacteria.	Health	-0.868194	0.571669	0.135264	0.940258	abundance	Study	Kovtun_2022_MDD	Uncorrected	MDD
P4.PWY._superpathway_of_L.lysine._L.threonine_and_L.methionine_biosynthesis_I	Health	-0.502504	0.334604	0.13957	0.940258	abundance	Study	Kovtun_2022_MDD	Uncorrected	MDD
PWY.5505._L.glutamate_and_L.glutamine_biosynthesis	Health	0.239706	0.153101	0.123861	0.940258	abundance	Study	Kovtun_2022_MDD	Uncorrected	MDD
PWY.6125._superpathway_of_guanosine_nucleotides_de_novo_biosynthesis_II	Health	-0.216296	0.143854	0.139107	0.940258	abundance	Study	Kovtun_2022_MDD	Uncorrected	MDD
COMPLETE.ARO.PWY._superpathway_of_aromatic_amino_acid_biosynthesis	Health	0.0516278	0.0349275	0.14577	0.961779	abundance	Study	Kovtun_2022_MDD	Uncorrected	MDD
FUCCAT.PWY._fucose_degradation	Health	-0.345606	0.236935	0.151041	0.965317	abundance	Study	Kovtun_2022_MDD	Uncorrected	MDD
PWY.6126._superpathway_of_adenosine_nucleotides_de_novo_biosynthesis_II	Health	-0.185743	0.127751	0.152339	0.965317	abundance	Study	Kovtun_2022_MDD	Uncorrected	MDD
GALACTITOLCAT.PWY._galactitol_degradation	Health	-0.87974	0.640038	0.175537	0.974382	abundance	Study	Kovtun_2022_MDD	Uncorrected	MDD
GLCMANNANAUT.PWY._superpathway_of_N.acetylglucosamine._N.acetylmannosamine_and_N.acetylneuraminate_degradation	Health	0.147716	0.108862	0.181027	0.974382	abundance	Study	Kovtun_2022_MDD	Uncorrected	MDD
ILEUSYN.PWY._L.isoleucine_biosynthesis_I_.from_threonine.	Health	0.0526823	0.0384254	0.176613	0.974382	abundance	Study	Kovtun_2022_MDD	Uncorrected	MDD
P161.PWY._acetylene_degradation_.anaerobic.	Health	-0.375512	0.275196	0.178637	0.974382	abundance	Study	Kovtun_2022_MDD	Uncorrected	MDD
ANAEROFRUCAT.PWY._homolactic_fermentation	Health	-0.0831179	0.0950712	0.386236	0.981421	abundance	Study	Kovtun_2022_MDD	Uncorrected	MDD
ARG.POLYAMINE.SYN._superpathway_of_arginine_and_polyamine_biosynthesis	Health	-0.142048	0.202168	0.485615	0.981421	abundance	Study	Kovtun_2022_MDD	Uncorrected	MDD
ARGININE.SYN4.PWY._L.ornithine_biosynthesis_II	Health	0.194007	0.248546	0.438811	0.981421	abundance	Study	Kovtun_2022_MDD	Uncorrected	MDD
ARO.PWY._chorismate_biosynthesis_I	Health	0.0503973	0.0383294	0.194682	0.981421	abundance	Study	Kovtun_2022_MDD	Uncorrected	MDD
ASPASN.PWY._superpathway_of_L.aspartate_and_L.asparagine_biosynthesis	Health	0.0669033	0.0747369	0.375065	0.981421	abundance	Study	Kovtun_2022_MDD	Uncorrected	MDD
BIOTIN.BIOSYNTHESIS.PWY._biotin_biosynthesis_I	Health	-0.230742	0.264151	0.38664	0.981421	abundance	Study	Kovtun_2022_MDD	Uncorrected	MDD
BRANCHED.CHAIN.AA.SYN.PWY._superpathway_of_branched_chain_amino_acid_biosynthesis	Health	0.0478903	0.0403239	0.240701	0.981421	abundance	Study	Kovtun_2022_MDD	Uncorrected	MDD
CALVIN.PWY._Calvin.Benson.Bassham_cycle	Health	0.0305752	0.0409884	0.459263	0.981421	abundance	Study	Kovtun_2022_MDD	Uncorrected	MDD
CENTFERM.PWY._pyruvate_fermentation_to_butanoate	Health	0.168755	0.216908	0.440309	0.981421	abundance	Study	Kovtun_2022_MDD	Uncorrected	MDD
COLANSYN.PWY._colanic_acid_building_blocks_biosynthesis	Health	0.0357272	0.0753289	0.637405	0.981421	abundance	Study	Kovtun_2022_MDD	Uncorrected	MDD
FASYN.ELONG.PWY._fatty_acid_elongation_.._saturated	Health	-0.287606	0.289574	0.32549	0.981421	abundance	Study	Kovtun_2022_MDD	Uncorrected	MDD
FUC.RHAMCAT.PWY._superpathway_of_fucose_and_rhamnose_degradation	Health	-0.140129	0.213721	0.515107	0.981421	abundance	Study	Kovtun_2022_MDD	Uncorrected	MDD
GLUCONEO.PWY._gluconeogenesis_I	Health	0.0517511	0.058962	0.384389	0.981421	abundance	Study	Kovtun_2022_MDD	Uncorrected	MDD
GLUDEG.I.PWY._GABA_shunt	Health	-0.199812	0.303093	0.512826	0.981421	abundance	Study	Kovtun_2022_MDD	Uncorrected	MDD
GLYCOCAT.PWY._glycogen_degradation_I	Health	-0.126725	0.301015	0.675601	0.981421	abundance	Study	Kovtun_2022_MDD	Uncorrected	MDD
GLYCOL.GLYOXDEG.PWY._superpathway_of_glycol_metabolism_and_degradation	Health	-0.547136	0.603411	0.370413	0.981421	abundance	Study	Kovtun_2022_MDD	Uncorrected	MDD
GLYCOLYSIS.E.D._superpathway_of_glycolysis_and_the_Entner.Doudoroff_pathway	Health	-0.0611552	0.14586	0.676849	0.981421	abundance	Study	Kovtun_2022_MDD	Uncorrected	MDD
GLYCOLYSIS._glycolysis_I_.from_glucose_6.phosphate.	Health	-0.145278	0.113017	0.204677	0.981421	abundance	Study	Kovtun_2022_MDD	Uncorrected	MDD
HEMESYN2.PWY._heme_b_biosynthesis_II_.oxygen.independent.	Health	-0.318829	0.293911	0.283328	0.981421	abundance	Study	Kovtun_2022_MDD	Uncorrected	MDD
HISDEG.PWY._L.histidine_degradation_I	Health	-0.186132	0.218237	0.397869	0.981421	abundance	Study	Kovtun_2022_MDD	Uncorrected	MDD
HISTSYN.PWY._L.histidine_biosynthesis	Health	0.0672084	0.0567502	0.242014	0.981421	abundance	Study	Kovtun_2022_MDD	Uncorrected	MDD
LACTOSECAT.PWY._lactose_and_galactose_degradation_I	Health	-0.272923	0.252314	0.284688	0.981421	abundance	Study	Kovtun_2022_MDD	Uncorrected	MDD
METH.ACETATE.PWY._methanogenesis_from_acetate	Health	0.16743	0.170227	0.330159	0.981421	abundance	Study	Kovtun_2022_MDD	Uncorrected	MDD
METHGLYUT.PWY._superpathway_of_methylglyoxal_degradation	Health	-0.388165	0.414953	0.354666	0.981421	abundance	Study	Kovtun_2022_MDD	Uncorrected	MDD
NAGLIPASYN.PWY._lipid_IVA_biosynthesis_.E._coli.	Health	-0.349041	0.364386	0.342822	0.981421	abundance	Study	Kovtun_2022_MDD	Uncorrected	MDD
NONMEVIPP.PWY._methylerythritol_phosphate_pathway_I	Health	0.0690036	0.0568637	0.23076	0.981421	abundance	Study	Kovtun_2022_MDD	Uncorrected	MDD
ORNDEG.PWY._superpathway_of_ornithine_degradation	Health	-0.345028	0.534433	0.521553	0.981421	abundance	Study	Kovtun_2022_MDD	Uncorrected	MDD
P124.PWY._Bifidobacterium_shunt	Health	0.362954	0.557191	0.518177	0.981421	abundance	Study	Kovtun_2022_MDD	Uncorrected	MDD
P164.PWY._purine_nucleobases_degradation_I_.anaerobic.	Health	-0.0704823	0.14573	0.630788	0.981421	abundance	Study	Kovtun_2022_MDD	Uncorrected	MDD
P185.PWY._formaldehyde_assimilation_III_.dihydroxyacetone_cycle.	Health	-0.0936101	0.191038	0.626315	0.981421	abundance	Study	Kovtun_2022_MDD	Uncorrected	MDD
P41.PWY._pyruvate_fermentation_to_acetate_and_.S..lactate_I	Health	0.0743668	0.0699692	0.293061	0.981421	abundance	Study	Kovtun_2022_MDD	Uncorrected	MDD
P461.PWY._hexitol_fermentation_to_lactate._formate._ethanol_and_acetate	Health	-0.329088	0.263258	0.217215	0.981421	abundance	Study	Kovtun_2022_MDD	Uncorrected	MDD
PANTO.PWY._phosphopantothenate_biosynthesis_I	Health	0.0724966	0.0581225	0.218214	0.981421	abundance	Study	Kovtun_2022_MDD	Uncorrected	MDD
PENTOSE.P.PWY._pentose_phosphate_pathway	Health	-0.14234	0.149971	0.347218	0.981421	abundance	Study	Kovtun_2022_MDD	Uncorrected	MDD
PHOSLIPSYN.PWY._superpathway_of_phospholipid_biosynthesis_I_.bacteria.	Health	0.101222	0.195326	0.606638	0.981421	abundance	Study	Kovtun_2022_MDD	Uncorrected	MDD
POLYAMSYN.PWY._superpathway_of_polyamine_biosynthesis_I	Health	-0.144051	0.220355	0.516345	0.981421	abundance	Study	Kovtun_2022_MDD	Uncorrected	MDD
PWY.1861._formaldehyde_assimilation_II_.assimilatory_RuMP_Cycle.	Health	-0.26024	0.248543	0.30021	0.981421	abundance	Study	Kovtun_2022_MDD	Uncorrected	MDD
PWY.241._C4_photosynthetic_carbon_assimilation_cycle._NADP.ME_type	Health	0.133637	0.330365	0.687596	0.981421	abundance	Study	Kovtun_2022_MDD	Uncorrected	MDD
PWY.2942._L.lysine_biosynthesis_III	Health	-0.0296452	0.0374705	0.432663	0.981421	abundance	Study	Kovtun_2022_MDD	Uncorrected	MDD
PWY.3001._superpathway_of_L.isoleucine_biosynthesis_I	Health	0.0260473	0.0424192	0.542026	0.981421	abundance	Study	Kovtun_2022_MDD	Uncorrected	MDD
PWY.3841._folate_transformations_II_.plants.	Health	-0.0212737	0.0529649	0.689684	0.981421	abundance	Study	Kovtun_2022_MDD	Uncorrected	MDD
PWY.4041._.gamma..glutamyl_cycle	Health	-0.0822701	0.154598	0.597024	0.981421	abundance	Study	Kovtun_2022_MDD	Uncorrected	MDD
PWY.5022._4.aminobutanoate_degradation_V	Health	-0.236475	0.28598	0.412306	0.981421	abundance	Study	Kovtun_2022_MDD	Uncorrected	MDD
PWY.5030._L.histidine_degradation_III	Health	0.184884	0.244977	0.45404	0.981421	abundance	Study	Kovtun_2022_MDD	Uncorrected	MDD
PWY.5097._L.lysine_biosynthesis_VI	Health	0.020212	0.0362305	0.579472	0.981421	abundance	Study	Kovtun_2022_MDD	Uncorrected	MDD
PWY.5100._pyruvate_fermentation_to_acetate_and_lactate_II	Health	0.0695639	0.0689493	0.317972	0.981421	abundance	Study	Kovtun_2022_MDD	Uncorrected	MDD
PWY.5121._superpathway_of_geranylgeranyl_diphosphate_biosynthesis_II_.via_MEP.	Health	0.251019	0.195779	0.205822	0.981421	abundance	Study	Kovtun_2022_MDD	Uncorrected	MDD
PWY.5188._tetrapyrrole_biosynthesis_I_.from_glutamate.	Health	-0.0706518	0.0849773	0.40977	0.981421	abundance	Study	Kovtun_2022_MDD	Uncorrected	MDD
[truncated: 2,009 more rows]
