# Supplementary material for: GutMIND: A multi-cohort machine learning framework for integrative characteristics of the microbiota-gut-brain axis in neuropsychiatric disorders
Source: Gut Microbes. 2026 Feb 16;18(1):2630563. doi: 10.1080/19490976.2026.2630563 (PMC12915850; doi:10.1080/19490976.2026.2630563)
Supplement: Table.zip [file KGMI_A_2630563_SM9430.zip › Table/sTable8.xlsx]

## Sheet: Sheet 1
Table S8 Correlations between MGBA-HI and Clinical Phenotypes.
Study	Phenotype	rho	CI_95	P_Value	N_Disease	N_Health
Kovtun_2022_MDD	CES-D	-0.61	[-0.72, -0.446]	7.623e-07	31	24
Mao_2021_PD	UPDRS-III-score	-0.343	[-0.618, -0.001]	0.0375758	37	0
Zhu_2020A_SCZ	NAB	0.204	[0.03, 0.368]	0.0216391	74	52
Zhu_2020A_SCZ	KYNA	-0.166	[-0.326, 0.005]	0.0411492	74	77
